# Supplementary material for: Gene expression patterns within cell lines are predictive of chemosensitivity
Source: BMC Genomics. 2008 Feb 8;9:74. doi: 10.1186/1471-2164-9-74 (PMC2263043; doi:10.1186/1471-2164-9-74)
Supplement: Additional file 1 — Supplementery Table 1. Cell lines employed in these studies. The three groupings of cell lines, NCI7, NCI39, and NCI60 are detailed, as well as the tissue type to which the cell lines relate. [file 1471-2164-9-74-S1.xls]

## Sheet: Supp. Table 1
'NCI7'	'NCI39'	NCI60	Panel
		CCRF-CEM	Leukemia
		HL-60(TB)
		K-562
		MOLT-4
		RPMI-8226
		SR
		A549/ATCC	Non-Small Cell Lung
		EKVX
		HOP-62
		HOP-92
HOP-18		NCI-H226
		NCI-H23
		NCI-H322M
		NCI-H460
		NCI-H522
		COLO 205	Colon
		HCC-2998
		HCT-116
KM20L2		HCT-15
		HT29
		KM12
		SW-620
		SF-268	CNS
		SF-295
SNB-78		SF-539
XF-498		SNB-19
		SNB-75
		U251
		LOX IMVI	Melanoma
		MALME-3M
		M14
M19-Mel		SK-MEL-2
		SK-MEL-28
		SK-MEL-5
		UACC-257
		UACC-62
		786-0	Renal
		A498
		ACHN
RXF 631		CAKI-1
		RXF 393
		SN12C
		TK-10
		UO-31
		IGR-OV1	Ovarian
		OVCAR-3
		OVCAR-4
		OVCAR-5
		OVCAR-8
		SK-OV-3
		PC-3	Prostate
		DU-145
		MCF7	Breast
		NCI/ADR-RES
		MDA-MB-231/ATCC
		HS 578T
		MDA-MB-435
		MDA-N (not publicly available)
		BT-549
		T-47D
DMS-114		-	Small Cell Lung
