# Supplementary material for: Gene expression patterns within cell lines are predictive of chemosensitivity
Source: BMC Genomics. 2008 Feb 8;9:74. doi: 10.1186/1471-2164-9-74 (PMC2263043; doi:10.1186/1471-2164-9-74)
Supplement: Additional file 2 — Gene Expression Data tables.xls. The gene expression data for the genes used in the analysis. The NCI60 and NCI7 data are supplied as separate worksheets. [file 1471-2164-9-74-S2.ZIP › Gene Expression Data tables.xls]

## Sheet: NCI7 Gene Expression
Array clone ID	NAME	DMS-114	HOP-18	KM-20L2	M19-Mel	RXF-631	SNB-78	XF-498
98337	RAB6A || RAB6A, member RAS oncogene family || Hs.503222 || H20138 || || 5870 || 98337	-0.49	-0.34	0.28	-0.27	-0.64	0.78	-1.11
98348	MRPS2 || Mitochondrial ribosomal protein S2 || Hs.382044 || AA459419 || || 51116 || 98348	-0.35	0.04	-0.89	0.38	-0.15	-0.66	-0.77
98349	ARMC1 || Armadillo repeat containing 1 || Hs.269542 || AA115059 || || 55156 || 98349	0.18	-0.5	-0.42	-0.62	0.33	-0.41	-0.76
98353	CREB3L1 || CAMP responsive element binding protein 3-like 1 || Hs.405961 || T78909 || || 90993 || 98353	-0.62	1.07	1.13	-2.47	1.53	2.49
98355	|| || || AA418386 || || || 98355	0.17	0	0.18	-1.04		-1.02	-0.17
98359	NKIRAS2 || NFKB inhibitor interacting Ras-like 2 || Hs.502910 || R63172 || || 28511 || 98359	0.34	0.33	-0.79	-0.14	0.29	-0.62	0.05
98361	FLNB || Filamin B, beta (actin binding protein 278) || Hs.476448 || AA486238 || || 2317 || 98361	0.54	0.46	-0.41	-0.11	0.17	0.3	-0.58
98363	POLD4 || Polymerase (DNA-directed), delta 4 || Hs.523829 || AA457710 || || 57804 || 98363	-0.03	0.9	1.29	0.76	0.55	-0.28	-0.35
98364	MGP || Matrix Gla protein || Hs.365706 || AA081092 || || 4256 || 98364	-1.79	-1.93		-1.47	-0.81	-2.25	-2.28
98365	ID2 || Inhibitor of DNA binding 2, dominant negative helix-loop-helix protein || Hs.180919 || H82442 || || 3398 || 98365	-1.14	-1.68	0.21	-0.86	-1.49		-0.35
98372	LOC400986 || Protein immuno-reactive with anti-PTH polyclonal antibodies || Hs.503463 || AA088258 || || 400986 || 98372	0.46	0.93	-1.43	-1.29	-0.52	-1.01	-0.64
98374	EFNB2 || Ephrin-B2 || Hs.149239 || AA461108 || || 1948 || 98374	1.3	-1.57	-1.16	-1.51	-0.3	-0.28
98377	UBE3A || Ubiquitin protein ligase E3A (human papilloma virus E6-associated protein, Angelman syndrome) || Hs.22543 || AA683321 || || 7337 || 98377	-1.33	-0.64	-1.02	-0.48	0.68	-0.19	-0.56
98383	LUC7L2 || **LUC7-like 2 (S. cerevisiae) || Hs.530118 || AA496706 || || 51631 || 98383	-0.12	-1.19	-1.35	-0.44	-0.55	-0.7	-0.27
98384	ANAPC10 || Anaphase promoting complex subunit 10 || Hs.480876 || AA505486 || || 10393 || 98384		-0.32	-0.72	-0.06	0.3	0.14	-0.46
98386	BRD3 || Bromodomain containing 3 || Hs.522472 || AA428162 || || 8019 || 98386	0	0	-0.14	-0.83	-0.74	1.15
98390	GABARAPL2 || GABA(A) receptor-associated protein-like 2 || Hs.461379 || AA455108 || || 11345 || 98390	0.98	0.58	0.08	0.52	0.35	-0.01	0.47
98391	MGC8902 || Hypothetical protein MGC8902 || Hs.512037 || AA018229 || || 284565 || 98391	0.39	-0.15	-0.38	0.37	1.01	0.3	0.3
98394	ATF6 || Activating transcription factor 6 || Hs.492740 || AA707661 || || 22926 || 98394	-0.01	0.45	-1.19	-0.41	0.35	0.21	-0.6
98396	ALS2CR19 || Amyotrophic lateral sclerosis 2 (juvenile) chromosome region, candidate 19 || Hs.271903 || AA436201 || || 117583 || 98396	0.46	-0.05	-0.8	0.04	-0.17	0.61	0.66
98397	CD47 || CD47 antigen (Rh-related antigen, integrin-associated signal transducer) || Hs.446414 || AA463483 || || 961 || 98397	-2.08	-1.23	0.03	-1.67	-1.43	-0.39	-1.4
98399	ARMCX3 || Armadillo repeat containing, X-linked 3 || Hs.172788 || H97993 || || 51566 || 98399	-0.16	0.27	-1.08	0.05	0.61		1.18
98403	ETV6 || Ets variant gene 6 (TEL oncogene) || Hs.504765 || H98001 || || 2120 || 98403	-1.03		0.23	-0.52	0.35	0.03	-0.79
98407	KLEIP || Kelch-like ECT2 interacting protein || Hs.495035 || AA479295 || || 27252 || 98407	-0.41	0.29	-0.98	0.52	0.21	0.06	-0.36
98411	|| Transcribed locus || Hs.105641 || AA479352 || || || 98411	0.02	-0.48	-0.74	0.36	0.82	1.18	1.3
98418	THRAP2 || Thyroid hormone receptor associated protein 2 || Hs.159799 || N73290 || || 23389 || 98418	0.38	0.19	-0.72	-0.26	-0.17		-0.84
98424	ATM || **Ataxia telangiectasia mutated (includes complementation groups A, C and D) || Hs.435561 || AA016254 || ATM=Ser/Thr kinase mutated in ataxia telangiectasia=DNA dama || 472 || 98424	-0.46	0.91		0.43	-0.5	1	1.12
98429	TMSB4X || Thymosin, beta 4, X-linked || Hs.522584 || AA634103 || || 7114 || 98429	-1.72	1.5	-1.87	-1.08	-0.7	0.81	-0.75
98431	DNAJB9 || DnaJ (Hsp40) homolog, subfamily B, member 9 || Hs.6790 || AA045792 || || 4189 || 98431	-1.59	-1.3	-1.97	0.17	0.27	-0.66
98432	PELO || Integrin, alpha 1 || Hs.519304 || AA151209 || || 53918 || 98432	-0.62	0.45	-1	-0.67	-0.11	-1.15	-0.34
98435	|| Similar to bA203I16.1 (KIAA0970 protein) || Hs.522836 || AA457152 || || 402414 || 98435	1.11	-0.07	-1.94	0.42	-0.06	-0.11	0.06
98439	PRPF31 || PRP31 pre-mRNA processing factor 31 homolog (yeast) || Hs.515598 || H45266 || || 26121 || 98439	0.19	-0.89	-0.68	-0.63	-0.48	-0.41	-0.44
98440	LIMS1 || LIM and senescent cell antigen-like domains 1 || Hs.469593 || AA504265 || || 3987 || 98440	-1	-0.87	-1.08	-0.54	0.98	0.56
98441	PNN || Pinin, desmosome associated protein || Hs.409965 || AA707321 || || 5411 || 98441	-0.27	-0.84	-1.3	-1.07	-0.82	-0.91	-0.73
98446	FLJ20580 || Hypothetical protein FLJ20580 || Hs.525391 || AA455374 || || 54987 || 98446	0.39	-0.66	0.65	0.34	-0.02	0.01	0.34
98447	SSR4 || Signal sequence receptor, delta (translocon-associated protein delta) || Hs.409223 || AA486260 || || 6748 || 98447	0.05	0.39	-0.35	0.74	0.12	-0.14	-0.12
98448	GABRB1 || Gamma-aminobutyric acid (GABA) A receptor, beta 1 || Hs.27283 || R24969 || || 2560 || 98448	-0.02	-0.38	-0.73	-0.28	-0.16	0.01	-0.62
98450	ARVCF || Armadillo repeat gene deletes in velocardiofacial syndrome || Hs.326730 || H17198 || || 421 || 98450	0.9	-0.52		0.57	-0.1	0.73	1.08
98461	|| || || AA421761 || || || 98461	0.53	0.94	-0.58	0.34	-0.58	-0.56	0.07
98468	CPNE2 || Copine II || Hs.339809 || AA931050 || || 221184 || 98468	1.53	1.82	-0.38	0.36	1.01	0.5	-0.3
98474	RAB11FIP5 || RAB11 family interacting protein 5 (class I) || Hs.24557 || AA142980 || || 26056 || 98474	0.08	0.32	-1.21	-0.04	1.42	1.38	0.05
98475	APTX || Aprataxin || Hs.20158 || R43471 || || 54840 || 98475	-0.68	0.39	-0.13	0.31	0.6	0.42	-0.94
98476	FLJ20211 || Hypothetical protein FLJ20211 || Hs.311100 || AA054542 || || 54859 || 98476	-0.1	-1.23	-1.48	0.3	-0.27	-0.98	0.25
98479	RHOB || Ras homolog gene family, member B || Hs.502876 || N41062 || || 388 || 98479	-0.22	0.25	-0.67	-0.15	0.04	0.27
98482	TRADD || TNFRSF1A-associated via death domain || Hs.460996 || AA916906 || || 8717 || 98482	0.19	0.2	0.53	0.18	0.37	1.21	0.24
98486	ITGB3BP || Integrin beta 3 binding protein (beta3-endonexin) || Hs.166539 || AA530979 || || 23421 || 98486	0.3	-0.75	-0.1	0.03	-0.14	-0.73	-0.25
98488	FLJ35801 || Hypothetical protein FLJ35801 || Hs.120446 || R01272 || || 150291 || 98488	0.11	-0.52	-0.34	-0.46	-0.66	0.13	0.69
98489	ST18 || **Suppression of tumorigenicity 18 (breast carcinoma) (zinc finger protein) || Hs.147170 || R31333 || || 9705 || 98489	0.42	0.72	-1.19	-0.57	0.07	0.19
98490	SMN2 || Survival of motor neuron 1, telomeric || Hs.202179 || AA448194 || spinal muscular atrophy gene || 6607 || 98490	0.12	-0.24	-0.9	-0.29	1.07	-0.27	-0.15
98492	PPP3CB || Protein phosphatase 3 (formerly 2B), catalytic subunit, beta isoform (calcineurin A beta) || Hs.500067 || AA451793 || || 5532 || 98492	0.79	0.28	0.17	0.28	0.26	0.96	0.1
98493	MGC39900 || Hypothetical protein MGC39900 || Hs.496530 || N91887 || || 286527 || 98493	2.01		0.88	1.06	-0.28	0.28	1.18
98494	S100A2 || S100 calcium binding protein A2 || Hs.516484 || AA458884 || || 6273 || 98494	-2.12	0.53	1.61	-1.63	1.22	1.91
98495	TRA2A || Transformer-2 alpha || Hs.445652 || R09690 || || 29896 || 98495	1.03	0.03	0.12	-0.41	-0.01	-0.27	-0.3
98496	TIP120A || TBP-interacting protein || Hs.505983 || H19003 || || 55832 || 98496	0.58	1.12	-0.43	0.14	0.26	-0.43	0.21
98505	FHL3 || Four and a half LIM domains 3 || Hs.57687 || AA460437 || || 2275 || 98505	0.05	-0.46	-0.36	0.39	0.77	1.07	-0.31
98511	MAP1B || Microtubule-associated protein 1B || Hs.335079 || AA670382 || || 4131 || 98511	-0.55	0.85	-1.08	1.61	0.49	0.71	1.48
98519	STEAP2 || Six transmembrane epithelial antigen of prostate 2 || Hs.489051 || N52554 || || 261729 || 98519	-1.1	-0.01	-0.67	-1.81	-1.48	0.03
98523	SNX13 || Sorting nexin 13 || Hs.487648 || N73949 || || 23161 || 98523		0.07	2.04	1.07	-0.35	1.32	0.82
98526	C6orf89 || Chromosome 6 open reading frame 89 || Hs.433381 || H57539 || || 221477 || 98526	0.07	-0.3	-1.25	-0.16	-0.5	-0.34
98534	COMT || Catechol-O-methyltransferase || Hs.370408 || AA425664 || || 1312 || 98534	-1.25	-0.8	0.52	0.76		1.04	0.35
98535	|| LOC440768 || Hs.534976 || R43020 || || 440768 || 98535	0.47	0.69	0.44	-0.47	0.16	0.15	-0.74
98538	CIT || Citron (rho-interacting, serine/threonine kinase 21) || Hs.119594 || W69425 || || 11113 || 98538	0.79	0.02		0.95	0.29	0.69	1.18
98539	LYAR || Hypothetical protein FLJ20425 || Hs.425427 || AA063624 || || 55646 || 98539	-0.18	-0.52	-0.41	-0.18	0.09	-0.85	-1.24
98542	CUL7 || Cullin 7 || Hs.520136 || AA477342 || || 9820 || 98542	1.07	-0.01		0.23	-0.24	-0.39	-0.01
98544	LMAN1 || Lectin, mannose-binding, 1 || Hs.465295 || AA446103 || || 3998 || 98544	-0.21	0.24	-1.39	0.17	-0.06	0.05	-0.79
98569	TARDBP || TAR DNA binding protein || Hs.300624 || W88792 || || 23435 || 98569	0.27	-0.6	-0.91	-0.03	-0.22	-1.02	-0.31
98570	POLR2B || Polymerase (RNA) II (DNA directed) polypeptide B, 140kDa || Hs.479814 || N74956 || || 5431 || 98570	-0.26	-0.27	0.23	0.49	0.25	0.4	0.48
98577	SEC24A || **SEC24 related gene family, member A (S. cerevisiae) || Hs.211612 || R36591 || || 10802 || 98577	-0.8	-0.47	-1.6	-0.08	0.09	0.12	0.57
98578	MLH3 || MutL homolog 3 (E. coli) || Hs.279843 || AA682848 || || 27030 || 98578	0.38	-0.68	2.31	0.27	-0.17		0.46
98580	SEC8L1 || SEC8-like 1 (S. cerevisiae) || Hs.321273 || AA573702 || || 60412 || 98580	0.18	0.09	-0.73	0.13	0.34	-0.78	-1.22
98587	ATP2A2 || ATPase, Ca++ transporting, cardiac muscle, slow twitch 2 || Hs.506759 || H85355 || || 488 || 98587	-0.04	-0.09	0.12	-0.06	0.05	-0.81	-0.47
98589	TSK || Likely ortholog of chicken tsukushi || Hs.8361 || R13844 || || 25987 || 98589	-1.21	-0.67	-0.54	-1.01	-0.03	-1.72
98590	SCAP || SREBP CLEAVAGE-ACTIVATING PROTEIN || Hs.531789 || R54823 || || 22937 || 98590	-0.2	-0.23	-0.08	-0.28	-0.5	0.31	-0.26
98591	THBD || Thrombomodulin || Hs.2030 || H59861 || || 7056 || 98591	-2.29	0.57	-2.09	0.83	-2.55	-2.35
98593	LOC286334 || Hypothetical protein LOC286334 || Hs.349208 || AA425105 || || 286334 || 98593	0.42	-0.23		0.2	0.01	0.37	-0.07
98602	PTE1 || Peroxisomal acyl-CoA thioesterase || Hs.444776 || AA447674 || || 10005 || 98602	-0.7	0.76	0.58	1.28	-0.41	1.14	0.85
98604	|| || || H99033 || || || 98604	0.28	0.37	-0.65	0.45	0.26	-0.34	-0.43
98611	ZNF187 || Zinc finger protein 187 || Hs.157883 || AA001376 || || 7741 || 98611	-0.2	-0.05	1.38	-1.04	-1.12	-0.61
98614	ZCCHC3 || Zinc finger, CCHC domain containing 3 || Hs.28608 || H79129 || || 85364 || 98614	0.8	-0.86	-1.61	0.16	-1.24		-0.62
98616	ZNF336 || Zinc finger protein 336 || Hs.28921 || AA417012 || || 64412 || 98616	-0.17	0.18	-0.19	0.38	-0.58	0.8
98618	NR5A2 || **Nuclear receptor subfamily 5, group A, member 2 || Hs.33446 || R10138 || || 2494 || 98618	0.55	0.83	1.54	0.08	0.6	1.57
98623	EPS8L1 || EPS8-like 1 || Hs.438862 || R71781 || || 54869 || 98623	-0.3	0.49	0.22	-0.23	0.04	0.53	-0.18
98624	SEPW1 || Selenoprotein W, 1 || Hs.529132 || AA282833 || || 6415 || 98624	0.1	0.41	-1.48	-0.39	0.79	0.39	-1.58
98628	LTB4DH || **Leukotriene B4 12-hydroxydehydrogenase || Hs.494804 || AA420437 || || 22949 || 98628	-0.33	-0.66	-1	0.08	-1.24	1.23	-0.38
98630	IPO7 || Importin 7 || Hs.523470 || AA126755 || || 10527 || 98630	0.26	-1.24	-0.49	-0.16	0.79	-0.09	-0.48
98633	CABIN1 || Calcineurin binding protein 1 || Hs.517478 || R19550 || || 23523 || 98633	0.34	-0.26	0.97	0.55	0.14	-0.02	0.29
98646	UBE2D2 || Ubiquitin-conjugating enzyme E2D 2 (UBC4/5 homolog, yeast) || Hs.108332 || AA159600 || || 7322 || 98646	0.06	-0.2	-0.86	0.09	0.49	-0.22
98648	|| || || AA424790 || || || 98648	-0.26	-0.97	-1.61	0.33	-0.8		-0.25
98659	PBXIP1 || Pre-B-cell leukemia transcription factor interacting protein 1 || Hs.505806 || AA074535 || || 57326 || 98659	0.73	1.5	-0.62	0.4	0.22	-0.28	0.41
98664	LOC124491 || LOC124491 || Hs.487510 || N49836 || || 124491 || 98664	0.51	0.19	1.27	-0.52	-0.14		-0.18
98668	BCL7B || B-cell CLL/lymphoma 7B || Hs.408219 || AA291513 || || 9275 || 98668	0.05	-0.98	-1.1	0.02	-0.44	-0.43	-0.27
98670	|| || || AA573689 || || || 98670		1.62	-1.17	-2.06	0.13	0.08	-0.52
98676	UNC84A || Unc-84 homolog A (C. elegans) || Hs.438072 || W47585 || || 23353 || 98676	1.3	0.27	-0.29	-0.06	0.04	0.71	-0.26
98678	PRO0149 || PRO0149 protein || Hs.221497 || N46831 || || 29035 || 98678	0.05	0.5	-1.11	-0.74	0.69	-0.41	-0.53
98680	OCIAD1 || OCIA domain containing 1 || Hs.518750 || R25995 || || 54940 || 98680	-1.09	-0.9	-0.88	-0.19	-0.5	-1.12	-0.53
98682	LAMB1 || Laminin, beta 1 || Hs.489646 || AA429989 || || 3912 || 98682	-1.52		-0.18	0.28	0.56	0.26	1.85
98687	|| || || AA448684 || || || 98687	0.52	-0.42	-0.6	0.03	0.05		-0.87
98690	WDR6 || WD repeat domain 6 || Hs.8737 || H93308 || || 11180 || 98690	0.62	-0.09	-1.13	0.36	-0.33	0.12	0.46
98691	GRSF1 || G-rich RNA sequence binding factor 1 || Hs.309763 || AA485646 || || 2926 || 98691	-0.09	-0.88		0.19	0.33	-0.79	-0.8
98693	MNAB || Membrane associated DNA binding protein || Hs.533499 || AA424766 || || 54542 || 98693	0.33	-0.22	-0.04	0.71	0.12	-0.18	0.44
98694	HNRPH1 || Heterogeneous nuclear ribonucleoprotein H1 (H) || Hs.202166 || W96058 || || 3187 || 98694	-0.05	-0.58	-1.06	-0.45	-0.47	-0.23	-0.19
98696	DCTD || DCMP deaminase || Hs.183850 || H68308 || || 1635 || 98696	1	-0.15	-0.41	0.57	-0.26	0.91	0.07
98697	SOD2 || Superoxide dismutase 2, mitochondrial || Hs.487046 || T60269 || || 6648 || 98697	-1.46	-0.1	-0.23	0.07	0.23	0.77
98701	YWHAE || Tyrosine 3-monooxygenase/tryptophan 5-monooxygenase activation protein, epsilon polypeptide || Hs.513851 || N21624 || 14-3-3 epsilon || 7531 || 98701	0.43	-0.42	-0.78	0.12	0.41	-0.04	-0.1
98705	SLC38A2 || Solute carrier family 38, member 2 || Hs.221847 || R27255 || Similar to transporter protein || 54407 || 98705	-0.08	-1.21	-1.01	-1.27	-0.75	0.67
98709	UCHL5 || Ubiquitin carboxyl-terminal hydrolase L5 || Hs.145469 || H20675 || || 51377 || 98709	0.17	-0.6	-0.04	-0.09	-0.01	0.17
98710	ELF2 || E74-like factor 2 (ets domain transcription factor) || Hs.260903 || R16566 || || 1998 || 98710	0.3	0.93	2.24	0.26	-0.08	2.5
98717	ARFRP1 || ADP-ribosylation factor related protein 1 || Hs.389277 || AA629904 || || 10139 || 98717	-0.8	-0.17	-0.45	0.54	0.34	0.18	0.14
98728	CRK7 || CDC2-related protein kinase 7 || Hs.416108 || AA490255 || || 51755 || 98728	0.13	0.4	-0.2	-0.08	0	-0.68	-0.42
98731	EVA1 || Epithelial V-like antigen 1 || Hs.116651 || W60968 || || 10205 || 98731	-0.29	0.3	-0.82	-0.33	-0.21	-0.98	-1.53
98732	RBM30 || **RNA binding motif protein 30 || Hs.523822 || N59057 || || 83759 || 98732	0.94	-0.73	0.28	-0.02	-0.63		0.5
98733	MMS19L || MMS19-like (MET18 homolog, S. cerevisiae) || Hs.500721 || R78494 || || 64210 || 98733	0.75	-0.09	-0.38	0.09	1	-0.86	-0.44
98734	PTPRCAP || Protein tyrosine phosphatase, receptor type, C-associated protein || Hs.155975 || AA481547 || LPAP=lymphoid-restricted phosphoprotein=CD45 phosphatase bin || 5790 || 98734	-0.29	-2.3	-0.49	-1.97		-1.68	-1.65
98735	PSMA3 || Proteasome (prosome, macropain) subunit, alpha type, 3 || Hs.368121 || AA465237 || || 5684 || 98735	0.52	0.97	1.69	0.14	0.27	1.78	1
98736	PEX13 || Peroxisome biogenesis factor 13 || Hs.336219 || R10031 || || 5194 || 98736	1.22	0.72	0.46	-0.54	-0.41		-0.6
98738	EXT2 || Exostoses (multiple) 2 || Hs.368404 || N78831 || || 2132 || 98738	0.6	0	-0.52	0.27	0.54	1.07	0.94
98739	RBM3 || RNA binding motif (RNP1, RRM) protein 3 || Hs.301404 || AA054287 || || 5935 || 98739	0.22	-0.23	-0.74	-0.21	0.61	0.12	0.06
98747	ZNF148 || Zinc finger protein 148 (pHZ-52) || Hs.380334 || N26148 || || 7707 || 98747	-0.1	0.22	-1.05	0.32	1.07	-0.3	-0.38
98749	CEBPB || CCAAT/enhancer binding protein (C/EBP), beta || Hs.517106 || H26183 || || 1051 || 98749	-1.2	-0.69	-0.64	-0.93	-0.55	0.32	-2.28
98751	WBP2 || WW domain binding protein 2 || Hs.514489 || T71990 || || 23558 || 98751	-0.36	0.91	-0.82	0.36	1.21	-0.4	0.69
98753	MAP2K2 || Mitogen-activated protein kinase kinase 2 || Hs.465627 || AA425826 || || 5605 || 98753	-0.2	0.44	-1.01	0.72	0.14		1.2
98755	STK17A || Serine/threonine kinase 17a (apoptosis-inducing) || Hs.268887 || H01164 || || 9263 || 98755	-1.37	-0.11	-3.19	-1.17	0.3	-0.31	0.4
98756	FLJ14213 || Hypothetical protein FLJ14213 || Hs.19987 || AA573376 || || 79899 || 98756	0.15	-0.47	-0.4	0.08	0.04	-0.16	-0.89
98759	ABCA5 || **ATP-binding cassette, sub-family A (ABC1), member 5 || Hs.421474 || AA422007 || || 23461 || 98759	-1.71	-2.41	-2.35	-2.14	-0.26	1.86
98771	ZNF579 || Zinc finger protein 579 || Hs.112529 || AA256174 || || 163033 || 98771	1.13	0.66	0.59	0.25	0.49	0.87	1.01
98776	CIB2 || Calcium and integrin binding family member 2 || Hs.129867 || N79761 || || 10518 || 98776	2.12	0.53	2.27	1.27	0.72		1.1
98778	CUL3 || Cullin 3 || Hs.372286 || R27581 || || 8452 || 98778	0.19	0.54	-1.06	-0.02	-0.37	-0.85	-0.38
98779	ATP6V1C2 || ATPase, H+ transporting, lysosomal 42kDa, V1 subunit C isoform 2 || Hs.372429 || R01669 || || 245973 || 98779	0.13	-1.09	-1.55	0.34	-0.03	-0.85	-0.07
98781	LRRN3 || Leucine rich repeat neuronal 3 || Hs.3781 || AA452138 || || 54674 || 98781	0.05	0.6	-0.41	0.73	0.13		0.63
98782	UBL4 || Ubiquitin-like 4 || Hs.76480 || AA485397 || || 8266 || 98782	0.36	0.22	0.85	0.89	0.67	0.24	-0.14
98783	|| || || R69795 || || || 98783	0.3	0.24	0.91	-0.1	0.43	-0.13	0.1
98784	AMD1 || Adenosylmethionine decarboxylase 1 || Hs.159118 || R82299 || || 262 || 98784	0.66	-0.21	0.46	0.38	0.33	1.09	0.15
98788	LOC253017 || Hypothetical protein LOC253017 || Hs.227752 || AI822082 || || 253017 || 98788	-0.36	0.36		0.33	0.99	1.14	1.18
98791	DLG3 || Discs, large homolog 3 (neuroendocrine-dlg, Drosophila) || Hs.522680 || H99215 || || 1741 || 98791	-1.07	0.22	0.12	-1.46	-0.55	0.82	-0.28
98795	HBA2 || **Hemoglobin, alpha 2 || Hs.398636 || N91233 || || 3040 || 98795	-0.19	-0.26	-0.33	-0.46	-0.59	0.68	-0.43
98796	|| Transcribed locus || Hs.539711 || AI249698 || || || 98796	0.14	-1.18	-1.31	0.36	-0.21	-0.36
98798	GPX1 || Glutathione peroxidase 1 || Hs.76686 || AA485362 || || 2876 || 98798	1.33	1.35	0.91	2.12	0.5		0.86
98803	VDAC1 || Voltage-dependent anion channel 1 || Hs.519320 || AA044059 || || 7416 || 98803	0.14	-1.96	0.22	0.44	0.52	-0.35	-0.15
98807	MAP3K14 || Mitogen-activated protein kinase kinase kinase 14 || Hs.404183 || W61116 || NIK=serine/threonine protein kinase || 9020 || 98807	0.48	0.12	-0.19	-0.15	2.85		-0.15
98808	|| CDNA clone IMAGE:4452583, partial cds || Hs.486401 || W90323 || || || 98808	0.38	0.31	0.02	0.5	0.61	1.47	-0.2
98810	|| Transcribed locus || Hs.509521 || R69566 || || || 98810	0.86	-0.97	-1.93	-0.56	-0.19	-0.34	-0.26
98812	MAPRE2 || Microtubule-associated protein, RP/EB family, member 2 || Hs.532824 || AA704387 || || 10982 || 98812	-0.31	0.12		0.36	0.21	-0.71	0.1
98815	TCFL1 || Transcription factor-like 1 || Hs.2430 || AA443950 || || 6944 || 98815	0.46	0.61	0.1	-0.13	0.06	-0.84	-0.76
98820	RAPGEF3 || Rap guanine nucleotide exchange factor (GEF) 3 || Hs.8578 || AA453497 || || 10411 || 98820	-0.23	-0.18	-0.51	-0.01	0.61	-0.4
98823	CDH11 || Cadherin 11, type 2, OB-cadherin (osteoblast) || Hs.116471 || H96738 || || 1009 || 98823	-0.73	1.35	-0.2	-0.01	-0.52		1.71
98825	PSME2 || Proteasome (prosome, macropain) activator subunit 2 (PA28 beta) || Hs.434081 || H65394 || || 5721 || 98825	-1.11	-0.75	-1.13	-0.85	-0.46	-1.8	-0.7
98826	TYK2 || Tyrosine kinase 2 || Hs.75516 || AA482128 || tyk2=non-receptor protein tyrosine kinase || 7297 || 98826	-0.74	0.43	-1.68	-0.4	-0.17	-0.08	-0.11
98827	MYEF2 || Myelin expression factor 2 || Hs.447521 || AA598567 || || 50804 || 98827	0.93	0.2	-0.54	1.55	0.09	-0.01	0.51
98828	KCNMB4 || Potassium large conductance calcium-activated channel, subfamily M, beta member 4 || Hs.525529 || AA418392 || || 27345 || 98828	0.85	0.97		-0.9	-0.69	0	0.24
98835	CMAS || Cytidine monophosphate N-acetylneuraminic acid synthetase || Hs.311346 || AA488288 || || 55907 || 98835	-0.74	-0.18	-1.4	0.52	0.6	-0.87
98847	NFE2L2 || Nuclear factor (erythroid-derived 2)-like 2 || Hs.155396 || AA629687 || || 4780 || 98847	-1.04	0.14	0.32	0.73	0.09	-0.72	0.74
98850	LOC284361 || Hypothetical protein LOC284361 || Hs.515550 || AA454617 || || 284361 || 98850	0.36	0.21	-1.23	0.37	0.04	-0.44
98857	IPO8 || Importin 8 || Hs.505136 || R11189 || || 10526 || 98857	0.15	0.52	-0.31	0.61	0.54	-0.13	0.35
98859	|| || || H57782 || || || 98859	-0.27	-1.08	-1.48	0.2	0.44	-0.1	-0.19
98867	MGC17943 || Hypothetical protein MGC17943 || Hs.257664 || N24914 || || 90488 || 98867	0.2	0.22	0.08	-0.17	1.32	1.09	0.64
98869	WSB1 || WD repeat and SOCS box-containing 1 || Hs.446017 || N59690 || || 26118 || 98869	-0.44	-0.25	-0.83	-0.64	-0.47	-0.73	0.21
98870	LOC51123 || HSPC038 protein || Hs.374485 || AA055193 || || 51123 || 98870	0.03	0.01	-0.71	0.93	0.65	-0.94	0.14
98872	TPM1 || **Tropomyosin 1 (alpha) || Hs.133892 || AA490208 || || 7168 || 98872	-0.03	-0.82		1.11	1.79	1.86	2.12
98873	BRCA1 || Breast cancer 1, early onset || Hs.194143 || H90415 || BRCA1=Mutated in breast and ovarian cancer || 672 || 98873	-0.07	0.13	-0.87	-0.12	-0.28		0.17
98874	|| Full-length cDNA clone CS0DI014YH21 of Placenta Cot 25-normalized of Homo sapiens (human) || Hs.23871 || AA463463 || || || 98874	0.14	0.5	0.53	0.52	0.18	0.96	0.93
98877	ARS2 || Arsenate resistance protein ARS2 || Hs.111801 || N70038 || || 51593 || 98877	0.25	-0.68	-1.18	-0.02	-0.39	-0.5	0.09
98880	CAP350 || Centrosome-associated protein 350 || Hs.413045 || R25352 || || 9857 || 98880	0.01	0.06	-1.2	-0.17	0.01	-0.73	-1.16
98883	BRRN1 || Barren homolog (Drosophila) || Hs.308045 || N54344 || || 23397 || 98883	0.82	-1.52	-1.24	-0.24	0.15	-1.39	-1.33
98884	MDH2 || Malate dehydrogenase 2, NAD (mitochondrial) || Hs.520967 || AI253061 || || 4191 || 98884	-0.21	-0.54	0.26	0.58	-0.24	0.09
98888	PRSS2 || Protease, serine, 2 (trypsin 2) || Hs.367767 || AA284528 || || 5645 || 98888	-2.11	-1.94	-1.78	-2.28	-2.42	-1.46
98893	FUBP1 || Far upstream element (FUSE) binding protein 1 || Hs.269099 || N75581 || FBP1=FUSE binding protein1=myc transcription factor || 8880 || 98893	1.14	-0.27	-0.26	-0.45	0.23	-1.2	-0.85
98896	|| || || AA045192 || RB = retinoblastoma susceptibility gene || || 98896	-0.28	-0.48	-0.95	0.32	0.1		0.04
98900	EPRS || Glutamyl-prolyl-tRNA synthetase || Hs.497788 || AA010158 || || 2058 || 98900	0.3	0.04	-1.31	-0.08	0.28	-0.59	-0.36
98904	MGC10485 || Hypothetical protein MGC10485 || Hs.334684 || R88679 || || 112936 || 98904	1.33	0.73	0.28	-0.11	-0.24	1.15	0.24
98916	ENO2 || Enolase 2 (gamma, neuronal) || Hs.511915 || AA450123 || || 2026 || 98916	-0.17	-0.55	-1.24	1.34	1.84	0.09	0.94
98918	STAT5B || Signal transducer and activator of transcription 5B || Hs.132864 || R30941 || || 6777 || 98918	-0.03	0.6	-1.54	-0.31	-0.4	-1.11	-0.47
98920	HINT1 || Histidine triad nucleotide binding protein 1 || Hs.483305 || T57556 || protein kinase C inhibitor-I cDNA || 3094 || 98920	-0.74	-1.26	-0.47	0.26	0.15	0.26	0.02
98921	CYP19A1 || Cytochrome P450, family 19, subfamily A, polypeptide 1 || Hs.511367 || R63948 || || 1588 || 98921	-0.3	-0.03	-1.05	-0.47	-0.34		0
98922	HSPC150 || HSPC150 protein similar to ubiquitin-conjugating enzyme || Hs.5199 || AA460431 || || 29089 || 98922	0.29	0.47	-0.37	0.17	0.16	-0.52	0.05
98923	APCS || Amyloid P component, serum || Hs.507080 || R98019 || || 325 || 98923	-1.02	1.05	0.53	-1.51	-0.74	0.16
98924	TAF7 || TAF7 RNA polymerase II, TATA box binding protein (TBP)-associated factor, 55kDa || Hs.438838 || AA036649 || || 6879 || 98924	0.43	-0.69	1.05	-0.23	0.39	0.41	-0.21
98925	TNPO2 || Transportin 2 (importin 3, karyopherin beta 2b) || Hs.416049 || AA778206 || || 30000 || 98925	-0.18	-0.37	-0.43	-0.32	-0.4	0.78	-0.15
98931	SAS10 || Disrupter of silencing 10 || Hs.322901 || N79749 || || 57050 || 98931	-0.25	-0.31	-0.77	0.02	0.44	-0.58
98933	NPEPPS || Aminopeptidase puromycin sensitive || Hs.443837 || R24894 || || 9520 || 98933	0.08	0.66	-0.92	-0.37	0.53	-1.33	-0.39
98934	IGF1 || Insulin-like growth factor 1 (somatomedin C) || Hs.160562 || AA456321 || || 3479 || 98934	-0.48	0.31	-0.08	-0.57	1.56	0.39	-0.77
98941	FNTA || Farnesyltransferase, CAAX box, alpha || Hs.370312 || AA083834 || || 2339 || 98941	1.98	0.04	-0.04	-0.11	-1.49	0.29	0.33
98947	|| Similar to Phosphoglycerate mutase 1 (Phosphoglycerate mutase isozyme B) (PGAM-B) (BPG-dependent PGAM 1) || Hs.511830 || AA676970 || || 144483 || 98947	-0.19		-1.4	-0.66	0.89	-1.28	-1.25
98948	PD2 || Hypothetical protein F23149_1 || Hs.466714 || AA004525 || || 54623 || 98948	0.05	-0.73	-0.8		-0.84	-0.02	-0.73
98950	SFRS6 || **Splicing factor, arginine/serine-rich 6 || Hs.6891 || AA169645 || || 6431 || 98950	-0.46	-0.36	0	0.3	-0.53	0.65	0.25
98951	TNRC5 || Trinucleotide repeat containing 5 || Hs.414099 || AA454691 || || 10695 || 98951	0.27	-0.62	-1.39	-0.14	0.14	-1.4	-0.2
98957	PIK3C2B || Phosphoinositide-3-kinase, class 2, beta polypeptide || Hs.497487 || AA699876 || || 5287 || 98957	-0.26	0.63	-0.21	-0.15	0.15	0.05	0.99
98958	ATBF1 || AT-binding transcription factor 1 || Hs.461285 || AA229742 || || 463 || 98958	0.82	-0.35	-0.42	0.07	0.17	-0.32	-0.53
98965	C5orf5 || Chromosome 5 open reading frame 5 || Hs.483473 || W48766 || || 51306 || 98965	0.04		-0.06	-0.38	-0.61	0.32	-0.18
98966	MEIS2 || Meis1, myeloid ecotropic viral integration site 1 homolog 2 (mouse) || Hs.510989 || AA148640 || || 4212 || 98966	2.75	-0.1	-0.05	-0.04	-0.49		0.13
98967	EIF2C2 || Eukaryotic translation initiation factor 2C, 2 || Hs.449415 || N93082 || || 27161 || 98967	-0.17	-0.26		0.54	-0.24	-0.04	-0.37
98974	TMEM18 || Transmembrane protein 18 || Hs.43899 || AA464622 || || 129787 || 98974	0.73	-0.66	-1.16	-0.47	0.7	-0.44
98982	STK6 || Serine/threonine kinase 6 || Hs.250822 || R19158 || || 6790 || 98982	-0.56	-0.14	-0.8	-0.11	0.35	0.4	-1.31
98985	LZTR1 || **Leucine-zipper-like transcriptional regulator 1 || Hs.78788 || R38194 || || 8216 || 98985	-0.19	0.12	-0.76	1.32	-0.12	0.92	1.37
98988	MMP9 || Matrix metalloproteinase 9 (gelatinase B, 92kDa gelatinase, 92kDa type IV collagenase) || Hs.297413 || T64837 || || 4318 || 98988	0.05	-1.87	2.59	0.01	-0.81	1.06	-0.08
98991	ZC3HDC6 || Zinc finger CCCH type domain containing 6 || Hs.190477 || AA873249 || || 376940 || 98991	-1.94	0.65	-1.39		-0.99	-1.06	-0.43
98996	EDD || E3 identified by differential display || Hs.492445 || AA434064 || || 51366 || 98996	0.48	-0.07	-0.65	-0.67	-0.38	-0.26	-0.91
98998	|| Transcribed locus || Hs.91384 || R16655 || || || 98998	1.11	2.15	2.57	0.21	0.03	3.09
99000	BMPR2 || Bone morphogenetic protein receptor, type II (serine/threonine kinase) || Hs.471119 || N20203 || || 659 || 99000	0.44	0.77	-0.4	-0.76	0.17	1.32	-0.35
99003	|| Transcribed locus || Hs.530028 || AA199733 || || || 99003	0.99	-0.38	-1.66	0.3	-0.44	-0.88	1.01
99007	ZNF618 || Zinc finger protein 618 || Hs.142372 || AA293099 || || 114991 || 99007	0.74	-0.58	-1.85	0.14	0.22	0.23	-0.52
99016	CHPPR || **Likely ortholog of chicken chondrocyte protein with a poly-proline region || Hs.521608 || AA459109 || || 9650 || 99016	0.64	-0.07	0.09	-0.21	0.61	0.13	-0.55
99026	RPS6KB1 || Ribosomal protein S6 kinase, 70kDa, polypeptide 1 || Hs.463642 || AA425446 || rsk-I=Ribosomal protein S6 kinase 1 || 6198 || 99026	0.45	0	-1.39	-0.81	-0.75		-0.52
99028	KIT || V-kit Hardy-Zuckerman 4 feline sarcoma viral oncogene homolog || Hs.479754 || N20798 || c-kit=SCF receptor || 3815 || 99028	0.08	-0.45	1.1	-0.07	0.17	0.41	0.49
99040	MAGEF1 || Melanoma antigen, family F, 1 || Hs.306123 || AA425302 || || 64110 || 99040	0.46	0	-1.12	0.88	-0.48	-0.91	0.45
99046	FGA || **Fibrinogen, A alpha polypeptide || Hs.351593 || AA026626 || || 2243 || 99046	0.93	-0.17	0.13	0.33	-0.58	1.68	0.75
99055	DGKQ || Diacylglycerol kinase, theta 110kDa || Hs.17946 || AA025631 || || 1609 || 99055	0.05	-0.43	0.68	0.49	0.54	-0.1	0.27
99060	TIAF1 || TGFB1-induced anti-apoptotic factor 1 || Hs.462590 || AA446222 || || 9220 || 99060	-1.02	1.61	0.24	-0.37	-0.28		0.9
99064	RIPK1 || Receptor (TNFRSF)-interacting serine-threonine kinase 1 || Hs.519842 || AA426323 || || 8737 || 99064	0.35	-0.09	-0.34	0.22	0.39	0.46	-0.21
99071	|| Transcribed locus || Hs.512451 || AA599175 || || || 99071	0.59	-0.76	-0.86	-0.37	0.36	0.46	-1
99072	ATP1B2 || ATPase, Na+/K+ transporting, beta 2 polypeptide || Hs.78854 || H14808 || || 482 || 99072	0.23	0.14	1.55	-0.3	0.25	-0.43	-0.46
99073	RAB11B || RAB11B, member RAS oncogene family || Hs.433888 || H65328 || || 9230 || 99073		0.05	-1.18	-0.17	0.59	0.18	0.56
99074	FLJ10569 || Hypothetical protein FLJ10569 || Hs.512627 || AA195647 || || 55174 || 99074	-0.29	0.56	-0.39	0.02	-0.53	0.46	0.23
99075	SLK || STE20-like kinase (yeast) || Hs.500972 || N89756 || || 9748 || 99075	0.05	0.33	-0.1	-0.64	0.51	0.38
99076	TJP1 || Tight junction protein 1 (zona occludens 1) || Hs.510833 || H50344 || || 7082 || 99076	1.5	2.02	0.81	-1.37	0.64	1.24	-0.56
99077	|| **Transcribed locus || Hs.537236 || H06248 || || || 99077	1	0.73	1.32	0.83	0.29	1.56	2.31
99082	HSPA8 || Heat shock 70kDa protein 8 || Hs.180414 || AA629567 || || 3312 || 99082	0.34	-0.87	-0.6	0.47	0.75	-0.51	-0.18
99084	ASXL1 || Additional sex combs like 1 (Drosophila) || Hs.374043 || N64780 || || 171023 || 99084	0.59	-0.61	-0.15	-0.27	0.57		-0.34
99085	|| CDNA FLJ36544 fis, clone TRACH2006378 || Hs.101689 || H10356 || || || 99085	-0.39	-0.47	-0.04	0.38	0.62		0.88
99087	SUGT1 || SGT1, suppressor of G2 allele of SKP1 (S. cerevisiae) || Hs.281902 || AA416876 || || 10910 || 99087	0.09	0	-0.66	-0.18	0.15	-1.4	-1.66
99088	RNF126 || Ring finger protein 126 || Hs.69554 || AA463982 || || 55658 || 99088	-0.43	-1.14	-0.83	0.39	0.07	-0.23	-0.93
99091	PAPD1 || PAP associated domain containing 1 || Hs.173946 || N91701 || || 55149 || 99091	0.61	0.42	-1.22	-1.16	0.12	-0.27
99099	COPB2 || **Coatomer protein complex, subunit beta 2 (beta prime) || Hs.75724 || N62924 || || 9276 || 99099	1.16	-0.08	-1.61	-0.62	1.12	-1.32	1.38
99101	TRIF || **TIR domain containing adaptor inducing interferon-beta || Hs.29344 || AA464279 || || 148022 || 99101	-0.35	1.04	0.28	-0.02	0.86	1.47	-0.22
99108	WSB1 || WD repeat and SOCS box-containing 1 || Hs.446017 || N58635 || || 26118 || 99108	-0.46	0.18	-1.6	-1.02	-0.62	-0.7	-0.12
99109	SBF1 || SET binding factor 1 || Hs.280202 || AA282300 || || 6305 || 99109	-0.16	0.04	-0.8	0	-0.37		1.08
99115	COG6 || Component of oligomeric golgi complex 6 || Hs.507805 || W67514 || || 57511 || 99115	-1.33	-0.01	-0.27	-0.07	-1.19	0.89	-0.16
99116	INSIG2 || Insulin induced gene 2 || Hs.7089 || T84762 || || 51141 || 99116	-0.31	-0.21	-0.81	-0.1	0.13	-0.38	-0.47
99117	ECHDC1 || Enoyl Coenzyme A hydratase domain containing 1 || Hs.486410 || R65792 || || 55862 || 99117	-0.52	0.13	-1.62	0.48	0.36	-0.56	-1.14
99119	PURA || Purine-rich element binding protein A || Hs.443121 || AA453724 || || 5813 || 99119	-0.1	-0.2	-1.38	0.09	0.48	-0.65	-0.31
99121	DRPLA || Dentatorubral-pallidoluysian atrophy (atrophin-1) || Hs.143766 || H08642 || || 1822 || 99121	-0.81	-0.14	-1.43	0.59	0.55	-0.8	0.22
99124	ABCB10 || ATP-binding cassette, sub-family B (MDR/TAP), member 10 || Hs.17614 || AA045640 || || 23456 || 99124	0.12	-0.21	-1.21	-0.63	0.11	-0.56	-0.82
99127	LOC130074 || Hypothetical protein LOC130074 || Hs.469941 || AA190354 || || 130074 || 99127	-0.11	-0.31	-1.22	0.19	0.5	-0.68	-0.06
99129	|| **CDNA FLJ12742 fis, clone NT2RP2000644 || Hs.273830 || AA085759 || || || 99129	-1.5	-0.16	-0.98	-1.21	2.66	1.22	-0.55
99130	ZDHHC21 || Zinc finger, DHHC domain containing 21 || Hs.21388 || AA194070 || || 340481 || 99130	0.61	1.51	0.69	-0.05	0.54		0.12
99133	TCEA1 || Transcription elongation factor A (SII), 1 || Hs.491745 || H27379 || || 6917 || 99133	0.61	-0.16	-0.41	-0.69	0.48	-0.09	-1.19
99142	HLA-DQB1 || Major histocompatibility complex, class II, DQ beta 1 || Hs.409934 || AA669055 || || 3119 || 99142	0.43	0.21	-0.81	-1.01	0.65	-0.08	1.04
99143	SNX5 || Sorting nexin 5 || Hs.316890 || AA459393 || || 27131 || 99143	-1.02	-0.35	-0.87	-0.11	-1	-0.62	-0.4
99144	eIF2A || Eukaryotic translation initiation factor (eIF) 2A || Hs.378808 || AA046328 || || 83939 || 99144	-0.06	-0.83	-0.68	0.16	-0.69	-0.93	-0.55
99162	KIAA0759 || KIAA0759 || Hs.497448 || R42177 || || 23357 || 99162	0.45	-0.02	-0.29	0.32	-1.13	-0.7	-0.83
99164	RBM6 || RNA binding motif protein 6 || Hs.188879 || H50677 || || 10180 || 99164	-0.59	-0.88	-1.25	0	-1.14	0.08	0.47
99165	CASP4 || Caspase 4, apoptosis-related cysteine protease || Hs.138378 || H44953 || || 837 || 99165	1.54	0.58	2.07	1.07	0.44		2.56
99173	NMT1 || N-myristoyltransferase 1 || Hs.532790 || AA481349 || || 4836 || 99173	-0.28	0.23	-1.06	0.11	0.52	-1.07	-0.24
99174	TERF1 || Telomeric repeat binding factor (NIMA-interacting) 1 || Hs.442707 || AA151294 || || 7013 || 99174	0.07	-0.36	-1.49	-0.5	0.07		0.04
99180	RHOJ || Ras homolog gene family, member J || Hs.525389 || AA434092 || || 57381 || 99180	1.15	0.85	0.08	1.02	0.61	0.43	1.35
99186	IL8 || Interleukin 8 || Hs.624 || AA082747 || || 3576 || 99186	0.48	0.65	-0.55	0.05	-0.01	0.38	0.61
99189	PTK9L || PTK9L protein tyrosine kinase 9-like (A6-related protein) || Hs.436439 || T60709 || || 11344 || 99189	-0.14	-0.56	0.64	0.64	0.08	-0.89	0.44
99192	GOSR2 || Golgi SNAP receptor complex member 2 || Hs.463278 || R22155 || || 9570 || 99192	-0.49		-0.36	0.01	0.09	0.4	0.29
99195	|| || || R14976 || || || 99195	-0.74	-0.45	-0.1	-0.03	-1.41	0.49	-0.06
99196	gm117 || Gm117 || Hs.26226 || R55017 || || 148423 || 99196	0.28	-0.16	-1.57	-0.82	0.22	-0.61
99197	RER1 || RER1 homolog (S. cerevisiae) || Hs.525527 || AA425821 || || 11079 || 99197	0.12	1.74	0.45	0.61	0.67	0.67	0.53
99205	SVIL || Supervillin || Hs.499209 || T67261 || || 6840 || 99205	0.28	-0.24	-1.01	-0.38	0.5	0.52	0.12
99209	|| || || AA076645 || || || 99209	-2.37	-2.92	-2.61	-1.16	0.56	1.71	-1.62
99216	FLJ14166 || Hypothetical protein FLJ14166 || Hs.14070 || AA052981 || || 79616 || 99216	-0.51	0.21	-1.13	0.62	0.2	-0.13	0.4
99219	SCD || Stearoyl-CoA desaturase (delta-9-desaturase) || Hs.368641 || R00706 || || 6319 || 99219	0.04	0.3	0.75	-0.28	0.06	1.22	-1.43
99220	FBXW2 || F-box and WD-40 domain protein 2 || Hs.494985 || R66426 || || 26190 || 99220	-0.69	0.16	-0.98	-0.31	-0.26	0.1	0.2
99224	KNSL8 || Kinesin-like 8 || Hs.408062 || AA404565 || || 89953 || 99224	-0.21	0.07	0.39	-0.04	-0.11	-0.2	-0.5
99229	EPS8 || Epidermal growth factor receptor pathway substrate 8 || Hs.26139 || H13622 || epidermal growth factor receptor kinase substrate (Eps8) || 2059 || 99229		0.94	0.75	1.36	0.32	1.09	0.88
99231	EIF3S6 || Eukaryotic translation initiation factor 3, subunit 6 48kDa || Hs.405590 || AA669674 || || 3646 || 99231	0.46	-0.4	-1.36	-0.66	-0.09	-1.22	-1.77
99242	KNTC2 || Kinetochore associated 2 || Hs.414407 || W72679 || || 10403 || 99242	-0.04	-0.69	-0.35	-0.5	-0.59	0.11
99246	PPP3CA || **Protein phosphatase 3 (formerly 2B), catalytic subunit, alpha isoform (calcineurin A alpha) || Hs.435512 || AA121266 || || 5530 || 99246	-2.5	0.71	-0.69	-0.63	0.84	0.14
99247	GSTK1 || Glutathione S-transferase kappa 1 || Hs.390667 || W88497 || || 373156 || 99247	-0.53	0.14	0.24	1.2	-0.17		0.56
99250	CTNNB1 || Catenin (cadherin-associated protein), beta 1, 88kDa || Hs.476018 || AA442092 || || 1499 || 99250	-0.11	0.37	-0.85	1.66	-0.71	0.72	-0.24
99251	SDF2 || Stromal cell-derived factor 2 || Hs.514036 || R24974 || || 6388 || 99251	-0.07	1.36	-1.44	0.23	0.17	-0.64	-0.1
99253	PCBP1 || Poly(rC) binding protein 1 || Hs.2853 || AA489892 || || 5093 || 99253	0.59	-0.46		0.14	-0.05	-1.05	0.8
99254	ANXA1 || Annexin A1 || Hs.494173 || H63077 || || 301 || 99254	-5.58	1.94	-1.03	1.23	0.84	0.76
99260	KIAA1576 || KIAA1576 protein || Hs.461405 || AA609348 || || 57687 || 99260	-0.73	-0.37	-0.19	0.47	-1.21	0.15
99262	TNPO3 || Transportin 3 || Hs.193613 || AA455455 || || 23534 || 99262	0.27	-0.38	-0.58	0.19	-0.31	0.54	1.11
99266	EPAS1 || Endothelial PAS domain protein 1 || Hs.468410 || R24882 || || 2034 || 99266	-3.25	0.01	-1.74	-1.86	0.93	1.4	1.66
99268	CLDN4 || Claudin 4 || Hs.520942 || W74492 || || 1364 || 99268	-0.75	1.39	0.13	0.02	-0.69	-0.43	-0.92
99269	PFKL || Phosphofructokinase, liver || Hs.255093 || AI261837 || || 5211 || 99269	-1.36	-0.79	-0.91	0.28	0.18	-0.85	0.49
99275	IRAK1 || Interleukin-1 receptor-associated kinase 1 || Hs.522819 || AA683550 || || 3654 || 99275	-1.69	-0.07	0.16	-0.22	0.67	-0.24	-0.68
99278	ACO1 || Aconitase 1, soluble || Hs.446075 || AA156728 || || 48 || 99278	-0.36	2.7	-1.72	0.26	1.8	0.55	-0.65
99282	MGC35048 || Hypothetical protein MGC35048 || Hs.460217 || H98742 || || 124152 || 99282	0.18	0.46	-0.37	1.67	0.37		1.7
99283	UBE4B || Ubiquitination factor E4B (UFD2 homolog, yeast) || Hs.386404 || H56031 || || 10277 || 99283	0.82	-0.96	-1.47	-0.27	-0.98	0.07	-0.46
99284	ARID2 || AT rich interactive domain 2 (ARID, RFX-like) || Hs.317304 || AA226543 || || 196528 || 99284	0.23	0.14	-0.55	0.09	-0.03	-0.53	-0.71
99286	ILF2 || Interleukin enhancer binding factor 2, 45kDa || Hs.75117 || H95638 || || 3608 || 99286	1.9	0.33	-1.8	-0.23	0.06	-1.16	-1.12
99298	MTF1 || Metal-regulatory transcription factor 1 || Hs.471991 || AA448256 || || 4520 || 99298	0.32	0.57	0.05	0.01	-0.02	1.72	-0.31
99301	GOLGA4 || Golgi autoantigen, golgin subfamily a, 4 || Hs.344151 || AA460981 || || 2803 || 99301	-0.09	0	-0.14	0.95	-0.55	0.48	0.75
99303	HLA-DQB1 || Major histocompatibility complex, class II, DQ beta 1 || Hs.409934 || AA458472 || || 3119 || 99303	-0.52	-2	2.09	1.45	-0.11	-0.5	1.95
99313	HINT1 || **Histidine triad nucleotide binding protein 1 || Hs.483305 || AA076063 || || 3094 || 99313	-0.69	0.51	0.73	0.41	0.33	0.2	-0.35
99316	|| || || N72452 || || || 99316	0.43	-0.1	-0.43	-0.21	-0.27	-0.6	-0.98
99330	ZCSL2 || Zinc finger, CSL domain containing 2 || Hs.388087 || AA460720 || || 285381 || 99330	-0.11		-0.79	0.79	-0.2	0.97	0.06
99331	|| MRNA; cDNA DKFZp762M154 (from clone DKFZp762M154) || Hs.422799 || W73161 || || || 99331	1.17	-0.4	0.02	-1.32	-0.88	-0.59	-1.54
99332	|| Transcribed locus || Hs.208978 || AI820996 || || || 99332		-0.41	-0.63	1.03	0.7	-0.29	0.23
99335	RAB5C || RAB5C, member RAS oncogene family || Hs.514182 || AA626178 || || 5878 || 99335	-0.24	0.93	-0.55	0.38	0.2	-0.62	-0.05
99338	FLJ10808 || **Hypothetical protein FLJ10808 || Hs.212774 || AA525172 || || 55236 || 99338	-0.35	-0.57	0	-0.8	1.67	0.38
99343	XRN2 || 5'-3' exoribonuclease 2 || Hs.255932 || AA028164 || || 22803 || 99343	-0.23	-0.43	-1.04	-0.13	-0.85	0.01	-0.8
99348	NCOR2 || Nuclear receptor co-repressor 2 || Hs.137510 || T63031 || || 9612 || 99348	-0.27	0.42	-0.1	-0.01	1.03	0.73	0.53
99349	MGC10198 || Hypothetical protein MGC10198 || Hs.133337 || R33476 || || 201965 || 99349	0.75	-0.01	0.77	0.67	-0.42		0.82
99358	GLDC || Glycine dehydrogenase (decarboxylating; glycine decarboxylase, glycine cleavage system protein P) || Hs.149156 || N58494 || || 2731 || 99358	1.64	0.32		1.85	0.8	-1.28	0.11
99360	UBE2H || Ubiquitin-conjugating enzyme E2H (UBC8 homolog, yeast) || Hs.344165 || AA520978 || || 7328 || 99360	-0.44	-0.39	0.15	-0.23	0.22	1.8	0.35
99361	LFNG || Lunatic fringe homolog (Drosophila) || Hs.159142 || R56561 || || 3955 || 99361	-0.57	0.69	0.02	-0.72	-0.49	-0.24
99364	FCGR3A || Fc fragment of IgG, low affinity IIIb, receptor for (CD16) || Hs.372679 || H20822 || CD16=Fcgamma receptor III-1 || 2214 || 99364	0.85	-0.59	1.27	0.52	-0.18	2.58	1.16
99367	|| Transcribed locus || Hs.147457 || AA977896 || || || 99367		-0.57	-1.16	0.43	0.67	-0.47	-0.33
99371	C21orf61 || Chromosome 21 open reading frame 61 || Hs.473611 || AA150920 || || 56246 || 99371	1.13	-0.39	-0.6	0.36	-0.88		0.25
99372	MGC5306 || Hypothetical protein MGC5306 || Hs.355750 || AA453287 || || 79101 || 99372	-1.29	-0.63	-0.46	-1.21	-0.24	-1.49	-1.98
99373	BDP1 || B double prime 1, subunit of RNA polymerase III transcription initiation factor IIIB || Hs.258272 || H99837 || || 55814 || 99373	-0.52	-0.09	-1	-0.14	-0.17	-0.78	-0.29
99374	FLJ14753 || Hypothetical protein FLJ14753 || Hs.13453 || AA004254 || || 84641 || 99374	-0.71	0.36	-0.19	0.46	0.43	0.86	0.21
99379	|| || || R07196 || || || 99379	-0.4	-0.29	-0.7	-0.07	-0.06	-0.21	-0.89
99384	RDH5 || Retinol dehydrogenase 5 (11-cis and 9-cis) || Hs.172914 || AA633882 || || 5959 || 99384	0.65	0.7	-0.31	1.04	-0.09	-0.37	0.81
99387	HN1 || Hematological and neurological expressed 1 || Hs.532803 || AA459865 || || 51155 || 99387	-0.27	-0.26	-0.73	-0.98	1.23	1.05	-0.39
99392	CDC20 || CDC20 cell division cycle 20 homolog (S. cerevisiae) || Hs.524947 || AA598776 || p55CDC || 991 || 99392	1.35	0.21	0.09	0.06	0.38	0.46	-0.35
99394	FBXO45 || F-box protein 45 || Hs.518526 || H04181 || || 200933 || 99394	0.28	-0.25	-0.71	0.07	0.54	-0.85
99397	LOC90139 || Tetraspanin similiar to uroplakin 1 || Hs.385634 || AA453796 || || 90139 || 99397	0.85	1.06	1.66	1	0.68	2.7	1.04
99400	DCTN1 || Dynactin 1 (p150, glued homolog, Drosophila) || Hs.516111 || AA488168 || || 1639 || 99400	0.23	0.42	-1.19	0.31	0.51	0	0.31
99404	PPP2CB || Protein phosphatase 2 (formerly 2A), catalytic subunit, beta isoform || Hs.491440 || AA490473 || Protein phosphatase 2A catalytic subunit-beta || 5516 || 99404	-0.02	0.64	-0.52	0.29	-2.8	0.69	0.62
99415	SH2D4A || SH2 domain containing 4A || Hs.303208 || T68887 || || 63898 || 99415	-1.19	2.11	0.98	-0.16	0.28	1.04
99417	TRIP12 || Thyroid hormone receptor interactor 12 || Hs.368985 || AA700390 || || 9320 || 99417	0.17	1.01	-0.1	0.21	-0.13	0.23	0.07
99418	DKFZP564C186 || DKFZP564C186 protein || Hs.335293 || AA026277 || || 26155 || 99418	0.32	-0.76	-1.12	-0.2	-0.73	-1.05	-1.17
99421	SMAD5 || SMAD, mothers against DPP homolog 5 (Drosophila) || Hs.167700 || R82316 || || 4090 || 99421	0.48	-0.9	-0.41	0.11	-0.31	0.08
99428	|| || || AA018568 || || || 99428	0.39	-0.62	-1.46	0.92	0.43	-0.06	0.34
99437	FBXL14 || F-box and leucine-rich repeat protein 14 || Hs.367956 || AA677322 || || 144699 || 99437	0.57	-0.34	0.15	0.74	0.49	-0.49	-0.14
99438	|| Similar to CDC42-binding protein kinase alpha isoform A; ser-thr protein kinase related to the myotonic dystrophy protein kinase; ser-thr protein kinase PK428; myotonic dystrophy kinase-related CDC42- || Hs.510701 || H05826 || || 441708 || 99438	0.14	-0.6	-1.52	-0.43	0.46	-0.45	-0.68
99439	POLR2L || Polymerase (RNA) II (DNA directed) polypeptide L, 7.6kDa || Hs.441072 || AA873691 || || 5441 || 99439	-0.14	0.5	0.48	2.16	1.1	0.69	1.54
99440	C14orf108 || Chromosome 14 open reading frame 108 || Hs.528653 || AA449516 || || 55745 || 99440	-0.74	-0.33	-1.73	-0.23	-0.95	-1.28	-0.47
99448	KRT7 || Keratin 7 || Hs.411501 || AA485959 || || 3855 || 99448	-3.77	3.06	-1.26	-4.24	0.78	-1.9	-3.84
99449	CALR || Calreticulin || Hs.515162 || H99170 || || 811 || 99449	0.17	-1.22		0.3	0.51	0.54	-0.38
99450	GRINL1A || Glutamate receptor, ionotropic, N-methyl D-aspartate-like 1A || Hs.437256 || AA284244 || || 81488 || 99450	0.14	-0.39	-0.3	-0.33	-0.78		-0.05
99455	MTPN || Myotrophin || Hs.43297 || AA486770 || || 136319 || 99455	-0.69	-1.36	-1.27	0.93	0.2	0.02	0.35
99456	SLC35F1 || Solute carrier family 35, member F1 || Hs.486304 || AA406174 || || 222553 || 99456	-0.76	-1.2	-0.51	-0.49	0	-0.88
99459	USP16 || Ubiquitin specific protease 16 || Hs.99819 || AA489619 || || 10600 || 99459	-0.3	-0.83	0.25	0.1	-0.35	-0.13	0.59
99471	FUS || Fusion (involved in t(12;16) in malignant liposarcoma) || Hs.513522 || H93392 || || 2521 || 99471	0.26	-0.18	0.66		-0.69	-0.42	0.37
99472	PARP14 || Poly (ADP-ribose) polymerase family, member 14 || Hs.518203 || T64956 || || 54625 || 99472	-1.44	-0.45	2.09	-1.11	-1.05		-0.71
99473	NOL8 || Nucleolar protein 8 || Hs.442199 || N63102 || || 55035 || 99473	-0.49	0.58	-0.82	-0.16	-0.14		-0.44
99475	PP2447 || Hypothetical protein PP2447 || Hs.517731 || AA029368 || || 80305 || 99475	-0.35	-0.26	-0.47	0.18	-0.43	-0.41	-0.96
99476	NT5C2 || 5'-nucleotidase, cytosolic II || Hs.158209 || AA404619 || || 22978 || 99476	0.27	0.36	-0.76		0.47	-1.35	-1.45
99477	EIF3S6 || **Eukaryotic translation initiation factor 3, subunit 6 48kDa || Hs.405590 || R59752 || || 3646 || 99477	0.63	-0.01	-0.42	-0.55	0.08	-0.85
99486	USP6NL || USP6 N-terminal like || Hs.498661 || AA281057 || || 9712 || 99486	0.93	-0.05	1.2	0.38	-0.22	-0.15
99488	TPD52 || Tumor protein D52 || Hs.368433 || AA459100 || || 7163 || 99488	0.73	0.36	-1.05	0.03	0.36		-1.41
99490	U2AF1L2 || **U2(RNU2) small nuclear RNA auxiliary factor 1-like 2 || Hs.171909 || T67521 || || 8233 || 99490	-0.05	0.47	0.28	-0.6	-0.38		-0.39
99491	TPM1 || Tropomyosin 1 (alpha) || Hs.133892 || W58009 || || 7168 || 99491	-0.13	-0.32	0.38	0.17	0.75	1.29	1.81
99496	HSPA4 || Heat shock 70kDa protein 4 || Hs.90093 || AA131267 || || 3308 || 99496	-0.2	0	-0.72	0.04	-0.25	-0.09	0.03
99501	FTSJ3 || FtsJ homolog 3 (E. coli) || Hs.463785 || T59668 || || 117246 || 99501	0.16	0.23	-2.16	-0.51	-0.16		-0.98
99502	|| || || AA811335 || || || 99502	2.5	0.79	-1.91	1.34	-1.83		-1.24
99504	HARS2 || Histidyl-tRNA synthetase 2 || Hs.434207 || AA971718 || || 92675 || 99504	0.9	-0.37	0.89	-0.5	-0.05	-0.68
99506	ATP6V0D1 || ATPase, H+ transporting, lysosomal 38kDa, V0 subunit d isoform 1 || Hs.106876 || AA702541 || || 9114 || 99506	0.08	0.04	-0.69	0.29	0.81	-0.03	-0.29
99512	PHKA2 || Phosphorylase kinase, alpha 2 (liver) || Hs.54941 || AA677340 || || 5256 || 99512		0.75	-0.16	-0.18	-0.26	-0.66	0.2
99515	LATS2 || LATS, large tumor suppressor, homolog 2 (Drosophila) || Hs.78960 || N64139 || || 26524 || 99515	1.78	-0.19	-0.94	0.51	1.44	0.38
99521	ATP5B || ATP synthase, H+ transporting, mitochondrial F1 complex, beta polypeptide || Hs.406510 || AA708298 || || 506 || 99521	0.74	-1.01	-0.55	0.66	0	-0.71	-0.1
99529	YKT6 || SNARE protein Ykt6 || Hs.520794 || AA457731 || || 10652 || 99529	0.26	-0.43	-0.38	0.34	-0.06	1.04	0.13
99530	PCCA || Propionyl Coenzyme A carboxylase, alpha polypeptide || Hs.80741 || AA608575 || || 5095 || 99530	-0.4	0.01	-0.64	-0.44	-0.31	-0.15	0.07
99531	PRSS23 || Protease, serine, 23 || Hs.25338 || R76394 || || 11098 || 99531	-4	1.05	-3.18	0.61	0.48	1.2	1.37
99532	NUP205 || Nucleoporin 205kDa || Hs.490238 || AA600190 || || 23165 || 99532	0.22	-0.47	-0.61	0.11	-0.4	0.4	0.2
99534	MGC5242 || Hypothetical protein MGC5242 || Hs.521213 || AA425158 || || 78996 || 99534	-0.04	-0.05	-0.63	0.46	-0.12		-0.11
99535	|| **Transcribed locus || Hs.356690 || AA071503 || || || 99535	0.23	0.91	0.51	0.96	-0.17	0.96	0.87
99538	KIAA1333 || KIAA1333 || Hs.509008 || AA147792 || || 55632 || 99538	-0.04	-0.35	-0.75	-0.66	0.14	0.25
99542	PSMD2 || Proteasome (prosome, macropain) 26S subunit, non-ATPase, 2 || Hs.518464 || AA454852 || || 5708 || 99542	0.59	-0.53	-2.11	1	1.67	-0.51	0.2
99544	CDKL3 || Cyclin-dependent kinase-like 3 || Hs.105818 || R42880 || || 51265 || 99544	1.51	1.64	0.4	-0.39	0.14		0.57
99545	YWHAG || Tyrosine 3-monooxygenase/tryptophan 5-monooxygenase activation protein, gamma polypeptide || Hs.520974 || AA432085 || || 7532 || 99545	-0.07	-0.68	-0.21	0.45	0.25	0.42	0.04
99548	NXN || Nucleoredoxin || Hs.527989 || T64216 || || 64359 || 99548	0.58	0.89	0.42	-1.63	1.51	0.89
99549	KIAA1007 || **KIAA1007 protein || Hs.460923 || AI061104 || || 23019 || 99549	0.72	0.64	-0.24	-0.67	-0.45	-0.67
99554	SCYL1 || SCY1-like 1 (S. cerevisiae) || Hs.238839 || AA476300 || || 57410 || 99554	0.77	-0.3	-0.39	-0.07	-0.77	0.89	0.16
99556	TWSG1 || Twisted gastrulation homolog 1 (Drosophila) || Hs.514685 || AA486182 || || 57045 || 99556	0.45	-0.46	-1.96	-0.21	0.38	1.16	-0.12
99557	DERP6 || S-phase 2 protein || Hs.417029 || N93438 || || 23587 || 99557	1.07	0.92	-1.25	0.09	0.62	-1.66
99561	CDCA8 || Cell division cycle associated 8 || Hs.524571 || N91096 || || 55143 || 99561	0.69	-0.01	-1.02	-0.14	0.54	0.04	-1.19
99563	SRP68 || Signal recognition particle 68kDa || Hs.514495 || AA455242 || || 6730 || 99563	0.05	0.75	-1.19	-0.12	0.51	-0.23	0.45
99574	ZNF258 || Zinc finger protein 258 || Hs.434283 || AA280676 || Similar to KIAA0425=contains Cys-rich domain || 9204 || 99574	0.04	-0.29	-0.89	0.09	0.03	-0.52	-0.13
99575	ATXN7 || Ataxin 7 || Hs.476595 || R63241 || || 6314 || 99575	-0.5	-0.24	-1.17	-0.18	-0.73	-0.75	-0.89
99576	GRP58 || Glucose regulated protein, 58kDa || Hs.308709 || R33030 || || 2923 || 99576	0.24	-0.69	0.29	2.09	-0.07	0.71	0.52
99577	CCS || Copper chaperone for superoxide dismutase || Hs.502917 || N30404 || || 9973 || 99577	0.98	0	-1.27	1.05	-0.27	-1.3	0.25
99585	UMPS || Uridine monophosphate synthetase (orotate phosphoribosyl transferase and orotidine-5'-decarboxylase) || Hs.2057 || AA426227 || || 7372 || 99585	-0.08	-0.67	1.57	0.34	0.21	-0.36	-0.55
99586	CPT2 || **Carnitine palmitoyltransferase II || Hs.274336 || W58236 || || 1376 || 99586	-0.04	-0.22	0.93	0.34	-0.6		-0.41
99587	C22orf4 || Chromosome 22 open reading frame 4 || Hs.435044 || AA255552 || || 25771 || 99587	0.86	0.75	1.05	1.06	0.39	0.71	-0.01
99589	RAP2A || RAP2A, member of RAS oncogene family || Hs.508480 || W32474 || || 5911 || 99589	0.06	-0.35	0.84	0.24	-0.14	0.22	-0.28
99591	VPS26 || Vacuolar protein sorting 26 (yeast) || Hs.499925 || AA064945 || || 9559 || 99591	0.3	0.09	1.43	0.17	0.57	0.02	0.05
99595	ZHX3 || Zinc fingers and homeoboxes 3 || Hs.380133 || W47158 || || 23051 || 99595	-0.57		-1.07	-0.48	0.35	1.46	0.62
99597	IFIT1 || Interferon-induced protein with tetratricopeptide repeats 1 || Hs.20315 || AA157787 || || 3434 || 99597	0.3	-0.55	0.94	0.05	-0.53	-0.39	0.21
99604	GNAI2 || Guanine nucleotide binding protein (G protein), alpha inhibiting activity polypeptide 2 || Hs.77269 || AA071330 || || 2771 || 99604	-0.25	0.14	-1.33	0.69	0.14	0.86	0.62
99606	PEMT || Phosphatidylethanolamine N-methyltransferase || Hs.287717 || R93695 || || 10400 || 99606	-0.45	-1.61		-0.3	0.74	-0.86	-1.02
99609	SERF2 || Small EDRK-rich factor 2 || Hs.424126 || AA594279 || || 10169 || 99609	0.14	-0.61	-0.3	0.74	-0.79	0.26	0.82
99610	TRIM15 || Tripartite motif-containing 15 || Hs.309602 || AA527898 || || 89870 || 99610	-0.69	-0.79	-0.75	0.14	-0.06		-0.51
99615	ARHGAP24 || Rho GTPase activating protein 24 || Hs.444229 || W90522 || || 83478 || 99615	1.12	0.65	2.33	0.75	0.21		1.49
99618	AIG1 || Androgen-induced 1 || Hs.112783 || R01070 || || 51390 || 99618	-0.81	0.87	-0.49		0.34	0.89	-0.96
99619	JUND || Jun D proto-oncogene || Hs.2780 || AA418670 || || 3727 || 99619	0.56	1.33	1.32	-0.73	-0.55	1.28	0.71
99621	SSBP1 || Single-stranded DNA binding protein 1 || Hs.490394 || R05693 || || 6742 || 99621	-0.64	-0.61	-1.12	0.52	0.05	-0.41	-0.32
99625	USP30 || Ubiquitin specific protease 30 || Hs.486434 || AA455378 || || 84749 || 99625	0.58	1.03	1.24	1.12	0.28	1.17	0.37
99629	GAS6 || Growth arrest-specific 6 || Hs.369201 || AA461110 || || 2621 || 99629	-0.28	-1.74	-2.13	-1.95	2.28	1.39	-1.92
99630	KCTD5 || Potassium channel tetramerisation domain containing 5 || Hs.61960 || T99645 || || 54442 || 99630	0.01	0.51	-0.34	0.18	1.29		0.48
99632	|| || || T94293 || || || 99632	-0.03	0.2	0.46	-0.01	-0.07	0.07	0.29
99633	IMPDH1 || IMP (inosine monophosphate) dehydrogenase 1 || Hs.317095 || R52542 || IMP (inosine monophosphate) dehydrogenase 1 || 3614 || 99633	0.15	-0.81	0.19	1	0.24	1.13	0.13
99636	FSTL1 || Follistatin-like 1 || Hs.269512 || AA181288 || || 11167 || 99636	-1.68	-1.64	-2.98	-0.33	0.52	2.21	0.39
99637	SCAMP4 || Secretory carrier membrane protein 4 || Hs.144980 || AI262350 || || 113178 || 99637	-0.04	-0.46	-0.09	-0.14	-0.37	-0.66	-0.01
99640	OK/SW-cl.56 || Beta 5-tubulin || Hs.533059 || AA427899 || || 203068 || 99640	1.05	-0.55	-0.8	0.09	1	0.94	0.73
99644	|| || || N23865 || || || 99644	-0.16	0.1	-1.22		0.43	-0.61	-0.39
99660	FLJ32731 || Hypothetical protein FLJ32731 || Hs.191320 || AA024865 || || 138050 || 99660	1.16	0.42	-0.41	0.27	-0.08	-0.09	0
99663	C4orf8 || Chromosome 4 open reading frame 8 || Hs.125348 || AA150741 || || 8603 || 99663	0.1	-0.5	-0.7	-0.11	-0.18		0.36
99664	EML2 || Echinoderm microtubule associated protein like 2 || Hs.24178 || R27580 || || 24139 || 99664	-0.85	-0.4	0.47	-0.69	-0.6	-0.62	0.26
99666	IARS || Isoleucine-tRNA synthetase || Hs.445403 || AA410636 || || 3376 || 99666	-0.8	-0.04	0.11	-0.49	-0.27	0.84	-0.48
99669	IER3IP1 || Immediate early response 3 interacting protein 1 || Hs.130917 || AA399264 || || 51124 || 99669	0.05	0.54	-0.7	0.57	0.28	0.44	0.54
99676	|| Transcribed locus || Hs.535316 || AA447528 || || || 99676	1.18	-0.03	2.33	-0.4	-0.62		0.31
99677	AKR1C1 || Aldo-keto reductase family 1, member C1 (dihydrodiol dehydrogenase 1; 20-alpha (3-alpha)-hydroxysteroid dehydrogenase) || Hs.460260 || R93124 || || 1645 || 99677	-4.01	-1.77	-1.66	-4.64	-0.21		-3.95
99678	NEDD4L || Neural precursor cell expressed, developmentally down-regulated 4-like || Hs.185677 || AA255551 || || 23327 || 99678	0.58	0.09	-1	0.86	-0.17	-0.39
99679	SLC9A1 || Solute carrier family 9 (sodium/hydrogen exchanger), isoform 1 (antiporter, Na+/H+, amiloride sensitive) || Hs.469116 || AA455369 || || 6548 || 99679	-0.21	0.8	0.4	0	0.23	0.77	-0.29
99690	DKFZp761I2123 || **Hypothetical protein DKFZp761I2123 || Hs.77978 || AA405740 || || 83637 || 99690	0.35	0.63	1.65	0.08	0.78	1.14	0.64
99691	LEREPO4 || Likely ortholog of mouse immediate early response, erythropoietin 4 || Hs.368598 || N67366 || || 55854 || 99691	-0.15	-0.44	-0.51	-0.42	0.05	-0.9	-1.62
99696	|| Transcribed locus || Hs.536200 || R43604 || || || 99696	-1.17	-0.24	-0.32	1.09	-0.24	-0.8	-0.11
99705	NDUFA7 || NADH dehydrogenase (ubiquinone) 1 alpha subcomplex, 7, 14.5kDa || Hs.515112 || AA022627 || || 4701 || 99705	-0.73	0.6	-0.61	1.16		-0.12	0.1
99709	PDCD5 || Programmed cell death 5 || Hs.443831 || AA156940 || || 9141 || 99709	0.26	-1.03	0.6	0.08	-0.02	-0.28	-0.56
99710	PSCD1 || Pleckstrin homology, Sec7 and coiled-coil domains 1(cytohesin 1) || Hs.191215 || AA480915 || || 9267 || 99710	-0.03		0	0.18	0.35	-0.27	-0.34
99714	GOLPH4 || Golgi phosphoprotein 4 || Hs.143600 || AA448663 || || 27333 || 99714	-0.83	-0.27	0.15	1.59	0.47	0.59	0.71
99716	KIAA0924 || KIAA0924 protein || Hs.463375 || AA495819 || || 22834 || 99716	0.5	0.47	0.29	0.1	-0.24		0.93
99724	GYG || Glycogenin || Hs.477892 || AA411678 || || 2992 || 99724	0	-0.59	-1.47	0.67	-0.87	-0.78	-0.71
99725	NUTF2 || Nuclear transport factor 2 || Hs.356630 || N75595 || || 10204 || 99725	0.38	-0.33	-0.83	-0.17	0.73	-0.24	-1.6
99726	FLJ39441 || Hypothetical protein FLJ39441 || Hs.268668 || AA436162 || || 144108 || 99726	0.21	-0.21	0.1	0.12	0.53	0.29	0.96
99727	TRPM1 || Transient receptor potential cation channel, subfamily M, member 1 || Hs.155942 || AA436463 || || 4308 || 99727	0.99	0.36	-0.43	0.79	0.18	0.87	0.47
99728	TK2 || Thymidine kinase 2, mitochondrial || Hs.512619 || R52703 || || 7084 || 99728	1.13	-0.12	-1	-0.1	0.14		-0.36
99733	DEGS || Degenerative spermatocyte homolog, lipid desaturase (Drosophila) || Hs.299878 || W49667 || || 8560 || 99733	-0.44	-0.15	-2.37	0.42	1.52	-0.05	0.09
99734	FLJ11171 || Hypothetical protein FLJ11171 || Hs.72782 || AA169226 || || 55783 || 99734	0.76	0.07	0.16	-0.82	-0.29	-1.3
99736	SDCCAG33 || Serologically defined colon cancer antigen 33 || Hs.284217 || AA460005 || || 10194 || 99736	-0.88	1.41	-0.44	0.9	-0.69	1.05	0.08
99739	PLEKHB2 || Pleckstrin homology domain containing, family B (evectins) member 2 || Hs.469944 || R42668 || || 55041 || 99739	-1.32	-0.07	-0.53	0.49	0.34	-0.47	-0.14
99740	|| || || AA054585 || || || 99740	-0.22	-0.39	-0.12	-0.12	0.15	0.37	0.27
99741	CAMK2D || Calcium/calmodulin-dependent protein kinase (CaM kinase) II delta || Hs.144114 || AI820990 || || 817 || 99741	0.44	0.02	-1.26	0.51	0.22	-1.38	-1.29
99742	RHOT2 || Ras homolog gene family, member T2 || Hs.513242 || AI002358 || || 89941 || 99742	0.4	-0.2	-0.34	0.39	-0.13	-0.83	0.36
99752	ZNF248 || Zinc finger protein 248 || Hs.25275 || N50827 || || 57209 || 99752	0.03		1.39	-0.87	-0.94	0.64	2.98
99753	SLC25A29 || Solute carrier family 25, member 29 || Hs.497598 || AA469975 || || 123096 || 99753	0.46	0.67		0.54	-0.48	-0.02	1.81
99757	RY1 || Putative nucleic acid binding protein RY-1 || Hs.54649 || AA293191 || || 11017 || 99757	0.32	-0.58	-1.05	0.02	-0.28	-0.8	-0.16
99760	ARID5A || AT rich interactive domain 5A (MRF1-like) || Hs.920 || AA789301 || || 10865 || 99760	-1.4	-1.62	-1.54	-1.02	-0.71		-0.94
99767	DF || D component of complement (adipsin) || Hs.155597 || AA233549 || || 1675 || 99767	0.02	1.11	-0.53	0.83	0.47	0.65	0.77
99768	IDH3A || Isocitrate dehydrogenase 3 (NAD+) alpha || Hs.250616 || AA464139 || || 3419 || 99768	0.38	-0.44	1.31	1.36	0.3	-0.3	0.17
99775	PPP1R12A || Protein phosphatase 1, regulatory (inhibitor) subunit 12A || Hs.49582 || AA669126 || || 4659 || 99775	-0.16	0.24	-1.11	-0.03	0.03	0.74	0.35
99778	|| CDNA FLJ14143 fis, clone MAMMA1002892 || Hs.22815 || R19708 || || || 99778	0.06	-0.34	-0.77	0.06	0.19	-0.04	-0.57
99780	CLGN || Calmegin || Hs.86368 || AA778675 || Calmegin=putative testis-specific chaperon || 1047 || 99780	-0.81	-0.4	1.32	-1.56	-1.27	-0.76
99781	ARL2L1 || ADP-ribosylation factor-like 2-like 1 || Hs.533086 || AA195141 || || 200894 || 99781	-0.11	-0.01	-0.51	-0.08	-0.05		0.24
99784	MGC2477 || Hypothetical protein MGC2477 || Hs.9061 || T49801 || || 79081 || 99784	0.84	-0.49	-0.84	0.08	0.36	-0.79	-0.63
99788	|| || || H10980 || || || 99788	0.91	0.68	-0.27	0.83	0.73	0.86	1.14
99792	MAPK6 || Mitogen-activated protein kinase 6 || Hs.411847 || N47552 || || 5597 || 99792	0.06	-1.4	1.92	0.41	-0.46		0.16
99793	ZNF282 || Zinc finger protein 282 || Hs.490508 || AA457153 || || 8427 || 99793	0.26	-0.41	0.17	0.05	-0.05	0.24	-0.17
99796	SH3YL1 || SH3 domain containing, Ysc84-like 1 (S. cerevisiae) || Hs.515951 || T77847 || || 26751 || 99796	-0.86	0.78	0.91	-0.48		-0.17	0.58
99797	OSTM1 || Osteopetrosis associated transmembrane protein 1 || Hs.226780 || AI668603 || || 28962 || 99797	-0.1	-0.39	-2.04	2.13	0.39	0.14	0.14
99802	EMP3 || Epithelial membrane protein 3 || Hs.9999 || W73748 || || 2014 || 99802	0.06	-2.62	-0.47	-0.11	1.71	1.48	0.79
99803	PRKACB || Protein kinase, cAMP-dependent, catalytic, beta || Hs.487325 || AA459980 || || 5567 || 99803	-0.32	0.37		-0.25	0.23	0.37	-0.47
99805	|| || || N27637 || || || 99805	0.35	-0.31	-1.84	0.77	-0.06	0.17	0.34
99809	HDAC3 || Histone deacetylase 3 || Hs.519632 || H79778 || HD3=histone deacetylase 3 || 8841 || 99809	0.17	-0.27	-0.8	0.25	0.03	-0.79	-0.09
99810	RAD23B || RAD23 homolog B (S. cerevisiae) || Hs.521640 || AA489678 || HHR23B=XPC p58 subunit || 5887 || 99810	-0.16	0.67	-0.49	0.26	-0.29	0.43	0.17
99811	APRT || Adenine phosphoribosyltransferase || Hs.28914 || AA598510 || || 353 || 99811	-3.73	0.46	-0.24	0.12	0.04	-1.14	-0.26
99813	NCSTN || Nicastrin || Hs.517249 || R96527 || || 23385 || 99813	1.15	1.59	-0.39	0.63	0.69	0.5	0.19
99818	MYBBP1A || MYB binding protein (P160) 1a || Hs.22824 || AA009454 || || 10514 || 99818	0	-0.43	-0.47	-0.08	0.27	0.09
99821	HD || Huntingtin (Huntington disease) || Hs.518450 || AA454612 || || 3064 || 99821	-0.14	0.69	0.47	0.33	0.29	0.8	0.48
99822	DDIT3 || **DNA-damage-inducible transcript 3 || Hs.505777 || AA015891 || EWS=RNA binding protein || 1649 || 99822	-0.31	-0.88	-0.99	-1.09	-0.92	-0.24	-0.84
99824	LAMC1 || Laminin, gamma 1 (formerly LAMB2) || Hs.497039 || H24649 || || 3915 || 99824	-0.55	0.12	-0.07	-0.3	-0.14	0.79	0.21
99826	TXNL1 || Thioredoxin-like 1 || Hs.114412 || AA078976 || || 9352 || 99826	0.65	-0.58	0.48	0.27	-0.1	-0.01	-0.24
99827	GJB1 || Gap junction protein, beta 1, 32kDa (connexin 32, Charcot-Marie-Tooth neuropathy, X-linked) || Hs.333303 || N62394 || || 2705 || 99827	-1.7		-0.51	3.36	-1.82	-0.51	-1.62
99836	FZD1 || Frizzled homolog 1 (Drosophila) || Hs.94234 || N70776 || || 8321 || 99836	0.8	-0.54		0.87	0.61	1.96	1.16
99838	H3F3A || H3 histone, family 3A || Hs.533624 || AA668811 || || 3020 || 99838	0.5	0.01	-0.49	-0.86	-0.75	-0.99	-0.52
99840	KIAA1228 || KIAA1228 protein || Hs.490795 || R22340 || || 57488 || 99840	-0.59	-0.27	-0.56	1.16	0.18	0.2	0.85
99845	IDS || Iduronate 2-sulfatase (Hunter syndrome) || Hs.303154 || AA873599 || || 3423 || 99845	0.02	1.88	0.64	0.45	1.35	1.36	0.19
99846	ZNF354A || Zinc finger protein 354A || Hs.484324 || R23489 || || 6940 || 99846	0.55	-0.75	-0.9	-0.44	-0.04	-0.9
99848	|| Transcribed locus || Hs.545117 || H97969 || || || 99848	-0.18	-1.65	-3.28	-0.37	-1.1	-1.9	-0.91
99849	FNBP3 || **Formin binding protein 3 || Hs.298735 || AA176247 || || 55660 || 99849	-0.31	-0.23		-0.47	-0.23	-1.32	-0.76
99850	WDR36 || WD repeat domain 36 || Hs.533237 || R96523 || || 134430 || 99850	-0.16	-0.04	-1.18	-0.23	0.24	-0.62
99852	RRBP1 || Ribosome binding protein 1 homolog 180kDa (dog) || Hs.472213 || AA464540 || || 6238 || 99852	-1.88	-0.39	-0.65	-0.55	-0.5	1.64	-0.09
99854	SOC || Socius || Hs.145061 || T96601 || || 91544 || 99854	0.66	-0.16	0.23	0.07	-0.42		1.09
99855	ZFHX4 || Zinc finger homeodomain 4 || Hs.458973 || N72495 || || 79776 || 99855	0.02	-0.03		-0.58	0.81	0.08	0.06
99856	LOC348180 || Hypothetical protein LOC348180 || Hs.513807 || AA160695 || || 348180 || 99856	0.41	-0.42	-0.97	-0.24	0.1	0.33	0.21
99857	PLN || Phospholamban || Hs.170839 || AA427940 || || 5350 || 99857	-0.13	-1.46		-2.19	-1.53	-1.96	-1.94
99858	UGCG || UDP-glucose ceramide glucosyltransferase || Hs.304249 || AA455413 || || 7357 || 99858	-0.34	0.94	-0.42	-0.88	0.2	-0.71	-1.39
99868	KIAA1223 || KIAA1223 protein || Hs.480694 || R72441 || || 57182 || 99868		-0.49	-0.72	-0.96	-0.78	0.38	-0.65
99877	PRDX3 || Peroxiredoxin 3 || Hs.523302 || H19202 || || 10935 || 99877	1.38	-0.34	-0.3	0.08	0.53		-1.65
99878	SOX4 || SRY (sex determining region Y)-box 4 || Hs.357901 || AA029415 || || 6659 || 99878	1.96	1.21	0.12	-1.18	-1.23	1.14	0.77
99880	CIC || Capicua homolog (Drosophila) || Hs.388236 || R20641 || || 23152 || 99880	1.04	0.01	-0.07	0.89	0.11	0.91	1.09
99883	KIAA1280 || KIAA1280 protein || Hs.527524 || AA071470 || || 55841 || 99883	0.72	2.12	-1.34	0.68	1.24		0.37
99890	DKFZP547E1010 || DKFZP547E1010 protein || Hs.371788 || AA406292 || || 26097 || 99890	0.96	-0.12	-0.28	-0.77	0.12	-0.53	-0.54
99893	GABRD || Gamma-aminobutyric acid (GABA) A receptor, delta || Hs.113882 || W81525 || || 2563 || 99893	-0.13	0.16	-1.58	0.45	0.52	-0.83	0.01
99894	NIPA || **Nuclear interacting partner of anaplastic lymphoma kinase (ALK) || Hs.194157 || T87341 || || 51530 || 99894	0.47	0.31	-0.27	-0.5	0.36	0.68	-0.45
99896	|| || || T99639 || || || 99896	0.86	0.56	-0.67	0.09	0.26	0.83	-0.12
99897	CYCS || Cytochrome c, somatic || Hs.437060 || AA865265 || || 54205 || 99897	0.41	-1.6	-0.52	0.82	-0.09		0.61
99899	PAK1IP1 || PAK1 interacting protein 1 || Hs.310231 || AA431909 || || 55003 || 99899	0.23	0.3	-1.24	-0.11	-0.15	-0.92	-0.45
99906	SERPINE1 || Serine (or cysteine) proteinase inhibitor, clade E (nexin, plasminogen activator inhibitor type 1), member 1 || Hs.414795 || N75719 || || 5054 || 99906	0.3	0.24	0.99	-0.32	-0.06	0.44	-0.21
99911	|| || || AI053400 || || || 99911		-0.32	-0.73	-0.43	-0.01	-0.75	-0.49
99916	raptor || Raptor || Hs.133044 || AA400088 || || 57521 || 99916	0.05	0.3	1.02	-0.03	0.53		0.63
99917	MYPN || Myopalladin || Hs.55205 || AA179599 || || 84665 || 99917	0	-0.12	0.5	0.99	0.19	0.6	0.43
99921	TMEM5 || Transmembrane protein 5 || Hs.216386 || AA034114 || || 10329 || 99921	0.01	-0.25	-1.91	0.66	-0.49	-1	0.75
99931	EML4 || Echinoderm microtubule associated protein like 4 || Hs.432438 || AA122021 || || 27436 || 99931	-0.52	0.67	-0.05	-0.44	-0.73	-1.53	-1.5
99935	DKFZp586I1420 || Hypothetical protein DKFZp586I1420 || Hs.112423 || R09815 || || 222161 || 99935	-0.02	-0.07	-1.07	-0.29	0.11	-0.85	-0.18
99936	PLK2 || Polo-like kinase 2 (Drosophila) || Hs.398157 || AA460152 || || 10769 || 99936	3.04	0	-0.11	0.13	2.44	1.57	2.12
99937	MCAM || **Melanoma cell adhesion molecule || Hs.511397 || AA489587 || || 4162 || 99937	-3.04	0.73	-1.22	-0.74		1.07	-2.57
99938	PHC2 || Polyhomeotic-like 2 (Drosophila) || Hs.524271 || AA598840 || || 1912 || 99938	-0.01	0.24	-0.21	0.76	0.46	-0.52	0.21
99940	ABCD3 || **ATP-binding cassette, sub-family D (ALD), member 3 || Hs.76781 || AA234671 || || 5825 || 99940	2.11	0.27		-0.35	0.97	0.69	-0.45
99943	IFRD1 || **Interferon-related developmental regulator 1 || Hs.7879 || AI732268 || || 3475 || 99943	-0.65	-1.13	-1.3	-0.78	-0.12	0.01	-0.1
99949	Ells1 || Hypothetical protein Ells1 || Hs.200100 || AA436481 || || 222166 || 99949	-0.74	0.27	-0.71	1.29	-0.76	-0.66	1.34
99951	REST || RE1-silencing transcription factor || Hs.401145 || R31356 || || 5978 || 99951	0.34	-0.36	-0.29	-0.96	-0.06	-0.17	-1.45
99953	KIAA0303 || KIAA0303 protein || Hs.133539 || AA481435 || || 23227 || 99953	-1.38	0.35	1.49	-0.32	-0.82		1.72
99958	PAPSS1 || 3'-phosphoadenosine 5'-phosphosulfate synthase 1 || Hs.368610 || AA169652 || || 9061 || 99958	0.05	0.59	0.02	0.51	0.59	0.56	0.56
99970	EXOSC10 || Exosome component 10 || Hs.321234 || AA486618 || || 5394 || 99970	1.14	-0.62	-0.85	-0.16	-0.89	-0.38	-0.38
99975	NSD1 || Nuclear receptor binding SET domain protein 1 || Hs.208961 || AA434246 || || 64324 || 99975		0.27	-0.3	-0.13	0.97	-0.17	-0.33
99983	USP4 || Ubiquitin specific protease 4 (proto-oncogene) || Hs.77500 || AA451813 || || 7375 || 99983	0.76	-1.34	1.52	0.73	-0.44	0.43	0.35
99986	ILF2 || Interleukin enhancer binding factor 2, 45kDa || Hs.75117 || AA894687 || || 3608 || 99986	1.71	0.12	-1.57	-0.32	0.13	-0.95	-0.64
99992	DHX9 || DEAH (Asp-Glu-Ala-His) box polypeptide 9 || Hs.191518 || AA457194 || || 1660 || 99992	0.78	0.33	-0.39	0.13	0.25	0.1	-0.64
99993	|| || || R06566 || || || 99993	0.89	0.14	0.54	0.67	-0.41	0.22	-0.31
99994	CNTNAP2 || Contactin associated protein-like 2 || Hs.446192 || R13972 || || 26047 || 99994	0.29	-0.02	-0.98	0.07	0.82		0.69
99998	OAZ1 || Ornithine decarboxylase antizyme 1 || Hs.446427 || AI049668 || || 4946 || 99998	-1.36	0.2	-1.31	0.58	0.72	0.31	-0.59
100003	KIAA1430 || KIAA1430 || Hs.535734 || AA429859 || || 57587 || 100003	0.68	-0.81	-0.12	0.09	-0.96		0.06
100007	MRPS25 || Mitochondrial ribosomal protein S25 || Hs.128201 || N71078 || || 64432 || 100007	0.03	-0.22	-0.17	0.29	0.2	0.16	0.33
100015	DHFR || Dihydrofolate reductase || Hs.83765 || R00884 || DHFR=Dihydrofolate reductase || 1719 || 100015	-0.54	-0.66	-0.8	-0.02	-0.75	-0.46	-0.21
100020	STX17 || Syntaxin 17 || Hs.130643 || AA126825 || || 55014 || 100020	0	0.04	0.19	-0.1	-0.25	0.08	-0.14
100021	SEC22L2 || SEC22 vesicle trafficking protein-like 2 (S. cerevisiae) || Hs.477361 || W47156 || || 26984 || 100021	0.17	0.16	0.39	0.86	0.3	0.35	0.43
100023	ATAD1 || ATPase family, AAA domain containing 1 || Hs.435948 || W04668 || || 84896 || 100023	-0.18	-0.26	-0.8	-0.22	0.26	-0.82	-0.56
100029	NKRF || NF-kappa B-repressing factor || Hs.437084 || AA774230 || || 55922 || 100029	0.35	0.04	0.77	-0.34	0.06	0.84
100031	LOC283596 || Hypothetical protein LOC283596 || Hs.448753 || AA447679 || || 283596 || 100031	0.72	-0.75	-1.16	0.02	0.09	-1.17	-0.41
100037	|| Full-length cDNA clone CS0DI019YO07 of Placenta Cot 25-normalized of Homo sapiens (human) || Hs.501868 || AA450037 || || || 100037	-0.26	0.55	0.1	-0.32	0.4	0.01	0.33
100038	SNTB2 || Syntrophin, beta 2 (dystrophin-associated protein A1, 59kDa, basic component 2) || Hs.461117 || AA489861 || || 6645 || 100038	0.74	1.1	-0.4	-0.35	0.21	1.03	-0.36
100039	PRG1 || Proteoglycan 1, secretory granule || Hs.1908 || AA278759 || || 5552 || 100039	-2.64	-2.92	-1.63	-3.9	2.11	-2.14	-3.8
100040	POLRMT || **Polymerase (RNA) mitochondrial (DNA directed) || Hs.254113 || R31115 || || 5442 || 100040	-0.35	-0.69		0.19	0.23	-0.12	-0.23
100044	JUNB || Jun B proto-oncogene || Hs.25292 || T99236 || || 3726 || 100044	-1	0.53	0.27	0.04	-0.42	0.75	-1.17
100052	TPM2 || Tropomyosin 2 (beta) || Hs.300772 || AA477400 || || 7169 || 100052	0.14	-2.52	-1.61	-2.07	1.21	1.22	-1.09
100058	|| || || T50661 || || || 100058	-0.25	0.61	0.57	-0.08	0.71	0.54	0.27
100063	CGI-30 || CGI-30 protein || Hs.440776 || R96579 || || 51611 || 100063	0.41	-0.9	-2.11	-0.13	0.02	-0.61	-1.2
100070	C10orf9 || Chromosome 10 open reading frame 9 || Hs.14745 || H72682 || || 219771 || 100070	1.52	0.92	0.28	-0.23	0.59	0.67	-0.7
100072	NFS1 || NFS1 nitrogen fixation 1 (S. cerevisiae) || Hs.194692 || AA476244 || || 9054 || 100072	-0.62	1.05	-0.18	0.62	-0.09	0.17	-0.72
100075	STATIP1 || Signal transducer and activator of transcription 3 interacting protein 1 || Hs.8739 || R07637 || || 55250 || 100075	-0.37	0.42	-0.5	-0.05	-0.1	0.78
100084	PRKAR1A || Protein kinase, cAMP-dependent, regulatory, type I, alpha (tissue specific extinguisher 1) || Hs.280342 || AA455094 || || 5573 || 100084	0.06	1.61	0.1	1.71	0.07	0.49	0.98
100087	RBBP6 || Retinoblastoma binding protein 6 || Hs.188553 || R76457 || || 5930 || 100087	0.3	0.18	-0.17	-0.32	-0.4	-0.38	-0.36
100088	AEBP2 || AE binding protein 2 || Hs.504943 || H93462 || || 121536 || 100088	0.5	-0.04	-0.62	-0.46	-0.6		-0.8
100090	SNRPB || Small nuclear ribonucleoprotein polypeptides B and B1 || Hs.83753 || AA599116 || || 6628 || 100090	0.41	-0.95	-1.24	0.35	-0.5	-0.6	-0.61
100091	SH2BP1 || SH2 domain binding protein 1 (tetratricopeptide repeat containing) || Hs.173288 || AA133684 || || 9646 || 100091	0.28	-0.33	0.66	0	0.27	0.62	-0.07
100092	CPNE4 || Copine IV || Hs.199877 || R19661 || || 131034 || 100092	0.75	0.56	-0.61	0.1	-0.21	0.9	0.8
100094	SFRS7 || Splicing factor, arginine/serine-rich 7, 35kDa || Hs.309090 || H54020 || || 6432 || 100094	-0.17	-0.21	-1.2	-0.04	0.04	-0.84	0.01
100099	TYMS || **Thymidylate synthetase || Hs.369762 || N66132 || || 7298 || 100099	-0.38	-0.69	-0.85	0.4	-0.81	-2.02	-0.45
100112	|| || || AA688141 || || || 100112	0.21	-0.78	-1.36	-0.27	-0.42	-1.37	-1.15
100118	IVNS1ABP || Influenza virus NS1A binding protein || Hs.497183 || AA486796 || || 10625 || 100118	-0.92	-0.37	-1.25	0.3	-0.26	-0.7	-0.55
100121	FLJ20699 || Hypothetical protein FLJ20699 || Hs.435832 || AA459420 || || 55020 || 100121	0.01	-0.19	1.12	0.38	-0.22	1.05	0.47
100126	IMP4 || U3 snoRNP protein 4 homolog || Hs.91579 || AA458932 || || 92856 || 100126	-0.96	-0.5	-0.56	0.18	0.24	-0.56	-0.42
100129	PTRF || Polymerase I and transcript release factor || Hs.437191 || AA418829 || || 284119 || 100129	-1.01	1.05	-2.01	-1.76	2.15	1.81	1.01
100130	SUPT6H || Suppressor of Ty 6 homolog (S. cerevisiae) || Hs.250429 || R38625 || || 6830 || 100130	0.23	0.77	-0.35	0.1	0.22	-0.15	0.32
100133	MACF1 || Microtubule-actin crosslinking factor 1 || Hs.472475 || AA047436 || || 23499 || 100133	0.23	0.84	1.23	0.2	0.02	2.45
100134	THRAP2 || Thyroid hormone receptor associated protein 2 || Hs.159799 || T72613 || || 23389 || 100134	0.42	-0.71		-0.65	0.14	0.32	-0.62
100136	PKD2 || Polycystic kidney disease 2 (autosomal dominant) || Hs.181272 || R48231 || || 5311 || 100136	0.23	0.07	1.46	0.72	-0.14	1.05	0.29
100140	POMZP3 || POM (POM121 homolog, rat) and ZP3 fusion || Hs.488877 || AA425602 || || 22932 || 100140	0.91	0.78	-0.64	0.02	-1.03	1.63	-0.13
100143	|| || || AA158258 || || || 100143	0.31	-0.49	-0.81	-0.4	0.22	-0.4	-1.09
100145	EPLIN || Epithelial protein lost in neoplasm beta || Hs.525419 || AA487557 || || 51474 || 100145	-2.41		-0.18	0.54	1.92	0.71	0.46
100147	SP3 || Sp3 transcription factor || Hs.531587 || W31688 || || 6670 || 100147	0.47	-0.1	-0.07	-0.39	0.2	0.72	-0.59
100148	|| Hypothetical gene supported by NM_178315 || Hs.517430 || AA425384 || || 439931 || 100148	0.15	0.19	-0.94	0.73	0.23	-0.57	0.44
100155	PRNPIP || Prion protein interacting protein || Hs.132497 || AA487428 || || 79033 || 100155	0.75	-0.27	-0.54	0.69	0.63	0.41	0.03
100159	ME1 || Malic enzyme 1, NADP(+)-dependent, cytosolic || Hs.21160 || AA669689 || || 4199 || 100159	-0.35	0.61	0.41	-0.73		0.47	-0.26
100169	GAS7 || Growth arrest-specific 7 || Hs.462214 || R54059 || || 8522 || 100169	-0.81	-0.23	-0.43	0.49	0.62	-0.77	-0.16
100171	AKR1C3 || Aldo-keto reductase family 1, member C3 (3-alpha hydroxysteroid dehydrogenase, type II) || Hs.78183 || AA916325 || || 8644 || 100171	-3.8	-1.98	-1.65	-3.91	0.51		-4.14
100172	C14orf154 || Chromosome 14 open reading frame 154 || Hs.510407 || AA452116 || || 84193 || 100172	-0.48	-0.71	0.32	-0.63	-0.51	-0.33	-0.61
100174	MID1IP1 || MID1 interacting protein 1 (gastrulation specific G12-like (zebrafish)) || Hs.522605 || R91137 || || 58526 || 100174	-0.84	0.88	-1.1	-1.33	-0.44	-0.05	-0.21
100181	CTL2 || CTL2 gene || Hs.515134 || R39578 || || 57153 || 100181	0.21	1.05	-1.19	-1.97	0.15	0.48	0.75
100182	KRT10 || Keratin 10 (epidermolytic hyperkeratosis; keratosis palmaris et plantaris) || Hs.99936 || AA428454 || || 3858 || 100182	0.61	0.39	-0.45	0.39	0.66		0.42
100183	HSGP25L2G || Gp25L2 protein || Hs.279929 || AA489314 || || 54732 || 100183	-0.39	-0.56	-0.45	0.21	-0.38	-0.27	-0.43
100185	TNFRSF25 || Tumor necrosis factor receptor superfamily, member 25 || Hs.462529 || W71984 || DR3=Apo-3=death receptor 3 || 8718 || 100185	-0.65	-1.46	-1.18	-1.79	-0.49		-1.47
100192	MLANA || Melan-A || Hs.154069 || N32199 || || 2315 || 100192	-0.54	-0.3	0.63	1.29	0.1	0.04	0.04
100193	|| Transcribed locus || Hs.34145 || AA436138 || || || 100193	0.49	0.05	-0.32	0.82	-0.15	0.7	1.06
100194	ANKRD13 || **Ankyrin repeat domain 13 || Hs.528703 || R59795 || || 88455 || 100194	0.76	0.59	-0.29	0.65	0.87	0.75	0.17
100195	SBDSP || Shwachman-Bodian-Diamond syndrome pseudogene || Hs.427306 || T55337 || || 155370 || 100195	0.1	-0.69	-0.88	0.48	0.82	0.52	0.38
100198	HIST3H2A || Histone 3, H2a || Hs.26331 || AA457566 || || 92815 || 100198	0.04	0.13	1.13	-0.03	-0.61	-0.25	0.3
100209	LOC168850 || Hypothetical protein LOC168850 || Hs.159006 || N20820 || || 168850 || 100209	-0.69	-0.45	-0.64	0.1	0.09	0.69	-0.7
100215	STAR || Steroidogenic acute regulator || Hs.521535 || AA679454 || || 6770 || 100215	0.2	0.07	-0.5	0.74	0.04	0.04	-0.08
100217	JPH1 || Junctophilin 1 || Hs.160574 || AA454632 || || 56704 || 100217	-0.91	0.58	-1	-0.5	-0.41		0.53
100220	LOC56181 || Hypothetical protein RP1-317E23 || Hs.323396 || AA454564 || || 56181 || 100220	0.89	-0.57	-0.11	0.34	-0.61	0.52	0.56
100223	PTOV1 || Prostate tumor overexpressed gene 1 || Hs.515540 || AA486332 || || 53635 || 100223	0.6	0.31	0.42	0.24	0.66	0.73	0.68
100224	OCRL || Oculocerebrorenal syndrome of Lowe || Hs.126357 || T63362 || || 4952 || 100224	0.83	1.09	1.38	0.58	0.84	2.19	0.76
100225	HNRPU || Heterogeneous nuclear ribonucleoprotein U (scaffold attachment factor A) || Hs.166463 || T97547 || || 3192 || 100225	0.22	0.26	-0.55	-0.4	0.25	-0.46	-0.85
100234	FOSL2 || FOS-like antigen 2 || Hs.220971 || AA101616 || || 2355 || 100234	-1.16	0.18	-0.28	-1.1	0.84	2.34	0.33
100237	C20orf43 || Chromosome 20 open reading frame 43 || Hs.517134 || N32877 || || 51507 || 100237	-1.04	-0.69	-0.87	0.39	0.03	0.03	-0.66
100238	FDX1 || Ferredoxin 1 || Hs.744 || AA187349 || || 2230 || 100238	0.75	-0.13	-0.67	0.15	0.23		0.28
100243	CXX1 || CAAX box 1 || Hs.522789 || W72596 || || 8933 || 100243	0.33	1.22	-0.41	1.2	1.78	1.55	1.36
100246	MXD4 || MAX dimerization protein 4 || Hs.102402 || AA416970 || || 10608 || 100246	0.65	0.73	-0.39	-0.39	0.48		0.94
100247	KIF22 || Kinesin family member 22 || Hs.119324 || AA430503 || || 3835 || 100247	0.41	-0.03	-0.95	-0.49	-0.49	-0.49	-0.24
100249	OSBPL8 || Oxysterol binding protein-like 8 || Hs.430849 || N63478 || || 114882 || 100249	-0.22	0.38	-1.09	0.59	0.57	0.93	-0.35
100255	|| || || R92601 || || || 100255	0.23	0.68	-0.22	-1	-0.85	-0.92	-0.76
100256	C21orf33 || Chromosome 21 open reading frame 33 || Hs.413482 || AA025421 || || 8209 || 100256	-0.63	-0.63	-0.15	0.41	-0.64	-0.54	0.42
100261	USP13 || Ubiquitin specific protease 13 (isopeptidase T-3) || Hs.175322 || R70174 || || 8975 || 100261	1.05	-0.75		0.07	-0.29	-0.16	-0.55
100262	CDC2L5 || Cell division cycle 2-like 5 (cholinesterase-related cell division controller) || Hs.233552 || N35067 || CHED=cdc2-related kinase || 8621 || 100262	0.94	0.11	-0.22	-0.44	-0.33	0.32	-0.43
100263	HDHD3 || Haloacid dehalogenase-like hydrolase domain containing 3 || Hs.7739 || AA456595 || || 81932 || 100263	-1.1	0.72	0.78	-2.51	0.01	-0.93	-0.4
100269	NDUFS4 || NADH dehydrogenase (ubiquinone) Fe-S protein 4, 18kDa (NADH-coenzyme Q reductase) || Hs.528222 || AA055101 || || 4724 || 100269	0.31	0.18	-0.74	-0.24	0.51	-0.9	-0.07
100270	NRG2 || Neuregulin 2 || Hs.408515 || AA706226 || || 9542 || 100270	0.26	-0.59	0.53	-0.65	1.18	1	-0.38
100272	ZNF37A || Zinc finger protein 37a (KOX 21) || Hs.292575 || AA456654 || || 7587 || 100272	0.24	-0.79	-1.28	-0.55	-0.17	-0.78
100273	DEGS || Degenerative spermatocyte homolog, lipid desaturase (Drosophila) || Hs.299878 || AA039929 || || 8560 || 100273	-0.43	-0.42	-0.99	0.31	1.41	0.3	0.58
100276	MLL5 || Myeloid/lymphoid or mixed-lineage leukemia 5 (trithorax homolog, Drosophila) || Hs.380021 || AA598873 || || 55904 || 100276	-0.71		-0.39	-0.21	-0.32	0.15	0.33
100278	PEX1 || Peroxisome biogenesis factor 1 || Hs.164682 || AA598527 || || 5189 || 100278	0.1	-0.12		0.22	-0.01	-0.28	-0.08
100279	TOP2A || Topoisomerase (DNA) II alpha 170kDa || Hs.156346 || AA504348 || || 7153 || 100279	0.33	0.8	0.03	-0.34	0.17	0.12	-0.01
100281	RAP2A || RAP2A, member of RAS oncogene family || Hs.508480 || R25312 || || 5911 || 100281	-0.41	0.02	-0.68	-0.11	-0.51	-0.45	-0.76
100283	|| || || H88963 || || || 100283	-0.66	-0.59	-1.92	-0.99	-1.21	-3.04
100284	PEX12 || Peroxisomal biogenesis factor 12 || Hs.270532 || H10964 || || 5193 || 100284	0.96	0.57	0.04	0.17	0.83	0.68	0.18
100285	|| || || H17551 || || || 100285	-0.2	-0.13	-0.25	0.64	0.43		-0.07
100293	PXK || PX domain containing serine/threonine kinase || Hs.190544 || AA401228 || || 54899 || 100293	0.13	-0.64	-1.72	0.44	-0.68	0.12	-0.23
100294	SCAND1 || SCAN domain containing 1 || Hs.517008 || W69094 || || 51282 || 100294	0.33	-0.14	-1.01	0.22	0.24	-0.52	-0.49
100298	NR3C1 || Nuclear receptor subfamily 3, group C, member 1 (glucocorticoid receptor) || Hs.122926 || AA664219 || || 2908 || 100298	-1.02	0.02	-0.01	0.22	0.58	0.21	-0.9
100302	|| || || R10108 || || || 100302	0.69	0.05	-0.7	0.03	-0.33		-0.02
100312	|| || || AA432051 || || || 100312	0.65	-0.14	-1.04	-0.43	-0.31	-0.26	-0.59
100318	|| **Transcribed locus || Hs.116828 || R34720 || || || 100318	0.23	-0.14	-0.06	0.3	0.2		0.28
100320	|| Transcribed locus || Hs.70821 || AA418486 || || || 100320	0.55	1.68	1.04	1.42	-0.08	1.18	1.47
100323	RBBP6 || Retinoblastoma binding protein 6 || Hs.188553 || N26823 || || 5930 || 100323	0.26	-0.14	-1.62	-0.32	-0.38		-0.88
100327	HDGF || Hepatoma-derived growth factor (high-mobility group protein 1-like) || Hs.506748 || AA453749 || hepatoma-derived growth factor || 3068 || 100327	0.42	0.65	-0.31	-0.67	0.65	-0.14	-0.91
100330	|| **Transcribed locus || Hs.449475 || H47069 || || || 100330	-1.42	0.11	0.37	-0.29	-0.77	-0.47	-0.68
100343	FLJ90024 || **Fasting-inducible integral membrane protein TM6P1 || Hs.356187 || T49326 || || 129303 || 100343	0.85	0.89	-1.06	0.33	-0.25	-0.69	-0.2
100351	ZBTB4 || Zinc finger and BTB domain containing 4 || Hs.35096 || AA284243 || || 57659 || 100351	0.47		-0.4	-0.45	0.49	0.46	0.56
100355	RPIA || Ribose 5-phosphate isomerase A (ribose 5-phosphate epimerase) || Hs.469264 || R73499 || || 22934 || 100355	0.87	-0.02	1.06	0.84	-0.33	0.5	0.17
100357	SMAP || Small acidic protein || Hs.78050 || AA490281 || || 10944 || 100357	-0.05	-0.43	-0.58	-0.03	0.49	-0.28	0.49
100360	HIST1H4C || Histone 1, H4c || Hs.46423 || AA868008 || || 8364 || 100360	-0.41	-1.88	-0.56	-0.26	-1.14	-1.56
100362	CSNK1G2 || Casein kinase 1, gamma 2 || Hs.181390 || AA436226 || || 1455 || 100362	-0.07	1.15	1.06	0.57	0.45	1.6	0.81
100364	HOOK3 || Hook homolog 3 (Drosophila) || Hs.162852 || N69962 || || 84376 || 100364	0.75	-0.05	-1.28	-0.83	0.37	0.33	-0.79
100370	|| Transcribed locus || Hs.105636 || AA479276 || || || 100370	0.28	0.55	-0.71	0.24	-0.12	0.4	0.16
100372	MMP27 || Matrix metalloproteinase 27 || Hs.534479 || AA424347 || || 64066 || 100372	0.21	-0.18	1.6	0.38	0		0.67
100373	AEBP1 || AE binding protein 1 || Hs.439463 || AA490462 || || 165 || 100373	0.5	-2.47	-1.28	3.34	0.09	-1.18	2.64
100374	SNAPC3 || Small nuclear RNA activating complex, polypeptide 3, 50kDa || Hs.380092 || AA043334 || || 6619 || 100374	-1.75	1.12	-0.46	-0.03	0.96	0.28	-0.22
100380	PAQR3 || Progestin and adipoQ receptor family member III || Hs.368305 || AA608718 || || 152559 || 100380	-0.24	0.49	-0.56	0.35	0.13	-0.03	0.4
100386	PLGL || **Plasminogen-like || Hs.450026 || T67549 || || 5342 || 100386	-0.07	0.07	-0.24	0.58	0.94	0.09	0.5
100388	ALG1 || Asparagine-linked glycosylation 1 homolog (yeast, beta-1,4-mannosyltransferase) || Hs.406461 || AA464702 || || 56052 || 100388	0.57	-0.32	-0.31	0.38	-0.73	-0.65	-0.54
100393	ANXA5 || Annexin A5 || Hs.480653 || AA451895 || || 308 || 100393	-1.93	-0.26	-0.64	2.47	1.75	1	0.97
100396	|| Transcribed locus || Hs.430369 || AA568134 || || || 100396	0.46	-0.61	-0.76	0.14	-0.35	-0.18	0.06
100399	ARMCX6 || **Armadillo repeat containing, X-linked 6 || Hs.83530 || N67678 || || 54470 || 100399	-0.5	0.41	-0.26	-0.28	-0.31	-0.21	-1.03
100405	B7H3 || B7 homolog 3 || Hs.77873 || N54338 || || 80381 || 100405	1	0.43	-0.92	1.8	1.19	-0.56	0.77
100408	HSU79274 || Protein predicted by clone 23733 || Hs.436618 || AA451900 || || 29902 || 100408	0.1	-1.22	-2.04	0.12	0.2	-0.85	-1.33
100411	|| || || R25827 || || || 100411	0.91	0.14	-0.99	-0.55	0.28		-0.47
100415	ZDHHC11 || **Zinc finger, DHHC domain containing 11 || Hs.368851 || AI822088 || || 79844 || 100415	-1.24	-0.25	-0.41	-1.86	0.11		-1.17
100417	|| Similar to Formin binding protein 2 (srGAP2) || Hs.523529 || R31645 || || 440608 || 100417	0.97	0.71	1.15	0.19	-0.12		1.38
100419	UBPH || Similar to ubiquitin binding protein || Hs.3459 || N63936 || || 56061 || 100419	0.65	0.78	-0.89	-0.12	0.34		-0.24
100423	SMARCD2 || SWI/SNF related, matrix associated, actin dependent regulator of chromatin, subfamily d, member 2 || Hs.250581 || AA402352 || || 6603 || 100423	-0.05	0.56	-0.73	-1.19	1.16	0.25	0.7
100430	AP3B1 || Adaptor-related protein complex 3, beta 1 subunit || Hs.532091 || AA678280 || || 8546 || 100430	-0.15	-0.45	-0.42	-0.48	-0.58	-0.63	-0.91
100434	XRRA1 || X-ray radiation resistance associated 1 || Hs.370145 || R11334 || || 143570 || 100434	0.26	0.89	0.56	0.22	0.14	0.93
100436	CABC1 || Chaperone, ABC1 activity of bc1 complex like (S. pombe) || Hs.118241 || H67202 || || 56997 || 100436	-0.94	0.04	-0.49	-0.18	-0.2		-1
100437	|| || || AI251374 || || || 100437	-0.19	-0.4	-0.98	-0.84	-0.43	-1.04	-0.5
100439	|| Transcribed locus || Hs.535685 || N23047 || DP-2=E2F interacting transcription factor || || 100439	0.07	0.47	-0.79	0.89	0.05	-0.7	-0.91
100440	|| || || AI144039 || || || 100440	0.2	-0.12	-1.89	-0.13	0.2	-0.93	-0.64
100448	REG4 || **Regenerating islet-derived family, member 4 || Hs.171480 || AA609806 || || 83998 || 100448	0.33	-0.61	-0.63	1.36	1.19	-0.02	1.27
100453	HSPA4 || Heat shock 70kDa protein 4 || Hs.90093 || N63598 || || 3308 || 100453	0.4	-0.96	-0.66	-0.01	-0.05	-0.61	-0.65
100457	ABCF3 || ATP-binding cassette, sub-family F (GCN20), member 3 || Hs.361323 || H59609 || || 55324 || 100457	0.09	-0.58	-0.9	-0.07	-0.24	-0.87	-0.45
100459	RAP1B || RAP1B, member of RAS oncogene family || Hs.369920 || W53015 || || 5908 || 100459	0.18	3.18	-0.62	0.27	1.07	0.1	0.33
100466	DUSP14 || Dual specificity phosphatase 14 || Hs.91448 || AA136040 || || 11072 || 100466	0.13	1.45	1.52	0.73	1.51	1.32	1.22
100467	PTPN11 || Protein tyrosine phosphatase, non-receptor type 11 (Noonan syndrome 1) || Hs.506852 || AA455225 || || 5781 || 100467	-0.08	-0.17	-1.52	0.2	0.85	-0.24
100472	|| || || R61097 || || || 100472	-0.47	0.2	-1.35	0.56	-0.35	-0.26	-0.24
100473	YY1 || YY1 transcription factor || Hs.388927 || AA490737 || || 7528 || 100473	0.48	0.2	-0.6	-0.17	0.02	-0.54	-0.97
100474	SFRS14 || Splicing factor, arginine/serine-rich 14 || Hs.515271 || AA485383 || || 10147 || 100474	0.79	-0.39	0.04	0.3	0.12	0.93	1.19
100489	|| || || AA430367 || || || 100489	-0.62	-1.26	-0.93	-2.05	-2	-0.89	-0.58
100493	MYO6 || Myosin VI || Hs.149387 || AA625890 || || 4646 || 100493	-0.53	1.51	0.54	-0.42	0.93	-0.06
100494	NFS1 || NFS1 nitrogen fixation 1 (S. cerevisiae) || Hs.194692 || T80855 || || 9054 || 100494	-0.34	0.82	-0.21	0.43	-0.49	0.52	-0.6
100496	SARS || Seryl-tRNA synthetase || Hs.531176 || AA630734 || || 6301 || 100496	-0.16	-0.87	0.16	-0.65	-0.59	0.32	-0.73
100497	MBNL1 || Muscleblind-like (Drosophila) || Hs.478000 || AA131248 || || 4154 || 100497	-0.97	0.18	0.57	-0.58	0.48	0.45	-0.94
100499	HMG2L1 || High-mobility group protein 2-like 1 || Hs.197086 || W42451 || || 10042 || 100499	0.39	-0.21	-0.34	0.7	-0.52	0.14	0.21
100501	SIK2 || Salt-inducible serine/threonine kinase 2 || Hs.244981 || H90161 || || 23235 || 100501	0.93	1.1	2.44	0.8	0.39	2.38
100505	RBMS1 || **RNA binding motif, single stranded interacting protein 1 || Hs.470412 || N31587 || || 5937 || 100505	-0.7	0.08	-1.15	0.33	0.85	-0.01	0.23
100513	SLC35B3 || Solute carrier family 35, member B3 || Hs.285847 || N91539 || || 51000 || 100513	0.15	0.42	-0.74	-0.17	-0.24		0.91
100515	ZNF629 || Zinc finger protein 629 || Hs.301094 || AA128278 || || 23361 || 100515	0.38	0.89	0.57	-0.68	-0.13	0.56	0.3
100517	TRIP3 || Thyroid hormone receptor interactor 3 || Hs.2210 || AA489011 || || 9326 || 100517	-0.14	0.41	0.54	0.1	0.27	-0.81	-0.25
100518	ALDH9A1 || Aldehyde dehydrogenase 9 family, member A1 || Hs.2533 || R25818 || || 223 || 100518	-0.4	0.52	-0.77	0.28	0.11	-0.16	-0.27
100519	SMARCA3 || SWI/SNF related, matrix associated, actin dependent regulator of chromatin, subfamily a, member 3 || Hs.3068 || AA459407 || || 6596 || 100519	0.48	-0.2		0.57	-0.56	0.34	-0.96
100520	C20orf18 || Chromosome 20 open reading frame 18 || Hs.247280 || AA447671 || || 10616 || 100520	-0.62	-0.4	-0.65	-0.28	-1.12	0.03	-0.16
100521	SNRPA || Small nuclear ribonucleoprotein polypeptide A || Hs.466775 || R70488 || || 6626 || 100521	0.58	0.4	-0.37	0.15	-0.15	-0.86	-0.33
100523	RBMX || RNA binding motif protein, X-linked || Hs.380118 || AA461092 || || 27316 || 100523	0.78	-0.93	0.23	-0.45	-0.23	-0.73	-0.88
100528	|| **MRNA full length insert cDNA clone EUROIMAGE 966164 || Hs.21177 || R60924 || || || 100528	1.26		0.45	0.78	1.15	-0.09	-0.05
100533	BFAR || Bifunctional apoptosis regulator || Hs.435556 || R12025 || || 51283 || 100533	-0.58	0.35	-0.36	1.18	0.37	-0.12	-0.55
100535	|| **Transcribed locus || Hs.432566 || AA657881 || || || 100535	-0.52	0.06	-2.29	-0.14	0.01	-0.5	-1.32
100537	ACPP || Acid phosphatase, prostate || Hs.433060 || AA229758 || || 55 || 100537	-0.25	0.75		0.55	0.77	-0.79	0.29
100539	UBPH || Similar to ubiquitin binding protein || Hs.3459 || AA680407 || || 56061 || 100539	0.8	0.89	-0.29	0.02	0.36		-0.08
100540	ZNF33A || Zinc finger protein 33a (KOX 31) || Hs.435774 || AA700419 || || 7581 || 100540	-0.15	-0.68	0.15	-1.24	-0.6	0.07
100543	MGC61598 || Similar to ankyrin-repeat protein Nrarp || Hs.535075 || AA404338 || || 441478 || 100543	0.26	0.14	-0.35	-0.1	-0.09		-0.08
100544	NME1 || Non-metastatic cells 1, protein (NM23A) expressed in || Hs.118638 || AA644092 || || 4830 || 100544	0.13	0.29	-1.45	0.9	1.05	-1.11	0.2
100548	PTPRS || Protein tyrosine phosphatase, receptor type, S || Hs.408456 || AA137144 || || 5802 || 100548	0.52	0.07		-0.08	-1.53	0.32	1.28
100551	LOC112476 || Similar to lymphocyte antigen 6 complex, locus G5B; G5b protein; open reading frame 31 || Hs.23650 || AA704613 || || 112476 || 100551	-0.19	-0.5		-0.73	-0.32	0.17	-0.05
100552	UBTD1 || Ubiquitin domain containing 1 || Hs.500724 || AA453433 || || 80019 || 100552	0.51	0.64	1.07	1.28	2.19	0.6	1.18
100553	BLOC1S3 || Biogenesis of lysosome-related organelles complex-1, subunit 3 || Hs.103902 || AA436198 || || 388552 || 100553	0.76	0.02	-0.15	-0.35	-0.46	0.16
100559	GPD1 || Glycerol-3-phosphate dehydrogenase 1 (soluble) || Hs.524418 || AA192547 || || 2819 || 100559	0.05	0.14	0.2	-0.06	0.14	-1.63	-0.94
100560	MT1H || Metallothionein 1H || Hs.438462 || H77597 || || 4496 || 100560	-0.52	1.73	-0.92	-0.04	2.27		-0.03
100561	HD || Huntingtin (Huntington disease) || Hs.518450 || T64015 || || 3064 || 100561	-0.22	-0.63	-0.53	-0.08	-0.16	0.27	0.78
100564	|| CDNA FLJ12874 fis, clone NT2RP2003769 || Hs.56847 || AA425164 || || || 100564	1.3	-0.37	1.57	0.6	0.06	1.42	1.44
100571	EIF2AK4 || Eukaryotic translation initiation factor 2 alpha kinase 4 || Hs.412102 || AA417646 || || 27104 || 100571	0.46	-0.06		-0.1	0.54	0.52	1.13
100572	NOC4 || Neighbor of COX4 || Hs.173162 || AA186413 || || 10328 || 100572	0.55	-0.16	-0.84	-0.21	0.16	-0.13	-0.06
100573	PAXIP1L || PAX transcription activation domain interacting protein 1 like || Hs.443881 || R22178 || || 22976 || 100573	0.57	-0.71	-1.24	0.35	-0.64	-0.73	-0.14
100575	SCP2 || Sterol carrier protein 2 || Hs.476365 || AI264495 || || 6342 || 100575	-0.23	-0.01		-0.42	-0.26	0.14	-0.79
100583	IER2 || Immediate early response 2 || Hs.501629 || AA496359 || || 9592 || 100583	-1.13	0.75	-0.59	-0.38	-0.7	-0.18	-1.22
100584	VANGL1 || **Vang-like 1 (van gogh, Drosophila) || Hs.515130 || T95333 || || 81839 || 100584	-0.15	0.25	-0.02	0.32	0.53	0
100588	RBMX || **RNA binding motif protein, X-linked || Hs.380118 || R26706 || || 27316 || 100588	-0.91	0.27	-0.32	-0.01	0.4	-0.83	-1.03
100593	PRKAR1A || Protein kinase, cAMP-dependent, regulatory, type I, alpha (tissue specific extinguisher 1) || Hs.280342 || AA630507 || || 5573 || 100593	-0.41	1.44		1.48	0.07	-0.6	-0.37
100595	|| || || AA229499 || || || 100595	-0.13	-0.07	-0.17	-0.13	0.17		-1.03
100598	FTH1 || Ferritin, heavy polypeptide 1 || Hs.448738 || AA482667 || || 2495 || 100598	-0.1	-0.74	-1.27	0.02	0.64	-0.53	-0.16
100600	MPZL1 || Myelin protein zero-like 1 || Hs.493919 || AA464422 || || 9019 || 100600	-0.6	0.6	-0.71	-0.54	1.07	0.6	-1.84
100601	RPS23 || Ribosomal protein S23 || Hs.386384 || N73091 || || 6228 || 100601	-0.11	-1.48	-0.74	-0.47	0.12	-1.61	-0.98
100605	GJB2 || Gap junction protein, beta 2, 26kDa (connexin 26) || Hs.524894 || AA490466 || || 2706 || 100605	-1.6	-0.55	0.22	-0.48	-1.18	-0.62	-0.46
100608	ZNF177 || Zinc finger protein 177 || Hs.172979 || R43957 || || 7730 || 100608	0.36	0.23	-0.29	-0.6	-0.08	0.91
100614	HGF || Hepatocyte growth factor (hepapoietin A; scatter factor) || Hs.396530 || R52797 || || 3082 || 100614	1.62	0.06	-0.05	-0.31	-0.48	-0.25
100615	GTF2H1 || General transcription factor IIH, polypeptide 1, 62kDa || Hs.523510 || AA455003 || || 2965 || 100615	-0.54	-0.5	-0.36	0.51	0.64	0.01	0.4
100618	CXADR || Coxsackie virus and adenovirus receptor || Hs.473417 || N25352 || || 1525 || 100618	0.09	-0.97	0.54	0.46	-0.21	-0.44	0.01
100619	ZFX || Zinc finger protein, X-linked || Hs.370424 || AA406372 || || 7543 || 100619	-0.5	-0.02	-0.11	-0.88	0.44	-0.08	-0.32
100625	VAT1 || Vesicle amine transport protein 1 homolog (T californica) || Hs.514199 || AA669603 || || 10493 || 100625	0.64	0.55	2.62	1.6	0.05	0.83	0.41
100629	FLJ42957 || FLJ42957 protein || Hs.441601 || AA464140 || || 400077 || 100629	1.17	0.94	-0.49	0.02	0.41	-0.01
100630	PUS1 || Pseudouridylate synthase 1 || Hs.507295 || AA496794 || || 80324 || 100630	-0.08	-0.54	-0.41	-0.07	0.47	-0.42
100635	|| || || H91845 || || || 100635	0.42	-0.97	-1.17	-0.43	0.16	-0.42	-0.9
100636	EIF4B || Eukaryotic translation initiation factor 4B || Hs.512629 || AA872402 || || 1975 || 100636	0.59	-0.06	-0.66	-0.7	-0.32	-1.64	-1.55
100637	DDX54 || DEAD (Asp-Glu-Ala-Asp) box polypeptide 54 || Hs.506861 || AA400151 || || 79039 || 100637	0.05	-0.38	-0.26	-0.48	0.67	-0.07	-0.31
100639	TOB1 || **Transducer of ERBB2, 1 || Hs.531550 || AA631929 || || 10140 || 100639	-0.67	-0.28	-0.42	-1.47	-0.87		-0.78
100643	SLC25A11 || Solute carrier family 25 (mitochondrial carrier; oxoglutarate carrier), member 11 || Hs.184877 || AA670357 || || 8402 || 100643	0.55	-0.78	0.4	1.45	0.13	-0.89	0.58
100647	ZRANB1 || **Zinc finger, RAN-binding domain containing 1 || Hs.187711 || W49714 || || 54764 || 100647	0.77	0.5	-0.09	-0.04	0.05	-1.01	-1.25
100648	HRI || Heme-regulated initiation factor 2-alpha kinase || Hs.520205 || AA486430 || || 27102 || 100648	0.42	0.49	-0.63	0.04	-0.4	-0.36
100650	SNX9 || Sorting nexin 9 || Hs.191213 || R69163 || || 51429 || 100650	-1.3	0.37	-0.25	1.01	0.36	-0.02	-0.82
100651	TFIP11 || Tuftelin interacting protein 11 || Hs.20225 || AA911900 || || 24144 || 100651	-0.2	-0.26	-1.62	0.75	-0.31	-0.39
100656	FLJ10707 || Hypothetical protein FLJ10707 || Hs.288164 || N91677 || || 55209 || 100656	-0.15	-0.47	-1.16	0.03	0.53		0.09
100660	ATP5E || **ATP synthase, H+ transporting, mitochondrial F1 complex, epsilon subunit || Hs.177530 || AA062814 || || 514 || 100660	-0.38	-0.28	-0.22	1.23	0.28	0.42	0.17
100662	MINK || Misshapen/NIK-related kinase || Hs.443417 || R02058 || || 50488 || 100662	0.26	0.37	-0.46	0.05	-0.06	-1.07	0.15
100663	KCTD2 || Potassium channel tetramerisation domain containing 2 || Hs.514468 || R44371 || || 23510 || 100663	0.41	0.67	-1.04		0.48	-0.68	-0.36
100665	CLNS1A || Chloride channel, nucleotide-sensitive, 1A || Hs.430733 || T52362 || || 1207 || 100665	-0.23	-0.4	0.06	0.32	-0.11	-1.49	-1.31
100666	C1S || Complement component 1, s subcomponent || Hs.458355 || AA055520 || || 716 || 100666	0.27		0.77	-0.12	0.49	2.1	0.45
100667	C21orf87 || **Chromosome 21 open reading frame 87 || Hs.190548 || AA989209 || || 257357 || 100667	0.91	0.38	0.15	1.43	0.84	0.31	0.12
100670	DKFZP434K046 || Hypothetical protein DKFZp434K046 || Hs.513632 || AA620428 || || 57017 || 100670	0.38	0.04	-0.63	-0.11	0.01		-1.22
100671	DDX55 || **DEAD (Asp-Glu-Ala-Asp) box polypeptide 55 || Hs.286173 || N26791 || || 57696 || 100671	0.08	-0.57	-0.89	-0.21	-0.12	-0.75	-0.4
100676	RANBP10 || RAN binding protein 10 || Hs.368569 || T50017 || || 57610 || 100676	0.59	-0.37	-0.17	0.28	-0.13	-0.19
100678	ZNF482 || Zinc finger protein 482 || Hs.3053 || AA292994 || || 10773 || 100678	-1.92	-0.47	-0.33	-1.15	0.45	-1.49
100679	|| Transcribed locus || Hs.117295 || AA687835 || || || 100679	0.68	-0.6	-0.87	-0.07	0.34	-0.33	-0.94
100686	SLC16A3 || Solute carrier family 16 (monocarboxylic acid transporters), member 3 || Hs.500761 || AA129777 || || 9123 || 100686		1.54	-0.8	-3.5	1.17	-2.38	-2.03
100690	WWP1 || WW domain containing E3 ubiquitin protein ligase 1 || Hs.533440 || R67561 || || 11059 || 100690	-0.38	0.17	1.17	0.05	0.81	0.19	-0.18
100692	WDR40A || **WD repeat domain 40A || Hs.493750 || H79705 || || 25853 || 100692	0.22	0.01	0.31	0.15	0.41	0.41	-0.68
100693	SHMT2 || Serine hydroxymethyltransferase 2 (mitochondrial) || Hs.75069 || AA620477 || || 6472 || 100693	-0.94	-1.73	-0.33	-0.09	0.75	-0.64	-0.52
100695	FLJ32440 || Hypothetical protein FLJ32440 || Hs.388297 || R51260 || || 286053 || 100695	0.85	0.82	2.75	1.18	0.85	2.16	1.66
100696	EEF1A1 || **Eukaryotic translation elongation factor 1 alpha 1 || Hs.439552 || AA463639 || || 1915 || 100696	0.76	-0.98	-0.83	-0.33	-0.6	0.39
100701	NIPA2 || Non imprinted in Prader-Willi/Angelman syndrome 2 || Hs.370367 || AA477261 || || 81614 || 100701	0.43	-0.38	-0.64	1.13	0.03	-0.11	0.06
100705	MYCBP || **C-myc binding protein || Hs.370040 || AA020000 || || 26292 || 100705	0.95	-0.27		0.71	0.24	0.49	0.91
100706	ATP7B || ATPase, Cu++ transporting, beta polypeptide (Wilson disease) || Hs.492280 || AA620862 || || 540 || 100706	0.6	-0.66	-1.58	0.26	-0.62	-0.05	-0.72
100712	SF3A3 || Splicing factor 3a, subunit 3, 60kDa || Hs.77897 || R43015 || || 10946 || 100712	1	-0.79	-0.47	-0.21	-0.06	-0.73	-1.2
100713	FLJ38288 || Hypothetical protein FLJ38288 || Hs.109540 || AA126222 || || 284309 || 100713	0.58	-0.24	-0.73	0.16	0.23	-0.3	0.22
100719	TLE3 || Transducin-like enhancer of split 3 (E(sp1) homolog, Drosophila) || Hs.287362 || W32777 || || 7090 || 100719	0.24	-0.4	-1.21	-0.25	-0.48	-2.36	-0.3
100722	ATPIF1 || ATPase inhibitory factor 1 || Hs.241336 || T69273 || || 93974 || 100722	-0.13	-0.5	0.86	-0.29	-0.69	-0.92	-0.91
100731	FLJ20203 || **Hypothetical protein FLJ20203 || Hs.516775 || N25240 || || 54856 || 100731	0.95	0.6	-0.93	-0.62	-0.15		-1.12
100733	SRP46 || Splicing factor, arginine/serine-rich, 46kD || Hs.476680 || W87713 || || 10929 || 100733	-0.37	0.01		0.29	0.19	-0.89	-0.3
100734	FBXO9 || F-box protein 9 || Hs.216653 || N59136 || || 26268 || 100734	0.14	-0.49	-1.03	-0.3	-0.12	-0.07	-0.26
100742	CREBL1 || CAMP responsive element binding protein-like 1 || Hs.42853 || AA709158 || || 1388 || 100742	0.96	-0.26	1.61	0.32	-0.28	0.52	0.06
100749	|| || || AA598401 || || || 100749	-0.65	0.29	-1.2	-0.45	0.17	-0.39	0.18
100750	SLC20A2 || Solute carrier family 20 (phosphate transporter), member 2 || Hs.192686 || T55870 || || 6575 || 100750	0.49	0.84	0.26	0	0.1	0.01	0.09
100751	EFNB1 || Ephrin-B1 || Hs.144700 || AA428778 || || 1947 || 100751	-1.39	-0.75	1.88	-1.46	0.17	0.34
100752	AP2B1 || Adaptor-related protein complex 2, beta 1 subunit || Hs.514819 || N72918 || || 163 || 100752	-0.1	1.75	2.39	-0.19	0.9	0.2
100753	UBE3A || Ubiquitin protein ligase E3A (human papilloma virus E6-associated protein, Angelman syndrome) || Hs.22543 || H93310 || || 7337 || 100753	1.24		1.29	1.35	0.07	0.63	0.89
100754	TCEB1 || Transcription elongation factor B (SIII), polypeptide 1 (15kDa, elongin C) || Hs.533437 || W81684 || || 6921 || 100754	0	0.31	-0.63	0.33	1.01	-0.31	0.07
100760	KIAA1012 || KIAA1012 || Hs.202001 || AA428476 || || 22878 || 100760	0.28	-0.19	0.09	1	-0.3	0.05	-0.33
100764	SAP18 || Sin3-associated polypeptide, 18kDa || Hs.524899 || R42174 || || 10284 || 100764	0.15	-0.36	-0.74	-0.75	-0.66	-1.23	-1.14
100766	NRBP || Nuclear receptor binding protein || Hs.515876 || W44348 || || 29959 || 100766	0.82	0.67	-1.05	-0.25	0.94	0.42	-0.08
100776	DYT1 || Dystonia 1, torsion (autosomal dominant; torsin A) || Hs.534312 || AA394148 || || 1861 || 100776	0.03	-0.54	0.22	-0.52	-0.3	0.37	0.79
100781	FEN1 || Flap structure-specific endonuclease 1 || Hs.409065 || AA620553 || || 2237 || 100781	0.51	-1.31	-0.59	0.76	0.31	-1.41	0.04
100782	TBL2 || Transducin (beta)-like 2 || Hs.52515 || AA455128 || || 26608 || 100782	-0.25	-0.36	-0.91	-0.04	-0.02	0.31	0.21
100784	LOC338692 || Hypothetical protein LOC338692 || Hs.438673 || R17095 || || 338692 || 100784	0.92	-0.99	-1.35	0.91	-0.42	-0.38
100791	SLC40A1 || **Solute carrier family 40 (iron-regulated transporter), member 1 || Hs.529285 || AA417956 || || 30061 || 100791	0.02	1.53	0.85	-1.15	-0.98		-0.05
100792	C2orf30 || **Chromosome 2 open reading frame 30 || Hs.438336 || AA418004 || || 27248 || 100792	0.88	0.27	-0.09	-0.21	0.06	-0.1	-0.28
100793	DDR1 || Discoidin domain receptor family, member 1 || Hs.520004 || AA400885 || || 780 || 100793	-0.82	0.61	-0.1	-1.15	-0.03		-0.93
100797	THBS2 || Thrombospondin 2 || Hs.371147 || H38013 || || 7058 || 100797	-1.03	-1.08		4.58	2.85	3.11	2.15
100813	POLR3E || Polymerase (RNA) III (DNA directed) polypeptide E (80kD) || Hs.460298 || R18902 || || 55718 || 100813	0.13	-0.58	-0.88	-0.62	-0.68	-1.2	-1.11
100816	BTG1 || B-cell translocation gene 1, anti-proliferative || Hs.255935 || N70463 || BTG1=B-cell translocation gene 1, anti-proliferative || 694 || 100816	-0.64	-1.07	-1.41	0.55	0.19	-1.06	-0.74
100818	|| **Transcribed locus || Hs.466320 || H64096 || || || 100818	0.24	-0.94	-1.21	0.43	0.65	-0.9	-0.34
100824	RRN3 || RRN3 RNA polymerase I transcription factor homolog (yeast) || Hs.460078 || AA443853 || || 54700 || 100824	-0.09	0.28	0.1	-0.22	-0.55	-0.3	-0.96
100829	DPP9 || Dipeptidylpeptidase 9 || Hs.515081 || AA007308 || || 91039 || 100829	-0.72	2.12	-0.41	0.24	1.57	0.8	-0.04
100832	HRMT1L1 || HMT1 hnRNP methyltransferase-like 1 (S. cerevisiae) || Hs.154163 || N52195 || || 3275 || 100832	-0.27	-0.23	-0.05	0.63	-0.24		1.65
100835	C20orf121 || Chromosome 20 open reading frame 121 || Hs.283869 || N64089 || || 79183 || 100835	-0.98	-0.32	-0.22	0.56	-0.61	0.04	-0.44
100840	C6orf211 || Chromosome 6 open reading frame 211 || Hs.15929 || AA449754 || || 79624 || 100840	-1.85	0.87	-1.77	0.17	0.27	-1.47
100842	TGOLN2 || Trans-golgi network protein 2 || Hs.14894 || T81338 || || 10618 || 100842	0.02	0.68	1.08	-0.05	-0.12	0.74
100843	HNRPH3 || Heterogeneous nuclear ribonucleoprotein H3 (2H9) || Hs.499891 || R02068 || || 3189 || 100843	0.6	-0.27	-0.37	-0.18	0.34	-0.4	-0.47
100844	GGTLA1 || Gamma-glutamyltransferase-like activity 1 || Hs.437156 || AA150687 || || 2687 || 100844	0.23	-0.27	-1.48	-0.46	-0.05	-0.7
100846	SFRS9 || Splicing factor, arginine/serine-rich 9 || Hs.369624 || AA490721 || || 8683 || 100846	0.46	-0.73	-0.2	0.32	0.85	-0.68	-0.31
100847	USP7 || Ubiquitin specific protease 7 (herpes virus-associated) || Hs.386939 || AA064638 || || 7874 || 100847	-0.18	0.16	-0.27	1.43	0.59	-0.07	0.39
100848	YPEL5 || Yippee-like 5 (Drosophila) || Hs.515890 || AA447696 || || 51646 || 100848	0.15	-0.71	0.27	0.27	0.78	-0.02	-0.23
100849	IDI1 || Isopentenyl-diphosphate delta isomerase || Hs.283652 || H08820 || || 3422 || 100849	0.48	0.42	-0.38	0.06	0.45	0.42	-0.55
100850	PSG2 || Pregnancy specific beta-1-glycoprotein 2 || Hs.466854 || R70867 || || 5670 || 100850	0.58	0.72	1.03	0.5	0.31	-0.01	-0.33
100851	HTCD37 || TcD37 homolog || Hs.78524 || AA456635 || || 58497 || 100851	1.08	0.48	2.38	0.15	0.23	2.13
100859	BOK || BCL2-related ovarian killer || Hs.293753 || AA478794 || || 666 || 100859	-0.01	0.62	-0.2	-0.47	1.29		-0.6
100862	DRE1 || DRE1 protein || Hs.407709 || T57349 || || 54800 || 100862	0.23	0.82	-0.05	0.15	-0.55		0.13
100872	UBE2H || **Ubiquitin-conjugating enzyme E2H (UBC8 homolog, yeast) || Hs.344165 || R11047 || || 7328 || 100872	-0.87	0.65	-1.82	-0.16	0.3	-0.67	-1.03
100873	CPSF2 || Cleavage and polyadenylation specific factor 2, 100kDa || Hs.435675 || H52390 || || 53981 || 100873	-0.63	0.14	0.34	-0.27		-0.3	-0.46
100878	ABL1 || V-abl Abelson murine leukemia viral oncogene homolog 1 || Hs.431048 || H81820 || abl tyrosine-protein kinase || 25 || 100878	0.09	0.35	0.98	-0.26	0.38	0.68	0.18
100892	MPHOSPH6 || M-phase phosphoprotein 6 || Hs.344400 || AA478524 || || 10200 || 100892	0.29	-0.17	0.46	0.19	-0.26	-0.16	-0.33
100895	MSN || Moesin || Hs.87752 || R22977 || || 4478 || 100895	-0.71	1.59	-1.31	0.75	1.42	0.8	0.18
100905	FAH || Fumarylacetoacetate hydrolase (fumarylacetoacetase) || Hs.73875 || H44956 || || 2184 || 100905	-1	0.97	0.17	1.88	0.98	-0.06	-0.4
100906	ITGB1 || Integrin, beta 1 (fibronectin receptor, beta polypeptide, antigen CD29 includes MDF2, MSK12) || Hs.429052 || AA037283 || || 3688 || 100906	0.11	0.47	-0.24	-1.29	2.46	1.45	-1.02
100910	|| || || AA916784 || || || 100910	-1.37	-0.49	-0.98	0.8	-0.03		-0.12
100913	TBRG4 || Transforming growth factor beta regulator 4 || Hs.231411 || AA676387 || || 9238 || 100913	-0.8	-0.52	-0.72	-0.18	0.59	-0.16	-0.23
100915	LRCH1 || Leucine-rich repeats and calponin homology (CH) domain containing 1 || Hs.507971 || R65775 || || 23143 || 100915	-1.6	-1.02	0.1	-0.03	-1.1	-1.32	-1.41
100917	TTC3 || Tetratricopeptide repeat domain 3 || Hs.368214 || AA670134 || || 7267 || 100917	-0.33	-0.18	-2.08	-0.23	-0.63	0.58	0.85
100922	ERCC2 || Excision repair cross-complementing rodent repair deficiency, complementation group 2 (xeroderma pigmentosum D) || Hs.487294 || R54492 || ERCC2=XPD=Nucleotide excision repair protein=Mutated in xero || 2068 || 100922	-0.63	0.06	-0.7	-0.15	0.22	0	-0.14
100932	CAPN7 || Calpain 7 || Hs.7145 || W32547 || || 23473 || 100932	0.53	0.15	1.1	0.19	1.27	0.73	0.12
100934	SRPRB || Signal recognition particle receptor, B subunit || Hs.12152 || R95692 || || 58477 || 100934	-0.8	-1.25	-0.77	-0.13	-0.14	-0.02	-0.05
100936	GDI1 || GDP dissociation inhibitor 1 || Hs.74576 || AA486493 || || 2664 || 100936	0.8	-0.1	-0.33	0.75	0.52	-0.26	0.43
100937	EIF2B2 || **Eukaryotic translation initiation factor 2B, subunit 2 beta, 39kDa || Hs.409137 || R86304 || || 8892 || 100937	0.07	-1.32	-0.78	0.22	-0.19	-0.49	0.2
100938	SEC5L1 || SEC5-like 1 (S. cerevisiae) || Hs.484412 || AA443193 || || 55770 || 100938	0.68	1.41	1.46	0.89	0.32		1.33
100944	TSTA3 || Tissue specific transplantation antigen P35B || Hs.404119 || AA421687 || || 7264 || 100944	-0.29	-0.69		0.33	0.87	-0.65	-0.39
100946	JARID1A || Jumonji, AT rich interactive domain 1A (RBBP2-like) || Hs.76272 || W74352 || || 5927 || 100946	-0.76	0.1	-0.39		0.16	0.41	-0.02
100947	GYG2 || Glycogenin 2 || Hs.186799 || H04789 || || 8908 || 100947	1.56	-0.11	0.61	1.57	0.07	0.12	-0.54
100948	MAT2A || **Methionine adenosyltransferase II, alpha || Hs.516157 || T59245 || || 4144 || 100948	0.09	0.14	0.04	0.09	-0.37	-0.94	0.38
100949	KIAA0372 || KIAA0372 || Hs.482868 || AA233339 || || 9652 || 100949	0.5	1.88	1.73	0.01	1.13	0.89	0.27
100954	MRPL3 || Mitochondrial ribosomal protein L3 || Hs.205163 || H05820 || || 11222 || 100954	-0.39	-0.38	-0.79	-0.01	-0.01	-0.66	-1.09
100960	RALA || V-ral simian leukemia viral oncogene homolog A (ras related) || Hs.6906 || H97948 || || 5898 || 100960	0.8	-0.51	-0.38	-0.16	0.62	0.22	-0.25
100961	IQWD1 || Glycine cleavage system protein H (aminomethyl carrier) || Hs.435741 || AA486193 || || 55827 || 100961	0.35	0.48	-1.45	-0.29	0.88	-0.03
100962	MSH5 || MutS homolog 5 (E. coli) || Hs.371225 || AA459915 || || 4439 || 100962	0.76	-0.49	-1.05	-0.71	-0.17		0.03
100969	|| Transcribed locus || Hs.143949 || AA936942 || || || 100969	-0.71	-1.38		-2.37	0.62	0.47	2.24
100972	APBB2 || Amyloid beta (A4) precursor protein-binding, family B, member 2 (Fe65-like) || Hs.479602 || AA866113 || || 323 || 100972	-1.7	0.33	-1.52	-1.96	1.63	-0.03	0.18
100974	SAP30L || Sin3A associated protein p30-like || Hs.483906 || AA034062 || || 79685 || 100974	0.54	1.15	1.1	0.91	0.8	0.73	0.73
100975	TP53BP1 || Tumor protein p53 binding protein, 1 || Hs.440968 || AA464569 || || 7158 || 100975	0.34	-0.44		-0.07	-0.61	-0.11	-0.26
100978	RNF14 || Ring finger protein 14 || Hs.508993 || R06575 || || 9604 || 100978	0	-0.33	-1.25	0.5	0.34	0.37	-0.4
100989	TAF1C || **TATA box binding protein (TBP)-associated factor, RNA polymerase I, C, 110kDa || Hs.153022 || H87495 || SL1 transcription factor || 9013 || 100989	0.26	0.9	-0.41	-0.03	-0.35	0.53	0.33
100991	PIP5K2A || Phosphatidylinositol-4-phosphate 5-kinase, type II, alpha || Hs.499029 || H93932 || || 5305 || 100991	0.78	-0.04	1.74	0.32	-0.3	1.34	0.62
100993	RPL10 || Ribosomal protein L10 || Hs.401929 || T67270 || || 6134 || 100993	0.23	-0.29	-0.06	-0.09	0.5	-0.19	-0.6
100998	HMGCS1 || 3-hydroxy-3-methylglutaryl-Coenzyme A synthase 1 (soluble) || Hs.397729 || T56013 || || 3157 || 100998	-0.91	0.57	-1.11	-1.03	-1.47	-0.71
101000	FLJ20277 || O-linked mannose beta1,2-N-acetylglucosaminyltransferase || Hs.525134 || AA121360 || || 55624 || 101000	0.74	-0.05	-0.55	0.94	0.63	0.53	0
101004	LOC58486 || Transposon-derived Buster1 transposase-like protein gene || Hs.25726 || AA016000 || || 58486 || 101004	-0.04	-0.6	-0.68	-0.51	-0.66	-0.93	-0.1
101015	|| || || R01257 || || || 101015	0.91	-0.67	0.57	0.63	-0.12		-0.1
101019	CDC42EP1 || CDC42 effector protein (Rho GTPase binding) 1 || Hs.474797 || H15910 || || 11135 || 101019	-0.78	0.39	-0.2	-2.69	0.14	1.75	0.9
101020	MAPK8 || Mitogen-activated protein kinase 8 || Hs.522924 || AA452406 || || 5599 || 101020	0.68	-0.94	-0.32	-0.98	0.48	-0.45	0.27
101022	TTLL4 || **Tubulin tyrosine ligase-like family, member 4 || Hs.471405 || AA463454 || || 9654 || 101022	-0.22	0.18	0.12	0.46	1.23	1.95	-0.08
101027	POLR2F || Polymerase (RNA) II (DNA directed) polypeptide F || Hs.436578 || AA418689 || || 5435 || 101027	-0.52	-0.17	-1.29	1.78	-0.15	-0.38	0.01
101028	MCL1 || Myeloid cell leukemia sequence 1 (BCL2-related) || Hs.532826 || AA486057 || || 4170 || 101028	0.88	0.79	-0.3	-0.77	0.67	-0.3	-1.25
101030	VIK || Vav-1 interacting Kruppel-like protein || Hs.521064 || AA454625 || || 79027 || 101030	0.62	-0.35	0.3	0.55	0.91	0.78	-0.17
101031	MN1 || Meningioma (disrupted in balanced translocation) 1 || Hs.268515 || R59212 || || 4330 || 101031	0.21	0.01	-1.21	-0.93	-0.15	1.3	-0.07
101034	|| Hypothetical LOC388114 || Hs.530791 || AA410490 || || 388114 || 101034	-0.14	-2.88		-0.46	-0.05	-0.01	0.87
101037	NIPA2 || Non imprinted in Prader-Willi/Angelman syndrome 2 || Hs.370367 || AA191294 || || 81614 || 101037	-0.49	-0.66	-1.72	0.01	0.64	-0.52	-0.9
101040	SRR || Serine racemase || Hs.461954 || AA432108 || || 63826 || 101040	0.55	-0.62	-1.7	0.13	0.18	-0.06	-0.1
101042	THRA || Thyroid hormone receptor, alpha (erythroblastic leukemia viral (v-erb-a) oncogene homolog, avian) || Hs.724 || R67197 || || 7067 || 101042	-0.4	0.13	-0.87	-0.6	0.07	-0.26
101043	RHOC || Ras homolog gene family, member C || Hs.502659 || R91953 || || 389 || 101043	-0.24	0.35	-0.55	0	0.91	1.19	1.19
101044	DEXI || Dexamethasone-induced transcript || Hs.15400 || T68845 || || 28955 || 101044	0.18	0.37	-1.45	0.5	-0.35	-0.57	0.16
101053	FOXD1 || Forkhead box D1 || Hs.519385 || AA069132 || || 2297 || 101053	-0.59		-2	-0.74	2.29	-0.88	1.41
101055	ARFGEF2 || ADP-ribosylation factor guanine nucleotide-exchange factor 2 (brefeldin A-inhibited) || Hs.62578 || N34053 || || 10564 || 101055	-0.3	0.11	-0.72	0.55	-0.17	0.17	-1.11
101056	TRIM35 || Tripartite motif-containing 35 || Hs.104223 || AA129895 || || 23087 || 101056	-0.78	0.22		-0.04	-0.45	0.51	-0.04
101057	DBR1 || **Debranching enzyme homolog 1 (S. cerevisiae) || Hs.477700 || R66803 || || 51163 || 101057	-0.35		-0.38	0.19	-0.96	0.1	0.11
101060	PLXNA2 || Plexin A2 || Hs.497626 || N91580 || || 5362 || 101060	-0.16	0.29	0.26	0.07	-0.19	0.95	-0.45
101063	AKAP11 || A kinase (PRKA) anchor protein 11 || Hs.105105 || R63925 || || 11215 || 101063	-1.1	0.12	-0.66	-0.78	-1.11	-0.53
101065	HOXA5 || Homeo box A5 || Hs.37034 || AA706301 || || 3202 || 101065	1.34	-0.52	0.17	1.29	-0.35		-0.44
101069	FLJ20519 || Hypothetical protein FLJ20519 || Hs.435461 || AA131253 || || 54964 || 101069	1.13	0.75	-0.79	0.26	0.28	0.12
101070	NDUFAB1 || NADH dehydrogenase (ubiquinone) 1, alpha/beta subcomplex, 1, 8kDa || Hs.189716 || AA447569 || || 4706 || 101070	-0.01	-0.1	-0.88	0.59	-0.06	-1.03	-0.65
101072	TAZ || Tafazzin (cardiomyopathy, dilated 3A (X-linked); endocardial fibroelastosis 2; Barth syndrome) || Hs.409911 || AA279440 || || 6901 || 101072	0.43	-0.61	0.12	0.16	-0.13	-0.27	0.67
101073	|| || || R25614 || || || 101073	0.07	-1.05	-0.53	0.58	-0.12	-0.78	-0.58
101075	GBE1 || Glucan (1,4-alpha-), branching enzyme 1 (glycogen branching enzyme, Andersen disease, glycogen storage disease type IV) || Hs.436062 || R09068 || || 2632 || 101075	-1.5	-0.12	-2.24	-0.3	0.83	-0.59	-1.08
101077	LRBA || LPS-responsive vesicle trafficking, beach and anchor containing || Hs.480938 || AA041400 || || 987 || 101077	1.38	0.22	2.6	0.42	-0.06	1.99
101078	|| || || H78560 || || || 101078	-0.01	-2.6	-0.78	-1.74	-3.91		2.65
101085	CASP10 || Caspase 10, apoptosis-related cysteine protease || Hs.5353 || H80711 || CASPASE-10=Mch4=FLICE2 || 843 || 101085	0.7	0.05	2.34	0.11	0.34	0.85	0.07
101093	UTP14A || UTP14, U3 small nucleolar ribonucleoprotein, homolog A (yeast) || Hs.458598 || AA954862 || || 10813 || 101093	0.19	-0.06	-0.01	-0.2	0	-0.06	-1.4
101095	CDC42 || Cell division cycle 42 (GTP binding protein, 25kDa) || Hs.467637 || AA668681 || || 998 || 101095	0.4	-0.72	-0.09	-0.08	-0.28	0.12	-1.02
101097	TMEFF2 || Transmembrane protein with EGF-like and two follistatin-like domains 2 || Hs.144513 || AA229740 || || 23671 || 101097	-0.34	0.3	-0.76	0.01	0.55	-0.91	0.04
101101	PIK3CB || Phosphoinositide-3-kinase, catalytic, beta polypeptide || Hs.239818 || AA190747 || || 5291 || 101101	-1.05	-0.07	1.39	0.59	0.16	-0.27	-0.62
101103	|| Transcribed locus || Hs.535234 || H99650 || || || 101103	-0.77	-0.37	-1.12	0.39	0.67	0.69	0.27
101104	CALM1 || Calmodulin 1 (phosphorylase kinase, delta) || Hs.282410 || R76277 || || 801 || 101104	-0.17	-0.5	-1.23	0.73	-0.35	0.6	1.22
101105	FYN || FYN oncogene related to SRC, FGR, YES || Hs.390567 || N22980 || || 2534 || 101105	-1.08	-2.61	-2.28	0.88	-0.71	0.93	0.97
101109	VTI1B || Vesicle transport through interaction with t-SNAREs homolog 1B (yeast) || Hs.144868 || AA704511 || || 10490 || 101109	0.39	-0.6	0.3	-0.05	0.16		0.1
101112	C14orf4 || Chromosome 14 open reading frame 4 || Hs.179260 || AA284580 || || 64207 || 101112	0.03	-0.79	-0.67	-0.24	0.1	-0.91	-0.72
101116	DDT || D-dopachrome tautomerase || Hs.433902 || AA292995 || || 1652 || 101116	-0.78	-0.26	-1.2	1.92	-0.33	-0.9	-0.36
101117	SMARCA1 || SWI/SNF related, matrix associated, actin dependent regulator of chromatin, subfamily a, member 1 || Hs.152292 || AA496809 || || 6594 || 101117	1.88	0.6	2.03	0.18	0.61	0.94	0.41
101118	HNRPA2B1 || Heterogeneous nuclear ribonucleoprotein A2/B1 || Hs.487774 || W02101 || || 3181 || 101118	0.59	-0.42	-0.11	-0.03		-0.36	-0.19
101119	KCNK1 || Potassium channel, subfamily K, member 1 || Hs.208544 || N62620 || || 3775 || 101119	-2.37	1.16	0.21	-2.27	0.65	1.47	-1.41
101120	C1orf37 || Chromosome 1 open reading frame 37 || Hs.497443 || AA426049 || || 92703 || 101120	-0.53	-0.21	-1.84	-0.63	0.14	-0.97	-1.89
101127	CD2AP || CD2-associated protein || Hs.485518 || AA173625 || || 23607 || 101127	-1.55	0.7	0.27	-0.79	1.61		-1.01
101130	MPP2 || Membrane protein, palmitoylated 2 (MAGUK p55 subfamily member 2) || Hs.514208 || R60019 || || 4355 || 101130	0.93	0.55	-2.23	0.53	0.64	-0.59
101134	PITPNM1 || Phosphatidylinositol transfer protein, membrane-associated 1 || Hs.372295 || N40945 || || 9600 || 101134	0.35	0.39	0.34	0.43	0.36	-0.5	-0.08
101139	CPSF4 || **Cleavage and polyadenylation specific factor 4, 30kDa || Hs.489287 || AA599014 || || 10898 || 101139	1.62	2	0.6	-1.15	0.82	0.36	0.06
101140	RBX1 || Ring-box 1 || Hs.474949 || AA699317 || || 9978 || 101140	-0.13	-0.96	-1.14	0.97	-0.06	-0.6	0.15
101142	UCHL1 || Ubiquitin carboxyl-terminal esterase L1 (ubiquitin thiolesterase) || Hs.518731 || AA670438 || || 7345 || 101142	0.46	1.06	-0.34	0.57	1.14	0.15	0.29
101143	|| Similar to Sorbitol dehydrogenase (L-iditol 2-dehydrogenase) || Hs.446700 || AA700604 || || 116166 || 101143	0.69	0.59	1.38	1.91	-1.31	-0.11	0.37
101145	|| || || AA115558 || || || 101145	0.67	0.15	-0.41	0.62	0.6	0.28
101146	|| **Transcribed locus || Hs.536140 || R33831 || || || 101146	0.38	0.3	0.6	-0.09	-0.57	0.6	0.67
101149	FLJ31978 || Hypothetical protein FLJ31978 || Hs.12381 || AA454552 || || 144423 || 101149	0.23		-0.1	0.72	0.18	0.59	0.73
101155	|| **Full-length cDNA clone CS0DC018YF17 of Neuroblastoma Cot 25-normalized of Homo sapiens (human) || Hs.470577 || AA088837 || || || 101155	0.41	-0.15	-1.37	-0.5	0.03	0.01	0.14
101157	LIMK2 || LIM domain kinase 2 || Hs.474596 || AA877845 || || 3985 || 101157	-1.67	-1.05	-0.82	0.31	-0.43		-0.36
101158	|| CDNA FLJ41453 fis, clone BRSTN2011211 || Hs.522229 || R42770 || || || 101158	0.01	-0.33	-0.89	0.08	-0.75		0.21
101159	FLJ10853 || Hypothetical protein FLJ10853 || Hs.445512 || AA159632 || || 55246 || 101159	0.49	-0.04	-1.64	-0.13	-1.2	-1.25	-1
101161	GYPC || **Glycophorin C (Gerbich blood group) || Hs.59138 || N64800 || || 2995 || 101161	-0.62	0.82	-0.82	-0.36	0.32	-0.63	-1.26
101164	|| || || T64880 || || || 101164		0.1	1.78	0.11	-0.36	0.28	0.77
101166	MTMR6 || Myotubularin related protein 6 || Hs.507536 || N49192 || || 9107 || 101166	0.23	-0.98	1.97	0.1	-0.54	1.45	0.44
101167	ASAH1 || N-acylsphingosine amidohydrolase (acid ceramidase) 1 || Hs.527412 || R60289 || || 427 || 101167	0.18	0.35	-0.91	0.11		-0.27	-0.4
101168	RDBP || RD RNA binding protein || Hs.423935 || AA056390 || || 7936 || 101168	0.99	-0.58	-1.13	-0.09	0.12	-0.16	-0.35
101169	NAP1L4 || Nucleosome assembly protein 1-like 4 || Hs.501684 || H92201 || || 4676 || 101169	-0.25	-0.49	-0.56	0.32	0.29	-0.15	0.07
101176	PCYT1A || Phosphate cytidylyltransferase 1, choline, alpha isoform || Hs.435767 || AA446893 || || 5130 || 101176	-0.08	-0.09	0.26	0.24	0.95	0.33	0.25
101181	OXCT1 || 3-oxoacid CoA transferase 1 || Hs.278277 || R13381 || || 5019 || 101181	-1.2	0.11	-1.33	0.4	-0.65	1.14	0.56
101186	LENG4 || Leukocyte receptor cluster (LRC) member 4 || Hs.467279 || AA456180 || || 79143 || 101186	-0.06	0.13	-0.58	-0.64	1.58	0.16
101188	BUB3 || BUB3 budding uninhibited by benzimidazoles 3 homolog (yeast) || Hs.418533 || H38804 || || 9184 || 101188	0.74	-0.3	-0.59	-0.61	0.14	-0.25	-1.12
101194	BLMH || **Bleomycin hydrolase || Hs.371914 || AA101760 || || 642 || 101194	0.24	-1.45	-1.07	0.2	0.56	-0.09	-0.23
101196	FLJ20758 || FLJ20758 protein || Hs.323489 || AA151481 || || 55037 || 101196	0	-0.1	-0.85	-0.03	-0.74		-0.81
101197	AMOTL2 || Angiomotin like 2 || Hs.426312 || R66633 || || 51421 || 101197	-0.6	-0.43	-1.51	-0.29	1.13	-0.52	-0.68
101201	TUBA3 || Tubulin, alpha 3 || Hs.524395 || AA865469 || || 7846 || 101201	1.16	0.39	0.01	0.54	0.85	1.41	1.71
101203	DMWD || Dystrophia myotonica-containing WD repeat motif || Hs.515474 || R00855 || || 1762 || 101203	0.83	0.76	0.92	0.02	0.24	1.78	1.67
101207	FUS || Fusion (involved in t(12;16) in malignant liposarcoma) || Hs.513522 || AA025165 || || 2521 || 101207	0.39	-0.96	-1.27	-0.26	-0.29	-0.67	-0.28
101208	CNOT4 || CCR4-NOT transcription complex, subunit 4 || Hs.490224 || W93564 || || 4850 || 101208	0.16	-0.27	-0.5	0.35	0		0.46
101209	GPAA1 || GPAA1P anchor attachment protein 1 homolog (yeast) || Hs.4742 || AA455301 || || 8733 || 101209	0.68	0.17	0.02	0.86	0.88	0.48	0.63
101210	SH2B || SH2-B homolog || Hs.15744 || N94482 || || 25970 || 101210	0.46	0.27	-0.02	0.26	-0.2	-0.63	0.04
101211	DPM1 || Dolichyl-phosphate mannosyltransferase polypeptide 1, catalytic subunit || Hs.473041 || AA004759 || || 8813 || 101211	1.53	0.22	0.16	0.6	0.11	0.36	-0.81
101213	|| Transcribed locus || Hs.474032 || AA194893 || || || 101213	0.32	0.71	1.65	0.18	0.36	1.98
101214	DAG1 || Dystroglycan 1 (dystrophin-associated glycoprotein 1) || Hs.76111 || AA496691 || || 1605 || 101214	0.49	-0.03	-0.32	0.61	0.31	0.92	2.29
101217	RRM2B || Ribonucleotide reductase M2 B (TP53 inducible) || Hs.512592 || AA425014 || || 50484 || 101217	0.22	-0.21	-1.25	-0.19	0.78	-0.44	0.4
101229	APEX1 || APEX nuclease (multifunctional DNA repair enzyme) 1 || Hs.73722 || AA478273 || || 328 || 101229	0.49	-0.28	-0.37	-0.28	-0.12	-0.46	0.3
101233	PPM2C || Protein phosphatase 2C, magnesium-dependent, catalytic subunit || Hs.22265 || H10695 || || 54704 || 101233	-0.75	0.19	-1.59	0.21	0.94	0.32	0.45
101237	C21orf4 || Chromosome 21 open reading frame 4 || Hs.433668 || W69668 || || 757 || 101237	-0.45	0.72	-1.61	-0.05	0.03	-0.85	-0.28
101247	|| || || AA420436 || || || 101247	0.3	0.15	-1.28	0.32	0.41		-0.35
101249	BACE1 || Beta-site APP-cleaving enzyme 1 || Hs.504003 || AA136283 || || 23621 || 101249	-0.04	1.26	-0.94	-1.61	0.61	2.01	0.9
101261	LOC389677 || **Similar to RIKEN cDNA 3000004N20 || Hs.192788 || N94814 || || 389677 || 101261	0.29	-0.09	-0.9	-0.82	0.17	0.63	-0.56
101266	SULT1A3 || Sulfotransferase family, cytosolic, 1A, phenol-preferring, member 3 || Hs.460587 || N77299 || || 6818 || 101266	-0.15	-0.65	-0.84	-0.01	0.46	-0.95	-0.76
101269	|| **Transcribed locus || Hs.462996 || R01427 || || || 101269	-0.36	0.58	0	-0.5	-0.02	0.85
101271	LACTB || Lactamase, beta || Hs.410388 || AA194033 || || 114294 || 101271	0.94	0.92	0.64	0.54	2.87	1.22	1.37
101274	SUOX || Sulfite oxidase || Hs.534353 || AA463642 || || 6821 || 101274	0.17	-0.67	-0.09	-0.09	0.03	-0.07	-0.1
101278	CDKN1B || Cyclin-dependent kinase inhibitor 1B (p27, Kip1) || Hs.238990 || AA630082 || || 1027 || 101278	0.62	-0.72	-0.17	-0.05	-0.44	-0.27	-0.18
101280	RECQL4 || RecQ protein-like 4 || Hs.31442 || AA620446 || || 9401 || 101280	0.4	-0.54	0.35	0.17	-0.05	0.28	0.33
101283	MRPL18 || Mitochondrial ribosomal protein L18 || Hs.416998 || AA460847 || || 29074 || 101283	-0.57	0.41		0.34	0.54	-0.72	-1.18
101285	ARPC3 || Actin related protein 2/3 complex, subunit 3, 21kDa || Hs.524741 || H73276 || || 10094 || 101285	-0.18	-0.63	-0.07	-0.02	0.74	0.34	0.13
101287	HNRPA3 || Heterogeneous nuclear ribonucleoprotein A3 || Hs.516539 || AA496096 || || 220988 || 101287	-0.03	0.1	-0.18	0.03	0.56	-0.54	-0.25
101290	SUMO2 || SMT3 suppressor of mif two 3 homolog 2 (yeast) || Hs.380973 || AA775415 || || 6613 || 101290	0.65	0.41	0.66	-0.02	0.53	-0.57	-0.27
101296	MBC2 || Likely ortholog of mouse membrane bound C2 domain containing protein || Hs.8309 || AA454699 || || 23344 || 101296	-0.18	-0.1		0.37	0.57	0.47	0.06
101297	|| Transcribed locus || Hs.105636 || N52018 || || || 101297	1.19	0.52	-0.68	0.43	-0.23	0.5
101298	HBLD1 || HESB like domain containing 1 || Hs.291079 || AA054978 || || 122961 || 101298	0.29	0.9	1.75	0.34	0.21		0.29
101301	SAV1 || Salvador homolog 1 (Drosophila) || Hs.257341 || AA489497 || || 60485 || 101301	0.04	0.06	1.3	0.27	-0.24	0.4
101302	TAF2 || TAF2 RNA polymerase II, TATA box binding protein (TBP)-associated factor, 150kDa || Hs.122752 || R34694 || || 6873 || 101302	1	-0.17	0.69	-0.49	-0.55	0.71
101306	ANGPTL1 || Angiopoietin-like 1 || Hs.496222 || AA416740 || || 9068 || 101306	-0.76	0.63	0.43	-0.33	1.41	0.37	1.02
101311	FLJ12770 || Hypothetical protein FLJ12770 || Hs.321653 || AA447727 || || 84134 || 101311	0.54		-0.47	0.24	0.36	0.04	-0.33
101313	PSMA6 || Proteasome (prosome, macropain) subunit, alpha type, 6 || Hs.446260 || AA047319 || || 5687 || 101313	0.07	-0.74	-0.72	-0.68	-0.47	-0.99	-0.54
101315	C1QTNF1 || C1q and tumor necrosis factor related protein 1 || Hs.201398 || T46871 || || 114897 || 101315	-0.07	-0.49	0.07	-0.07	0.22	0.58
101323	ENC1 || Ectodermal-neural cortex (with BTB-like domain) || Hs.104925 || H72122 || || 8507 || 101323	-0.14	-0.61	1.76	-0.61	-0.07	-0.32	-0.5
101327	KIAA0251 || KIAA0251 protein || Hs.370781 || R10897 || || 23042 || 101327	0.2	0.72	1.41	0.75	0.13	1.62	0.94
101334	DHRS10 || Dehydrogenase/reductase (SDR family) member 10 || Hs.18788 || AA044826 || || 51171 || 101334	-0.38	-0.2	1.01	0.18	0.42	0.69	0.29
101336	URB || Steroid sensitive gene 1 || Hs.477128 || AA455496 || || 151887 || 101336	-3.39	-1.65		-3.52	1.17	1.76	-0.2
101338	ZNF358 || Zinc finger protein 358 || Hs.133475 || H19708 || || 140467 || 101338	0.78	0.66	-0.26	0.56	0.74	2.13	1.43
101342	MAN1A1 || Mannosidase, alpha, class 1A, member 1 || Hs.102788 || AA489636 || || 4121 || 101342	-1.88	1.55	-2.21	-2.17	-1.28	-0.34
101345	SKP2 || S-phase kinase-associated protein 2 (p45) || Hs.23348 || R22188 || || 6502 || 101345	0.06	-0.64	-0.67	0.26	-0.37	-0.98	-0.61
101347	STK38 || Serine/threonine kinase 38 || Hs.409578 || AA521346 || || 11329 || 101347	-0.2	0.57	2.15	-0.54	0.5	0.72	0.17
101348	MRPL19 || Mitochondrial ribosomal protein L19 || Hs.44024 || AA521243 || KIAA0104 || 9801 || 101348	-0.42	-0.98	-0.06	-1.46	-1.42	-0.38	-1.9
101350	TOMM34 || Translocase of outer mitochondrial membrane 34 || Hs.517066 || AA457118 || || 10953 || 101350	-0.89	-0.91	-0.14	1.13	1.22	-0.37	-1.29
101351	MSH3 || MutS homolog 3 (E. coli) || Hs.280987 || AA421716 || || 4437 || 101351	0.12	-0.56	0.33	-0.6	0.07		-0.59
101353	|| || || AI251083 || || || 101353	-0.16	-1.02	-1.26	0.09	-0.36	-1.15	-0.79
101358	DKFZp667B0210 || Early B-cell factor 3 || Hs.205433 || R10857 || || 253738 || 101358	0.46	-0.38	-0.98	0.72	0.05	-0.31	-0.66
101360	PRR3 || Proline rich 3 || Hs.118354 || AA456966 || || 80742 || 101360	1.35	-0.6		0.04	-0.07	-0.74	0.04
101364	FGFR1 || Fibroblast growth factor receptor 1 (fms-related tyrosine kinase 2, Pfeiffer syndrome) || Hs.264887 || R54610 || FGFR1=Fibroblast growth factor receptor 1 || 2260 || 101364	1.39		-1.48	-2.94	1.34	0.67	-1.55
101373	EIF1AY || Eukaryotic translation initiation factor 1A, Y-linked || Hs.461178 || N92611 || || 9086 || 101373	-1.24	0.21	-0.86	0.99	-0.51	-0.22	-0.07
101375	MAFG || V-maf musculoaponeurotic fibrosarcoma oncogene homolog G (avian) || Hs.252229 || AA150896 || || 4097 || 101375	-0.47	0.48	-0.28	0.93	1.11		-0.29
101376	NAPG || N-ethylmaleimide-sensitive factor attachment protein, gamma || Hs.464622 || AA485349 || || 8774 || 101376	-0.33	-0.31	-0.3	-0.01	-0.56	0.4	0.33
101377	CENPE || Centromere protein E, 312kDa || Hs.75573 || H94466 || || 1062 || 101377	-0.25	-0.4	0.4	0.29	0.07	-0.66	-0.22
101384	NDUFS5 || **NADH dehydrogenase (ubiquinone) Fe-S protein 5, 15kDa (NADH-coenzyme Q reductase) || Hs.472185 || AA449686 || || 4725 || 101384	0.09	-0.17	-0.36	-0.58	0.03	-0.4	-0.43
101388	APP || Amyloid beta (A4) precursor protein (protease nexin-II, Alzheimer disease) || Hs.434980 || W42848 || || 351 || 101388	0.34	0.34	-1.58	0.94	0.86	-0.24	0.07
101391	C7 || Complement component 7 || Hs.78065 || AA598478 || || 730 || 101391	-0.48	1.91	-0.29	1.57	0.65	1.51	0.9
101392	TST || Thiosulfate sulfurtransferase (rhodanese) || Hs.474783 || AA432063 || || 7263 || 101392	-1.72	0.93	0.05	-0.47	-2.09	-1.97	-0.69
101394	RNUT1 || RNA, U transporter 1 || Hs.21577 || AA453730 || || 10073 || 101394	1.26	0.13	0.56	1.17	0.55	0.95	0.38
101396	ARNT2 || Aryl-hydrocarbon receptor nuclear translocator 2 || Hs.459070 || AA019748 || || 9915 || 101396	1.47	0.2	0.81	1.67	0.14	0.84	0.92
101397	SAA1 || Serum amyloid A1 || Hs.332053 || H25546 || || 6288 || 101397	-0.73	0.02	2.29	1.24	3.71	3.12	2.7
101407	HMGN3 || High mobility group nucleosomal binding domain 3 || Hs.77558 || AA284242 || || 9324 || 101407	0.54	-0.4		-0.18	-0.38	-1.11	-0.92
101408	LOC133619 || Hypothetical protein MGC12103 || Hs.483259 || T56541 || || 133619 || 101408	-0.05	-0.29	-1.54	-0.33	0.1	0.37	-0.47
101410	IQGAP3 || IQ motif containing GTPase activating protein 3 || Hs.133294 || AI053446 || || 128239 || 101410	0.51	1.09	0.09	-0.28	0.88	0.61	0.73
101412	CHPT1 || Choline phosphotransferase 1 || Hs.293077 || R18933 || || 56994 || 101412	-0.47	-1.52	-2.02	0.49	0.05	-0.5
101416	SMBP || SM-11044 binding protein || Hs.500674 || R31681 || || 56889 || 101416	0.42	0.12	0.4	-0.68	1.16	-0.27	-0.94
101417	MLL4 || Myeloid/lymphoid or mixed-lineage leukemia 4 || Hs.92236 || AA625915 || || 9757 || 101417	1.11	0.15		-0.19	-0.2	0.17	0.14
101427	PLEKHM1 || Pleckstrin homology domain containing, family M (with RUN domain) member 1 || Hs.514242 || AA810039 || || 9842 || 101427	0.46	-0.35	-0.58	-0.18	0.27	-1.07
101430	HSPC196 || Hypothetical protein HSPC196 || Hs.406530 || H66023 || || 51524 || 101430	0.94	-0.35	-0.36	0.3	0.26	-0.25	-0.42
101432	PX19 || Px19-like protein || Hs.279529 || H73484 || || 27166 || 101432	0.21	-0.35	-0.99	0.64	0.54	-0.36	-0.4
101433	|| || || AA608515 || || || 101433	-0.34	-0.4	-0.29	0.36	-0.18	0.46	0.22
101434	COL4A3 || Collagen, type IV, alpha 3 (Goodpasture antigen) || Hs.471525 || AA411673 || || 1285 || 101434	0.45	-0.19	1.68	-0.38	-1.04		0.05
101436	RAB1A || RAB1A, member RAS oncogene family || Hs.310645 || H00677 || || 5861 || 101436	-0.33	0.45	-0.62	0.11	0.57	-0.44	-0.58
101438	FABP4 || Fatty acid binding protein 4, adipocyte || Hs.391561 || AA046090 || || 2167 || 101438	0.3	-0.22	-1.84	0.18	-0.07	-0.07	-1.31
101447	PIR || Pirin (iron-binding nuclear protein) || Hs.495728 || H69334 || || 8544 || 101447	0.86	-0.69	-2.21	2.96	0.3	-2.09	0.6
101451	ACLY || ATP citrate lyase || Hs.387567 || H08547 || || 47 || 101451	0.33	0.65	-0.31	-0.39	0.75	0.14	-0.45
101460	NS3TP1 || HCV NS3-transactivated protein 1 || Hs.101364 || AA190629 || || 54529 || 101460	0.57	0	-0.62	0.17	-0.42	-0.54	-0.41
101464	BIRC2 || Baculoviral IAP repeat-containing 2 || Hs.503704 || AA702174 || || 329 || 101464	0.78	-0.1	-0.94	-0.54	0.41		0.51
101468	PABPN1 || Poly(A) binding protein, nuclear 1 || Hs.117176 || AA040741 || || 8106 || 101468	0.18	-0.47	-1	-0.46	-0.91	-0.95	-0.11
101470	MT1E || Metallothionein 1E (functional) || Hs.534330 || AA872383 || || 4493 || 101470	0.2	3.18	-0.15	0.11	3.42	-0.07
101471	WSB1 || WD repeat and SOCS box-containing 1 || Hs.446017 || AA507474 || || 26118 || 101471	-1.24	-0.07	-1.42	-0.74	-1.15		0.49
101476	FAH || Fumarylacetoacetate hydrolase (fumarylacetoacetase) || Hs.73875 || W94120 || || 2184 || 101476	-1.1	0.81	-1.68	1.59	0.47	-1.83	-0.45
101477	C7orf20 || Chromosome 7 open reading frame 20 || Hs.107387 || R02578 || || 51608 || 101477	0.5	0.01	0.78	0.44	0.1	-0.35	0.4
101482	NT5C || 5', 3'-nucleotidase, cytosolic || Hs.67201 || AA463444 || || 30833 || 101482	0.52	0.08	0.36	0.4		-0.22	0.17
101491	MAD2L1BP || MAD2L1 binding protein || Hs.122346 || H67667 || || 9587 || 101491	0.11	-0.78	-1.59	0.53		-1.51	-0.15
101493	GPSM2 || G-protein signalling modulator 2 (AGS3-like, C. elegans) || Hs.489353 || AA406603 || || 29899 || 101493	0.7	0.38	1.42	1.62	0.34	1.5	2.17
101496	IMPA1 || Inositol(myo)-1(or 4)-monophosphatase 1 || Hs.492120 || H90219 || || 3612 || 101496	0.63	0.32	1.28	1.08	0.23		1.58
101498	COL4A1 || Collagen, type IV, alpha 1 || Hs.17441 || AA150402 || || 1282 || 101498	-2.49		-2.08	-1.15	1.91	0.46	0.59
101503	NSDHL || NAD(P) dependent steroid dehydrogenase-like || Hs.57698 || AA436425 || || 50814 || 101503	0.09	0.56	0.66	0.58	0.27	-0.03	0.2
101504	ZNF131 || Zinc finger protein 131 (clone pHZ-10) || Hs.97845 || AA156030 || || 7690 || 101504	0.11	0.64	0.95	0.55	0.02	0.11	-0.4
101505	TAF11 || TAF11 RNA polymerase II, TATA box binding protein (TBP)-associated factor, 28kDa || Hs.112444 || AA400247 || || 6882 || 101505	-0.34	-0.22	-0.39	-0.31	-0.38		-0.71
101508	SPHAR || **S-phase response (cyclin-related) || Hs.511754 || R51052 || SPHAR=Cyclin related protein || 10638 || 101508	0.23	0.05	-1.33	-0.03	0.55		-0.56
101509	NT5C3 || 5'-nucleotidase, cytosolic III || Hs.487933 || AA427715 || || 51251 || 101509	-0.2	-0.32	0.76	-0.52	-0.9	-0.23	-0.67
101510	HSPC148 || Hypothetical protein HSPC148 || Hs.503597 || R44122 || || 51503 || 101510	0.14	0.11	-1.75	-0.13	0.2	-1.39
101518	PNPLA2 || Patatin-like phospholipase domain containing 2 || Hs.118463 || AA490998 || || 57104 || 101518	-0.68	0.06	1.11	0.63	0.73	0.21	0.24
101523	WDFY3 || WD repeat and FYVE domain containing 3 || Hs.480116 || AA149197 || || 23001 || 101523	0.65	0.15	1.23	0.13	-0.13	1.02	0.89
101524	RBM9 || RNA binding motif protein 9 || Hs.282998 || W90659 || || 23543 || 101524	0.03	0.65	-1.05	-0.14	0	0.8
101531	TLE1 || Transducin-like enhancer of split 1 (E(sp1) homolog, Drosophila) || Hs.197320 || T61445 || || 7088 || 101531	-0.5	1.28	-0.73	0.59	0.63	0.87	-0.91
101533	NTRK3 || Neurotrophic tyrosine kinase, receptor, type 3 || Hs.26776 || AA774941 || || 4916 || 101533	-0.06	1.37	-0.48	-0.09	-0.17	-1.2	0.42
101540	ITGA2 || Integrin, alpha 2 (CD49B, alpha 2 subunit of VLA-2 receptor) || Hs.482077 || AA463257 || || 3673 || 101540	-0.76	1.56	0.96	0.11	1.07	0.24	0.37
101546	DNAJB6 || DnaJ (Hsp40) homolog, subfamily B, member 6 || Hs.490745 || AA496105 || || 10049 || 101546	0.29	-0.64	-1.18	0.17	0.89	-0.12
101547	FGF7 || Fibroblast growth factor 7 (keratinocyte growth factor) || Hs.122006 || AA009608 || || 2252 || 101547	1.34	-0.79	2.08	0.69	-0.78	2.16
101550	|| || || AA629827 || || || 101550	-0.78	-0.35	-1.4	0.64	0.02		0.01
101551	EDG4 || Endothelial differentiation, lysophosphatidic acid G-protein-coupled receptor, 4 || Hs.122575 || AA419064 || Edg-4=G protein-coupled receptor || 9170 || 101551	0.32	0.75	-1.17	-1.55	-0.82		0.14
101554	RAD21 || RAD21 homolog (S. pombe) || Hs.81848 || AA683102 || || 5885 || 101554	1.2	-0.17	-0.14	-0.29	-0.32	-0.63	-0.92
101555	ROCK2 || Rho-associated, coiled-coil containing protein kinase 2 || Hs.58617 || R94947 || || 9475 || 101555	0.15	-0.62	1.7	-0.22	0.21		0.78
101556	USP19 || Ubiquitin specific protease 19 || Hs.255596 || AA455107 || || 10869 || 101556	0.47	-0.27	-1.61	0.81	-0.86	-0.27	0.32
101557	ITM1 || Integral membrane protein 1 || Hs.504237 || R68805 || || 3703 || 101557	-0.12	-0.18	-0.24	-0.52	0.08	0.55	-0.31
101573	SET || SET translocation (myeloid leukemia-associated) || Hs.436687 || N52911 || || 6418 || 101573	-0.79	0.09	-0.74	-0.18	0.08	-0.75	-0.26
101575	|| || || R36149 || || || 101575	-0.48	0.52	-0.14	-0.09	-0.32	-0.15	-0.95
101576	ALDH6A1 || Aldehyde dehydrogenase 6 family, member A1 || Hs.293970 || N62179 || || 4329 || 101576	0.13	0.41	-0.54	-1.1	-1.24	-0.79	-0.08
101579	NBS1 || **Nijmegen breakage syndrome 1 (nibrin) || Hs.492208 || AA463450 || || 4683 || 101579	0.13	-0.78	-1	-0.3	0.23	-0.11	-0.65
101586	LYCAT || Lysocardiolipin acyltransferase || Hs.468048 || N80161 || || 253558 || 101586	-0.73	0.14	-1.45	-0.66	-0.78	-0.95	-0.71
101587	HEXB || Hexosaminidase B (beta polypeptide) || Hs.69293 || H71081 || || 3074 || 101587	-0.38	-0.32	0.74	1.37	-0.08	-0.6	0.06
101591	PRKCI || Protein kinase C, iota || Hs.478199 || T57875 || PKC iota=Protein kinase C, iota || 5584 || 101591	0.18	0.65	0.71	-0.32	0.44	2.44	0.28
101592	EHD4 || EH-domain containing 4 || Hs.143703 || AA412509 || || 30844 || 101592	-2.11	0.15	-0.34	0.25	1.1	0.24
101595	OSGEP || O-sialoglycoprotein endopeptidase || Hs.525196 || H29625 || || 55644 || 101595	-0.19	-0.38		-0.5	-0.31	-0.61	0.2
101598	SRPK2 || SFRS protein kinase 2 || Hs.285197 || T65211 || SRPK2 serine kinase || 6733 || 101598	0.28	-0.23	-0.78	0.15	-0.49	0.51	0.26
101599	LASS5 || LAG1 longevity assurance homolog 5 (S. cerevisiae) || Hs.270525 || AA176483 || || 91012 || 101599	0.2	0.17	-1.95	0.47	0.8	-0.45	0.25
101603	FZR1 || Fizzy/cell division cycle 20 related 1 (Drosophila) || Hs.413133 || AA621026 || || 51343 || 101603	-0.07	-0.06	-0.43	0.26	0.94	0.98	0.26
101604	CRBN || Cereblon || Hs.18925 || AA416736 || || 51185 || 101604	0.16	-0.69	-0.28	0.16	-0.14	0.25	-0.2
101610	CD99L2 || CD99 antigen-like 2 || Hs.522805 || AA490911 || || 83692 || 101610	0.82	0.66	-2.15	1.12	0.18	1.9	1.5
101611	KAT3 || Kynurenine aminotransferase III || Hs.481898 || R61126 || || 56267 || 101611	0.38	-0.56	-0.32	-0.89	-0.31	-0.93	-0.73
101616	SRM || Spermidine synthase || Hs.76244 || AA669545 || || 6723 || 101616	0.47	-0.58	0.93	0.91	0.2	1.03	-0.32
101620	|| Clone 23570 mRNA sequence || Hs.496739 || AA459657 || || || 101620	-0.21	0.56	0.86	1.33	-0.19	0.45	0.08
101624	R3HDM || R3H domain (binds single-stranded nucleic acids) containing || Hs.412462 || AA504206 || || 23518 || 101624	0.05	0.61	-0.16	0.08	0.34	-0.33	-0.48
101632	SFPQ || Splicing factor proline/glutamine rich (polypyrimidine tract binding protein associated) || Hs.355934 || R96240 || || 6421 || 101632	-0.03	-0.4	-0.54	-0.99	-1.1	-0.57	-0.09
101636	SLC39A6 || Solute carrier family 39 (zinc transporter), member 6 || Hs.79136 || H29315 || || 25800 || 101636	0.22	-0.06	-1.95		-0.53	-0.01	-0.93
101637	VEGF || Vascular endothelial growth factor || Hs.73793 || R19956 || || 7422 || 101637	-0.62	0.47	1.66	-1.08	0.64	0.68
101638	ZNF323 || Zinc finger protein 323 || Hs.509410 || AA421718 || || 64288 || 101638	0.79	0	-0.44	0.68	-0.1	0.53	0.72
101640	SLC2A8 || Solute carrier family 2, (facilitated glucose transporter) member 8 || Hs.179522 || T59518 || || 29988 || 101640	-0.64	-0.15	-0.41	-0.68	0.06	-0.39	0.57
101645	GTF2H2 || General transcription factor IIH, polypeptide 2, 44kDa || Hs.398348 || W72437 || || 2966 || 101645	0.9	-0.47	-0.58	0.3	-0.14	-1.07	-0.07
101653	AARS || Alanyl-tRNA synthetase || Hs.315137 || AA156571 || || 16 || 101653	-0.88	-0.67	-0.59	0.5	-0.65	0.19	0.89
101659	ATXN3 || Ataxin 3 || Hs.510270 || AA702422 || || 4287 || 101659	0.11	0.01	-1.05	-0.65	-0.43	-1.03
101665	KIAA0232 || KIAA0232 gene product || Hs.79276 || AA406589 || || 9778 || 101665	-0.46	-0.77	1.16	0.5	0.35	0.26	0.75
101668	NDUFV2 || NADH dehydrogenase (ubiquinone) flavoprotein 2, 24kDa || Hs.464572 || AA922326 || || 4729 || 101668	-0.65	-0.53	-0.46	0.8	-0.65	-1.15	-0.06
101669	PPP1CC || Protein phosphatase 1, catalytic subunit, gamma isoform || Hs.79081 || AA129930 || || 5501 || 101669	0.43	-0.79	-0.47	-0.2	0.54	-0.67	-0.42
101673	MRPS35 || Mitochondrial ribosomal protein S35 || Hs.311072 || N72780 || || 60488 || 101673	0.15	-0.49	-0.49		-0.04	-0.09	-2.16
101674	|| **Similar to expressed sequence AW125688 || Hs.12840 || H16573 || || 441151 || 101674	0.26	0.25	0.33	0.86	0.43	0.22	0.56
101675	TFAP2B || Transcription factor AP-2 beta (activating enhancer binding protein 2 beta) || Hs.33102 || AA018906 || || 7021 || 101675	-0.2	0.77	-0.44	-0.29	-0.84		0.18
101676	C9orf42 || Chromosome 9 open reading frame 42 || Hs.310425 || AA194796 || || 116224 || 101676	0.59	0.44	0.03	-0.21	-0.38	0.82	0.59
101678	TCF3 || Transcription factor 3 (E2A immunoglobulin enhancer binding factors E12/E47) || Hs.371282 || AA026102 || || 6929 || 101678	0.4	-0.07	-0.41	-0.2	0	0.13	-0.09
101679	|| || || AA417940 || || || 101679	1.44	0.98	2.24	2.12	0.77		3.03
101681	CD47 || **CD47 antigen (Rh-related antigen, integrin-associated signal transducer) || Hs.446414 || AA062638 || || 961 || 101681	-2.21	1.28	-0.81	1.43	0.78	-2.08	-1.49
101684	POLR2G || Polymerase (RNA) II (DNA directed) polypeptide G || Hs.14839 || AA477428 || || 5436 || 101684	0.7		1.58	0.12	0.34	0.39	0.45
101688	RBAK || RB-associated KRAB repressor || Hs.487418 || N98336 || || 57786 || 101688	0.13	-0.21	-1.05	-0.74	-1.19	-0.32
101689	CGI-04 || CGI-04 protein || Hs.505231 || AA056381 || || 51067 || 101689	0.31	0.29	-0.43	-0.03	1.36	-0.79	-0.7
101693	LOC56930 || Hypothetical protein from EUROIMAGE 1669387 || Hs.10095 || R31625 || || 56930 || 101693	0.19	0.46	-0.52	0	0.15	1.6	1.1
101701	C16orf35 || Chromosome 16 open reading frame 35 || Hs.19699 || H77728 || || 8131 || 101701	0.79	0.66	-0.5	0.32	0.32		0.75
101702	STK4 || Serine/threonine kinase 4 || Hs.472838 || H98683 || || 6789 || 101702	-1.14	0.44	0.35	0.42	-0.16	-0.14
101705	P15RS || Hypothetical protein FLJ10656 || Hs.464912 || AA131673 || || 55197 || 101705	0.36	0.15	-1.74	0.11	-0.5	-1.17	-0.71
101706	STRN4 || Striatin, calmodulin binding protein 4 || Hs.190904 || H90310 || || 29888 || 101706	-0.03	0.21	0.31	-0.17	-0.29	1.02	0.57
101711	ACBD3 || Acyl-Coenzyme A binding domain containing 3 || Hs.520207 || AA255954 || || 64746 || 101711	-0.88	0.86	-0.97	-0.69	0.46		-0.03
101712	ADM || Adrenomedullin || Hs.441047 || AA446120 || || 133 || 101712	0.28		-3.01	-4	1.08	-1.21	-0.93
101717	|| MHC class I HLA-A24 glycoprotein mRNA, 3' end. || Hs.519978 || W60701 || || || 101717	-1.35	0.68	-0.05	-1.12	0.58	-0.79	1.36
101721	TROAP || Trophinin associated protein (tastin) || Hs.524399 || H94949 || || 10024 || 101721	1	0.14	-1.29	-0.13	-0.52	0.14	0.07
101722	|| Full-length cDNA clone CS0DB007YN01 of Neuroblastoma Cot 10-normalized of Homo sapiens (human) || Hs.535464 || AA598863 || || || 101722	-0.35	-0.32	-0.95	-0.27		-0.58	-0.53
101723	CDK2AP1 || CDK2-associated protein 1 || Hs.433201 || R78607 || putative oral tumor suppressor protein (doc-1) || 8099 || 101723	-0.05	-1.1	-2.16	1.46	0.66	0.99	1.55
101724	ARL8 || ADP-ribosylation factor-like 8 || Hs.25362 || AA621363 || || 221079 || 101724	-0.02	-0.16		0.12	-0.01	-1.28	-0.63
101725	RFC3 || Replication factor C (activator 1) 3, 38kDa || Hs.115474 || H94617 || || 5983 || 101725	0.17	-0.14	0.74	0.07	0.45	0.56	0.07
101726	TM9SF2 || Transmembrane 9 superfamily member 2 || Hs.130413 || AA479100 || || 9375 || 101726	-0.89	-0.5	-1.31	-0.39	-4	-1.06	-1.82
101729	C21orf56 || **Chromosome 21 open reading frame 56 || Hs.381214 || W20486 || || 84221 || 101729	0.06	0.25	0.03	-0.34	-0.04	0.1	-0.73
101733	MGC40405 || **Hypothetical protein MGC40405 || Hs.489105 || AA485333 || || 257415 || 101733	-0.14	-0.99	-1.16	-0.25	-0.46	-0.02	-0.14
101735	RPS27L || Ribosomal protein S27-like || Hs.108957 || AA156054 || || 51065 || 101735	-0.51	0.07	-1.24	2.03	2.08	-0.6	1.43
101739	HTATIP || HIV-1 Tat interacting protein, 60kDa || Hs.528299 || AA017042 || || 10524 || 101739	1.16	-1.16	0.57	0.72	0.16	0.49	-0.05
101746	DNCL1 || Dynein, cytoplasmic, light polypeptide 1 || Hs.5120 || AA644679 || || 8655 || 101746	0.63	-0.32	-0.82	1.04	0.69	0.49	0.19
101748	EDEM1 || ER degradation enhancer, mannosidase alpha-like 1 || Hs.224616 || N23299 || || 9695 || 101748	0.04	-0.1	-0.83	0.48	-0.17	0.01	0.07
101755	PAK2 || **P21 (CDKN1A)-activated kinase 2 || Hs.518530 || R33482 || || 5062 || 101755	0.25	-0.87	1.53	-0.09	0.39	0.06	0.23
101761	RAB21 || RAB21, member RAS oncogene family || Hs.524590 || W37481 || || 23011 || 101761	-1.16	-0.69	-1.17	-0.09	0.39	0.12	0.04
101768	DHX38 || DEAH (Asp-Glu-Ala-His) box polypeptide 38 || Hs.127092 || AA454703 || || 9785 || 101768	0.68	-0.22	0.56	-0.22	-0.11	0.65	0.2
101769	TCF7 || Transcription factor 7 (T-cell specific, HMG-box) || Hs.519580 || AA481988 || || 6932 || 101769	-1.38	-2.48	-0.58	-2.51	-3.34	-1.64	-1.68
101777	ANTXR2 || Anthrax toxin receptor 2 || Hs.162963 || T59658 || || 118429 || 101777	-2.2	0.82		-0.96	0.37	0.78	-0.14
101782	FMR1 || Fragile X mental retardation 1 || Hs.103183 || N48355 || || 2332 || 101782	0.61	0.25	0.88	0.33	-0.36	0.79	0.81
101785	EEF1G || Eukaryotic translation elongation factor 1 gamma || Hs.144835 || AA577534 || || 1937 || 101785	1.11	-1.51	-1.09	-0.05	0.08	-0.96	-1.31
101788	NR1H2 || Nuclear receptor subfamily 1, group H, member 2 || Hs.432976 || AA629265 || || 7376 || 101788	-0.64	0.51	-0.48	-0.02	0.63		-0.14
101794	TM4SF9 || Transmembrane 4 superfamily member 9 || Hs.118118 || H63760 || || 10098 || 101794	-0.47	-0.39	-0.22	0.91	0.23	0.86	0.91
101798	|| Transcribed locus || Hs.299119 || AI732324 || || || 101798	0.05	-0.14	0.55	1.98	0.67	0.44	0.83
101805	WASPIP || Wiskott-Aldrich syndrome protein interacting protein || Hs.128067 || AA455802 || || 7456 || 101805	0.24	-0.18	-0.44	0.13	-0.18	0.18
101808	C20orf55 || Chromosome 20 open reading frame 55 || Hs.534072 || R00846 || || 83541 || 101808	-0.31	-0.01	0.05	-0.64	-0.16	0.14	-0.21
101810	KRAS2 || V-Ki-ras2 Kirsten rat sarcoma 2 viral oncogene homolog || Hs.505033 || N95249 || || 3845 || 101810	0.19	-0.44	-1.27	-0.21	-0.53	-1.44	-1.43
101815	|| || || AA599120 || || || 101815	0.74	0.12	-0.79	-0.66	0.04	-0.69
101816	MMP14 || Matrix metalloproteinase 14 (membrane-inserted) || Hs.2399 || N33214 || MMP-14=Matrix metalloproteinase 14=MT-1-MMP=membrane-type ma || 4323 || 101816	0.57	3.81	0.71	-0.02	2.19	0.68
101819	DHX33 || DEAH (Asp-Glu-Ala-His) box polypeptide 33 || Hs.250456 || AA620516 || || 56919 || 101819	0.51	-0.57	-0.47	1.11	-0.13		-0.48
101825	TGFB1 || Transforming growth factor, beta 1 (Camurati-Engelmann disease) || Hs.1103 || R36466 || || 7040 || 101825	-3.25	-0.98	-1.46	-2.05	0.61	1.81	-0.74
101833	MMP15 || Matrix metalloproteinase 15 (membrane-inserted) || Hs.80343 || AA443300 || MMP-15=Matrix metalloproteinase 15=MT-2-MMP=membrane-type ma || 4324 || 101833	0.5	0.49	0.99	0.26	-1.09	0.26	1.33
101834	SCD || Stearoyl-CoA desaturase (delta-9-desaturase) || Hs.368641 || AA457700 || || 6319 || 101834	-0.42	0.35	-0.47	0	0.16	0.12	-1.41
101836	CEP1 || Centrosomal protein 1 || Hs.246344 || H66030 || || 11064 || 101836	-0.56	0.57	-0.29	-0.29		-0.61	-0.14
101838	NDUFA4 || NADH dehydrogenase (ubiquinone) 1 alpha subcomplex, 4, 9kDa || Hs.50098 || AA680322 || || 4697 || 101838	0.58	-0.47	-1.33	0.79	-0.28	-0.8
101839	ACTR3 || ARP3 actin-related protein 3 homolog (yeast) || Hs.433512 || AA164562 || || 10096 || 101839	-0.56	0.28	-0.43	-0.18	0.68	0.66	0.31
101844	ANXA2 || Annexin A2 || Hs.511605 || AI732296 || || 302 || 101844	-0.06	-0.08	-0.19	-0.28	0.07	-0.38	0.15
101848	MGC3731 || Hypothetical protein MGC3731 || Hs.326372 || AA199650 || || 79159 || 101848	-0.22	-0.95	-0.43	0.48	-0.75		0.21
101856	CR1L || Complement component (3b/4b) receptor 1-like || Hs.149414 || T66823 || || 1379 || 101856	-0.96	1.33	0.36	-0.3	0.42	-0.04
101857	HSPB8 || Heat shock 22kDa protein 8 || Hs.400095 || H57493 || || 26353 || 101857	-3.6	-1.71		0.58	0.67	-2.34	-0.14
101858	RPL27A || Hypothetical protein MGC10850 || Hs.523463 || AA599178 || || 6157 || 101858	-0.13	-0.88	-0.67	0.2	0.69	-0.67	0.18
101861	MKI67 || Antigen identified by monoclonal antibody Ki-67 || Hs.80976 || AA425973 || Ki67 (long type) || 4288 || 101861	0.55	-0.21	-1.17	-0.68	-0.32	0.49	-0.05
101862	|| Transcribed locus || Hs.99216 || AA449606 || || || 101862	0.05	-0.58	-0.51	0.5	-0.85	0.36	0.59
101864	NUDT3 || Nudix (nucleoside diphosphate linked moiety X)-type motif 3 || Hs.188882 || N33851 || || 11165 || 101864	1.28	-0.46	-1.54	-0.15	-0.11	-0.16
101868	MGC14386 || Similar to cyclin-E binding protein 1 (H. sapiens) || Hs.287295 || T96829 || || 91433 || 101868	-0.08	-0.48	0.22	0.61	-0.35	-0.77	-1.6
101869	C6orf75 || Chromosome 6 open reading frame 75 || Hs.404186 || AA452171 || || 60487 || 101869	0.19	0.46	-0.38	-0.16	-0.17		-0.4
101871	SNRPD1 || **Small nuclear ribonucleoprotein D1 polypeptide 16kDa || Hs.464734 || H16255 || || 6632 || 101871	0.78	-0.38	-0.07	0.39	0.15	-0.19	-0.03
101872	DRCTNNB1A || Down-regulated by Ctnnb1, a || Hs.85603 || AA478775 || || 84668 || 101872	0.38	1.25	0.12	0.97	0.06	1.61	2.34
101875	TncRNA || Trophoblast-derived noncoding RNA || Hs.523789 || H86813 || || 283131 || 101875	-2.54	-0.44	-2.18	-1.67	-2.43	-1.73	-0.4
101885	KRT18 || Keratin 18 || Hs.406013 || AA664179 || || 3875 || 101885	-1.94	0.02	0.07	-0.94	0.34	-2.11	-1.68
101889	PPP2R5E || Protein phosphatase 2, regulatory subunit B (B56), epsilon isoform || Hs.334868 || AA455150 || || 5529 || 101889	0.41	-0.36	-0.21	-0.63		0.47	-0.24
101892	MKRN2 || Makorin, ring finger protein, 2 || Hs.279474 || N51009 || || 23609 || 101892	0.46	-0.78	-2.05	0.44	0.41	-0.3	-0.14
101902	PHC1 || Polyhomeotic-like 1 (Drosophila) || Hs.305985 || H96213 || || 1911 || 101902	-0.32	-1.37	-1.84	0.05	-0.77	-0.91	-0.36
101903	FBXO11 || F-box protein 11 || Hs.284289 || AA487235 || || 80204 || 101903	0.89	0.17	-0.32	0.15	0.04	0.01	0.28
101906	|| || || AA447098 || || || 101906	0.61	0.84		0.28	-0.02	0.83	0.33
101908	CANX || Calnexin || Hs.529890 || AA126265 || || 821 || 101908	-0.53	-1.04	-0.63	-0.2	0.44	-0.4	-0.72
101909	NDN || Necdin homolog (mouse) || Hs.50130 || R51580 || || 4692 || 101909	0.56	-0.14	1.59	0.1	0.19	1.26	1.16
101910	IRF4 || Interferon regulatory factor 4 || Hs.401013 || AA825491 || || 3662 || 101910	0.14	-0.45	-0.43	0.03	0.12	-0.76	-0.06
101919	FLJ22269 || Hypothetical protein FLJ22269 || Hs.334789 || AA463986 || || 84179 || 101919	0.59	0.07	1.37	0.68	-0.46	1.71	2.21
101922	C1R || Complement component 1, r subcomponent || Hs.524224 || AA041382 || || 715 || 101922	-1.46	0.11		-0.14	-1.66	1.74	1.73
101926	KIAA0599 || KIAA0599 || Hs.509637 || T49575 || || 26030 || 101926	-0.34	-0.7	0.65	0.62	-0.07		0.59
101929	PLSCR1 || Phospholipid scramblase 1 || Hs.130759 || N25945 || || 5359 || 101929	0.28	0.09	2.15	1.42	-0.14		0.38
101931	VMP1 || Likely ortholog of rat vacuole membrane protein 1 || Hs.444569 || AA159669 || || 81671 || 101931	-0.27	1.66	-0.85	0.17	0.45	-0.33	0.22
101932	NP || Nucleoside phosphorylase || Hs.75514 || AA430382 || || 4860 || 101932	-1.51	-0.06	-0.02	-2.23	-0.94	-0.68	-0.82
101935	NFRKB || Nuclear factor related to kappa B binding protein || Hs.530539 || R23735 || || 4798 || 101935	-0.36	0.1	-0.55	0.34	0.28	-0.14	-0.24
101936	LAP1B || Lamina-associated polypeptide 1B || Hs.496459 || W15521 || || 26092 || 101936	-0.38	-0.23	-1.35	0.1	-0.08	-0.97	-0.91
101953	MYC || V-myc myelocytomatosis viral oncogene homolog (avian) || Hs.202453 || W87741 || c-myc || 4609 || 101953	-0.48	-0.21	-0.48	-0.5	-0.47	-1.38	-3.01
101954	KELCHL || Kelch-like || Hs.517419 || AA427873 || || 84861 || 101954	1.28	0.09	-0.77	1.5	-0.7	0.91
101955	HIP2 || Huntingtin interacting protein 2 || Hs.50308 || H78385 || || 3093 || 101955	-1.35	-0.14	-0.9	-0.2	0.47	-1.05	-1.08
101959	MR1 || Major histocompatibility complex, class I-related || Hs.101840 || AA873499 || || 3140 || 101959	-0.66	-0.3	0.35	0.81	-0.79		0.56
101960	PILRB || Paired immunoglobin-like type 2 receptor beta || Hs.530084 || AA453028 || || 29990 || 101960	-0.25	0.39	-0.71	1.92	-0.83	-0.79	-0.01
101962	TRIAD3 || TRIAD3 protein || Hs.487458 || AA102222 || || 54476 || 101962	0.71	0.14	-0.01	0.21	0.41	1.23	0.55
101963	SREBF2 || Sterol regulatory element binding transcription factor 2 || Hs.443258 || AA608556 || || 6721 || 101963	0.55	-0.06	-0.97	1.27	0.06	0.18
101968	SPRY2 || Sprouty homolog 2 (Drosophila) || Hs.18676 || AA453759 || || 10253 || 101968	-1.68	-1.27	-1.71	1.5	-0.35		0.04
101969	ERBB2 || V-erb-b2 erythroblastic leukemia viral oncogene homolog 2, neuro/glioblastoma derived oncogene homolog (avian) || Hs.446352 || AA443351 || HER2=neu=c-erb-B-2=tyrosine kinase-type receptor || 2064 || 101969	0.65	1.29	1.11	-0.58	-0.14	0.7	1.54
101973	SLC12A4 || **Solute carrier family 12 (potassium/chloride transporters), member 4 || Hs.10094 || R06458 || || 6560 || 101973	0.52	-0.29	1.14	0.57	-0.34	0.71	1.49
101979	DSCR3 || Down syndrome critical region gene 3 || Hs.369488 || R97540 || || 10311 || 101979	-0.73	-0.57	-0.47	0.87	0.17		0.67
101980	MGC22793 || Hypothetical protein MGC22793 || Hs.413359 || AA099404 || || 221908 || 101980	0.37	-0.59	-1	0.64	-0.33	-0.82	-0.43
101982	TXNL5 || Thioredoxin-like 5 || Hs.408236 || AA284245 || || 84817 || 101982	0.81	-0.26	0.24	-0.69	-0.32	-0.27	0.02
101985	CASK || Calcium/calmodulin-dependent serine protein kinase (MAGUK family) || Hs.495984 || AA045964 || || 8573 || 101985	0.09	0.23	-0.69	-0.17	0.38	-0.79	-0.86
101988	SIN3B || SIN3 homolog B, transcriptional regulator (yeast) || Hs.13999 || N77225 || || 23309 || 101988	-0.01	-0.79		-0.45	-0.12	-0.91	-0.82
101992	VPS41 || Vacuolar protein sorting 41 (yeast) || Hs.148721 || AA130560 || || 27072 || 101992	0.1	-1.04	-1.7	0.23	-0.35	-1.86	-1.86
101993	RPN1 || Ribophorin I || Hs.518244 || AA125915 || || 6184 || 101993	-0.04	-1.04	0.28	0.3	-0.16	-0.07	0.1
101995	RPS6KA3 || Ribosomal protein S6 kinase, 90kDa, polypeptide 3 || Hs.445387 || R95840 || || 6197 || 101995	-1.63	0.95	-1	0.99	-0.1	-1.16	-0.26
101997	ICA1 || Islet cell autoantigen 1, 69kDa || Hs.487561 || AA482169 || || 3382 || 101997	-0.98	0.31	0.08	-0.94	-1.64		-1.06
102000	KIAA0157 || KIAA0157 || Hs.280695 || AA453419 || || 23172 || 102000	0.73	-0.29	-1.71	-0.67	-0.2	-1.22
102005	VAPB || VAMP (vesicle-associated membrane protein)-associated protein B and C || Hs.182625 || AA453756 || || 9217 || 102005	0.32	0.48	1.9	1.49	0.2	2.36	1.92
102023	LAPTM4B || Lysosomal associated protein transmembrane 4 beta || Hs.492314 || AA600214 || || 55353 || 102023	0.51	0.05		1	0.84	-0.82	-0.47
102025	C1orf16 || Chromosome 1 open reading frame 16 || Hs.270775 || AA431423 || || 9887 || 102025	-0.2	0.76		-0.6	-0.15	-0.85	-1.37
102029	EIF4G3 || Eukaryotic translation initiation factor 4 gamma, 3 || Hs.467084 || AA190749 || || 8672 || 102029	0.13	-0.15	-0.41	0.02	-0.53	-0.17	-1.13
102030	CAPNS1 || Calpain, small subunit 1 || Hs.515371 || AA676484 || || 826 || 102030	0.34	0.18	-0.2	0.36	0.89	1.16	0.11
102036	NUP93 || Nucleoporin 93kDa || Hs.276878 || AA428939 || || 9688 || 102036	0.93	0.45		0.13	0.35	-0.81	-1.4
102041	|| || || R96358 || || || 102041	-0.06	0.19	-0.79	-0.13	-0.37	-0.45	-0.13
102045	BHC80 || BRAF35/HDAC2 complex (80 kDa) || Hs.502458 || R63515 || || 51317 || 102045	0.65	-0.26	-1.09	-1.12	-0.44	-0.65	-1.29
102056	FLJ20551 || Hypothetical protein FLJ20551 || Hs.369615 || H61978 || || 54977 || 102056	0.01	-1.08	0.07	0.11	-0.44	0.1	-0.21
102057	MCFD2 || **Multiple coagulation factor deficiency 2 || Hs.293689 || AA496746 || || 90411 || 102057	-0.25	0.24	0.4	-0.05	0.79	0.3	-0.19
102059	LTBP4 || Latent transforming growth factor beta binding protein 4 || Hs.466766 || R87406 || || 8425 || 102059	0.66	-0.15	-0.55	0.15	0.03		-0.34
102060	NUDT3 || Nudix (nucleoside diphosphate linked moiety X)-type motif 3 || Hs.188882 || AA598834 || || 11165 || 102060	1.1	-0.42	0.4	0.37	-0.7	0.78	1.14
102065	RPIP8 || RaP2 interacting protein 8 || Hs.500197 || AA683172 || || 10900 || 102065	0.67	0.1	0.65	-0.13	0.12	0.39	0.07
102069	ZNF385 || Zinc finger protein 385 || Hs.505653 || AA608636 || || 25946 || 102069	-0.63	0.52	-0.49	0.06	0.24		0.42
102071	ARV1 || Likely ortholog of yeast ARV1 || Hs.275736 || AA460848 || || 64801 || 102071	0.16	0.12	-0.83	0.46	-0.17	-0.22	-0.13
102072	DAPK1 || Death-associated protein kinase 1 || Hs.380277 || AA479943 || || 1612 || 102072	0.18	-0.14	-0.39	0.27	0.75	0.22	-0.34
102073	SUPT16H || Suppressor of Ty 16 homolog (S. cerevisiae) || Hs.213724 || AA488340 || || 11198 || 102073	0.49	-0.89	-0.48	0.05	-0.8	-0.46	-0.1
102074	PRKAR1B || Protein kinase, cAMP-dependent, regulatory, type I, beta || Hs.520850 || AA485366 || || 5575 || 102074	1.12	0.2	1.88	0.21	-0.56		1.34
102077	TRPA1 || Transient receptor potential cation channel, subfamily A, member 1 || Hs.137674 || AA873172 || || 8989 || 102077	0	0.05		-0.75	0.7	-0.13	-0.51
102082	PPP5C || Protein phosphatase 5, catalytic subunit || Hs.431861 || N76254 || PP5=serine-threonine phosphatase || 5536 || 102082	0.22	-0.57	0.3	0.1	-0.04	0.58	0.23
102087	RPS14 || **Ribosomal protein S14 || Hs.381126 || H73473 || || 6208 || 102087	-0.09	-0.35	0.22	0.02	-0.1	-0.55	-0.6
102090	ALS2CR3 || Amyotrophic lateral sclerosis 2 (juvenile) chromosome region, candidate 3 || Hs.152774 || R65826 || || 66008 || 102090	0.04		-0.92	0.24	-0.53	0.75	0.89
102092	RFK || Riboflavin kinase || Hs.37558 || AA491261 || || 55312 || 102092	-1.38	0.05	-1.27	-0.12	-0.4	-0.62
102094	HEXA || Hexosaminidase A (alpha polypeptide) || Hs.513008 || AA733203 || || 3073 || 102094	-0.2	0.11	-0.38	2.48	0.32	-1.36	0.64
102097	|| Transcribed locus || Hs.540469 || N71076 || || || 102097	0.6	-0.5		0.32	0.79	0.33	-1.19
102098	ZNF212 || Zinc finger protein 212 || Hs.490510 || AA457155 || || 7988 || 102098	0.18	-0.46	1.17	0.15	-0.23	1.16	-0.17
102103	DEF6 || Differentially expressed in FDCP 6 homolog (mouse) || Hs.15476 || AA436473 || || 50619 || 102103	-1.05	0.07	-1.03	0.66	-1.96		0.28
102104	USP9X || Ubiquitin specific protease 9, X-linked (fat facets-like, Drosophila) || Hs.77578 || AA425628 || || 8239 || 102104	0.17	0.93	1.15	0.36	0.13	1.1	0.24
102110	BBX || Bobby sox homolog (Drosophila) || Hs.124366 || AA190997 || || 56987 || 102110	-0.34	-0.35	-0.86	-0.18	0.24	-0.38
102114	BIRC6 || Baculoviral IAP repeat-containing 6 (apollon) || Hs.150107 || AA609134 || || 57448 || 102114	0.29	-0.29	-0.44	-0.94	-0.46	-0.71
102115	SECISBP2 || SECIS binding protein 2 || Hs.59804 || T58743 || || 79048 || 102115	0.11	-0.36	-1.41	0.33	-1.26	-1.24	-0.92
102118	FKBP10 || FK506 binding protein 10, 65 kDa || Hs.463035 || AA496836 || || 60681 || 102118	0.65	-1.99	-0.59	0.27	-0.19	0.88	0.82
102119	CNTN2 || Contactin 2 (axonal) || Hs.519220 || R14151 || || 6900 || 102119	0.5	0.87	-0.8	-0.23	-0.07	-0.83	-0.45
102125	BCAT2 || Branched chain aminotransferase 2, mitochondrial || Hs.512670 || AA481353 || || 587 || 102125	-0.16	0.86	0.73	-0.36	0.29	0.46	-0.23
102135	POLR2J2 || DNA directed RNA polymerase II polypeptide J-related gene || Hs.511253 || AA478478 || || 246721 || 102135	-0.73	-0.15		-0.73	-0.56	0.16	0
102141	PRIM1 || Primase, polypeptide 1, 49kDa || Hs.534339 || AA025937 || DNA primase (subunit p48) || 5557 || 102141	0.19	-0.89	0.16	-0.11	-0.73		-1.51
102144	IRF1 || Interferon regulatory factor 1 || Hs.436061 || AA478043 || IRF-1=interferon regulatory factor-1 || 3659 || 102144	-0.03	-0.21	1.13	0.54	0.19	0.52
102145	ACTN3 || Actinin, alpha 3 || Hs.445037 || AA196000 || || 89 || 102145	-0.64	0.02	0.13	0.06	0.88	1.19	0.26
102152	FBXO18 || F-box protein, helicase, 18 || Hs.498543 || AA489961 || || 84893 || 102152	0.34	-0.14	-0.47	-0.1	0.63	-0.12	0.92
102153	STK25 || Serine/threonine kinase 25 (STE20 homolog, yeast) || Hs.516807 || R69332 || || 10494 || 102153	0.28	-0.09	-0.85	1	-0.47		0.54
102154	CLPP || ClpP caseinolytic protease, ATP-dependent, proteolytic subunit homolog (E. coli) || Hs.515092 || W58337 || || 8192 || 102154	0.12	0.48	-1.18	0.65	0.57	0.19	0.27
102155	U2AF1L3 || U2(RNU2) small nuclear RNA auxiliary factor 1-like 3 || Hs.351558 || AA455588 || || 199746 || 102155	0.75	-0.65	-1.71	-1.05	-0.45	0.48	-0.06
102157	PACS1 || Phosphofurin acidic cluster sorting protein 1 || Hs.144160 || AA454626 || || 55690 || 102157	0.6	0.26	-0.14	0.66	0.77	1.31	0.14
102158	WDR13 || WD repeat domain 13 || Hs.521973 || AA486356 || || 64743 || 102158	1.29	0.86	0.41	1.07	0.63	0.66	1.41
102163	TMPO || Thymopoietin || Hs.11355 || T63980 || || 7112 || 102163	0.03	-1.36	-1.3	-0.85	-0.01	-0.82	-0.79
102167	PDHX || Pyruvate dehydrogenase complex, component X || Hs.502315 || N48320 || || 8050 || 102167	-0.53	-1.01	0.08	0.04	0.49	-0.04	-0.13
102168	ROCK1 || Rho-associated, coiled-coil containing protein kinase 1 || Hs.306307 || T57805 || || 6093 || 102168	1.96		0.42	-0.15	-0.1	0.73	-0.29
102170	CUL5 || Cullin 5 || Hs.440320 || AA143044 || || 8065 || 102170	0.18	-0.14	0.73	-0.22	-0.37	0.13	0.18
102176	RHBDF1 || Rhomboid family 1 (Drosophila) || Hs.57988 || W69154 || || 64285 || 102176	0.95	1.18	2.19	1.24	0.81	0.28	2.55
102180	ARF1 || ADP-ribosylation factor 1 || Hs.286221 || AA669557 || || 375 || 102180	-0.38	0.97	-0.01	0	0.99	0.17	-0.2
102181	MUF1 || MUF1 protein || Hs.144941 || AA421701 || || 10489 || 102181	0.31	0.28	-0.62	0.08	0.68	0.46	-0.07
102184	UBAP2L || **Ubiquitin associated protein 2-like || Hs.490551 || AI822054 || || 9898 || 102184	0.95	0.67	-0.75	0.27	-0.08	-0.68	-1.34
102185	SOD2 || **Superoxide dismutase 2, mitochondrial || Hs.487046 || AA487750 || Superoxide dismutase 2, mitochondrial || 6648 || 102185	-0.65	-0.19	0.31	0.17	0.24	0.92	-0.66
102188	FADS1 || Fatty acid desaturase 1 || Hs.503546 || AA431773 || || 3992 || 102188	1.44	-0.04		-0.17	0.11	-0.66	0.16
102190	PSMD11 || Proteasome (prosome, macropain) 26S subunit, non-ATPase, 11 || Hs.443379 || AA151930 || || 5717 || 102190	0.97	0.69	-0.79	0.32	0.62	-0.73	-0.23
102191	CRABP2 || Cellular retinoic acid binding protein 2 || Hs.405662 || AA598508 || || 1382 || 102191	0.98	4.3	0.79	-3.73	-1.52	-3.25
102194	ARPC2 || Actin related protein 2/3 complex, subunit 2, 34kDa || Hs.529303 || H25917 || || 10109 || 102194	-1.06	0.01	-0.89	0.21	0.15	-0.49	-0.46
102199	DKFZp566C0424 || **Putative MAPK activating protein PM20,PM21 || Hs.252967 || AA047557 || || 26099 || 102199	0.62	-0.72	-0.38	-0.26	-0.06	-0.29	-0.69
102202	EGLN1 || Egl nine homolog 1 (C. elegans) || Hs.444450 || H56028 || || 54583 || 102202	-0.4		-1.41	0.69	1.33	0.1	0.06
102204	ARHE || Ras homolog gene family, member E || Hs.6838 || AA443302 || || 390 || 102204	-0.06	0.96	1.74	1.2	0.72	1.93
102208	SDCBP || Syndecan binding protein (syntenin) || Hs.200804 || AA455614 || || 6386 || 102208	0.76	0.41	1.17	2.06	0.64	0.31	0.08
102212	|| Transcribed locus || Hs.128317 || AA973568 || || || 102212	-0.57	-0.19	-0.47	0.07	-0.31	-0.27
102218	ARHGAP5 || Rho GTPase activating protein 5 || Hs.525287 || W86145 || || 394 || 102218	-0.71	0.24	-0.23	0.57	-0.41	0.41	0.82
102219	MPP6 || Membrane protein, palmitoylated 6 (MAGUK p55 subfamily member 6) || Hs.533355 || AA609421 || || 51678 || 102219	0.32	-0.2		-0.15	0.19	-0.55	-1.06
102223	TARS || Threonyl-tRNA synthetase || Hs.481860 || AA630628 || || 6897 || 102223	-0.66	0.28	-0.29	-0.43	0.43	-0.49	-0.92
102224	DAPK1 || Death-associated protein kinase 1 || Hs.380277 || AA024655 || DAP-kinase || 1612 || 102224	1	2.2	1.97	0.72	2.7	1.09	-0.25
102228	TRA2A || Transformer-2 alpha || Hs.445652 || AA701944 || || 29896 || 102228	0.74	0.59	-0.73	-0.51	-0.28	-0.58	-0.12
102229	|| Transcribed locus || Hs.144151 || AA557246 || || || 102229	0.24	0.04	-1.74	-0.81	-0.3	0.3	-0.03
102232	C9orf123 || Chromosome 9 open reading frame 123 || Hs.7517 || AA016225 || || 90871 || 102232	-0.88	-0.56	-1.28	0.07	-0.49	0.29
102233	FLJ20507 || Hypothetical protein FLJ20507 || Hs.355708 || H20441 || || 55654 || 102233	-0.02	-0.08	-1.02	-0.1	0.58	-0.41
102234	INHBA || Inhibin, beta A (activin A, activin AB alpha polypeptide) || Hs.28792 || N27159 || || 3624 || 102234	-1.72	-1.91	-3.07	-1.16	2.33	0.22	-2.08
102235	PLCG1 || Phospholipase C, gamma 1 || Hs.268177 || R76365 || || 5335 || 102235	-0.32	-0.47	-1.11	1.05	-0.6	0.41	0.02
102236	C14orf1 || Chromosome 14 open reading frame 1 || Hs.15106 || N70492 || || 11161 || 102236	0.45	0.11	-1.08	0.38	-0.76	-0.73	-0.12
102237	MS4A1 || Membrane-spanning 4-domains, subfamily A, member 1 || Hs.438040 || N91385 || CD20 || 931 || 102237	0.32	0.71	0.13	-0.01	0.47	0.24	0.02
102241	SPTAN1 || Spectrin, alpha, non-erythrocytic 1 (alpha-fodrin) || Hs.372331 || T60117 || || 6709 || 102241	-0.46	1.02	-0.68	-0.05	0.58	0.9	0.57
102242	IMMP2L || IMP2 inner mitochondrial membrane protease-like (S. cerevisiae) || Hs.89576 || R33650 || || 83943 || 102242	-0.1	-0.12	0.28	2.16	0.62		2.05
102243	KIAA0690 || KIAA0690 || Hs.434251 || AA460229 || || 23223 || 102243	0.04	-0.77	-0.12	-0.72	0.66	0.03
102249	|| || || H05626 || || || 102249	-0.19	-0.28	0.21	-0.5	-0.06		0.21
102250	PUM2 || Vacuolar protein sorting 35 (yeast) || Hs.467824 || AA496327 || || 23369 || 102250	0.12	-0.69	0.9	0.43	-0.47	0.29
102251	TGFB2 || Transforming growth factor, beta 2 || Hs.133379 || AA233738 || || 7042 || 102251	-0.78	2.25	1.2	0.1	1.73	0.98	-0.29
102252	DAAM2 || Dishevelled associated activator of morphogenesis 2 || Hs.436590 || AA406231 || || 23500 || 102252	-1.15	0.67		3.2	-1.52	-0.1	3.01
102254	DPYSL3 || Dihydropyrimidinase-like 3 || Hs.519659 || AI831083 || || 1809 || 102254	-2.69	-0.55	-2.82	-1.06	1.71	1.99	-0.47
102268	DNAJC8 || DnaJ (Hsp40) homolog, subfamily C, member 8 || Hs.433540 || W37375 || || 22826 || 102268	0.43	-0.83	-1.74	0.07	-0.56	-1.38	-0.26
102281	POM121 || POM121 membrane glycoprotein (rat) || Hs.488624 || H81940 || || 9883 || 102281	0.32	-0.41	-0.41	0.59	0.08	-0.24	0.78
102283	CTBP1 || C-terminal binding protein 1 || Hs.208597 || W81570 || || 1487 || 102283	0.24	0.06	0.84	-0.11	0.09	0.74	-0.42
102287	EIF4G3 || Eukaryotic translation initiation factor 4 gamma, 3 || Hs.467084 || N92469 || || 8672 || 102287	0.47	-0.11	-0.02	-0.18	-1.12	-0.04	-0.37
102304	HCFC1 || **Host cell factor C1 (VP16-accessory protein) || Hs.83634 || AI017355 || || 3054 || 102304	0.48	0.03	-0.71	-0.4	-0.09	-0.64	-0.14
102315	UNC84A || Unc-84 homolog A (C. elegans) || Hs.438072 || AA598573 || || 23353 || 102315	0.84	0.26	0.33	0.39	0.35	0.11	0.42
102318	PACSIN2 || Protein kinase C and casein kinase substrate in neurons 2 || Hs.162877 || H81644 || || 11252 || 102318	-0.8	-0.01	-0.51	1.13	-0.59	-0.37	-0.98
102321	C17orf27 || **Chromosome 17 open reading frame 27 || Hs.195642 || AA857573 || || 57674 || 102321	-0.37	2.09	0.74	-0.96	-0.41	-0.32	0.28
102327	TRIM6 || Tripartite motif-containing 6 || Hs.350518 || H50871 || || 117854 || 102327	-0.06	0.12	-0.89	0.22	0.37	-0.67	-0.12
102329	MRPS10 || Mitochondrial ribosomal protein S10 || Hs.380887 || AA457737 || || 55173 || 102329	-1	-1.5	-2.03	-1.47	-0.96	-2.29	-2.34
102330	DDX28 || DEAD (Asp-Glu-Ala-Asp) box polypeptide 28 || Hs.458313 || N59197 || || 55794 || 102330	0.69	0.17	-0.79	-0.14	-0.07	-0.59	-1.22
102333	MGC10744 || Hypothetical protein MGC10744 || Hs.513933 || R36109 || || 84314 || 102333	0.68	-0.55	1.12	0.37	0.15		0.67
102338	DDX31 || DEAD (Asp-Glu-Ala-Asp) box polypeptide 31 || Hs.495410 || AA424947 || || 64794 || 102338		-0.49	-0.29	0.28	0.04	0.19	-0.37
102342	MTB || More than blood homolog || Hs.18616 || T99311 || || 54892 || 102342	-0.1	-0.86	-0.4	0.31	-0.42	0.51	0.65
102344	NEK3 || NIMA (never in mitosis gene a)-related kinase 3 || Hs.409989 || AA490263 || nek3 protein kinase || 4752 || 102344	-0.27	-0.21	0.01	0.38	0.13	-0.89	-0.83
102346	GMPS || **Guanine monphosphate synthetase || Hs.518345 || N59764 || || 8833 || 102346	1.1	-1.09	-1.16	-0.1		-1.32	-0.86
102347	USP25 || Ubiquitin specific protease 25 || Hs.473370 || AA479313 || || 29761 || 102347	0.52		-0.16	0.42	-0.42	0.25	0.8
102354	MAPK13 || Mitogen-activated protein kinase 13 || Hs.178695 || AA157499 || p38delta mRNA=stress-activated protein kinase 4 || 5603 || 102354	0.23	0.15	-0.49	-0.2	0.61	-0.2	-0.6
102359	TINF2 || TERF1 (TRF1)-interacting nuclear factor 2 || Hs.496191 || H96734 || MLNewGene2 || 26277 || 102359	-0.03	-0.18	-1.07	0.27	-0.44	-0.45	0.41
102362	SRP68 || Signal recognition particle 68kDa || Hs.514495 || AA188766 || || 6730 || 102362	0.29	0.51	0.21	0.13	0.47	0.48	0.24
102366	SLC29A1 || Solute carrier family 29 (nucleoside transporters), member 1 || Hs.25450 || AA129134 || || 2030 || 102366	0.87	-0.49	-1.23	0.01	0.42	-0.94	-1.23
102370	FCGR2B || Fc fragment of IgG, low affinity IIb, receptor for (CD32) || Hs.492655 || R68106 || Low-affinity IgG Fc receptor II-B and C isoforms (multiple o || 2213 || 102370	-0.48	0.32	-1.06	0.17	-0.25	-0.5	0.17
102371	LOC90639 || Hypothetical protein LOC90639 || Hs.121593 || W86291 || || 90639 || 102371	0.23	-0.07	0.28	-0.08	-0.49		-0.09
102373	CUEDC2 || CUE domain containing 2 || Hs.500874 || AA015607 || || 79004 || 102373	1.43	-0.11	0.31	0.09	0.34	0.78	0.57
102374	PAK1IP1 || PAK1 interacting protein 1 || Hs.310231 || R23473 || || 55003 || 102374	0.51	-0.78		-0.3	-0.11	-0.98	-1.18
102375	UNR || Upstream of NRAS || Hs.69855 || N54372 || || 7812 || 102375	0.74	-0.89	-1.14	-0.96	-0.17	0.28	-0.76
102385	TFIP11 || Tuftelin interacting protein 11 || Hs.20225 || AA485750 || || 24144 || 102385	-0.29	-0.31	0.78	1.12	-0.31	0	0.14
102387	DKFZP434H132 || DKFZP434H132 protein || Hs.17936 || T96944 || || 56905 || 102387	-0.01	0.34	0.42	0.74	-1.2	-0.38	-1.33
102388	CA2 || Carbonic anhydrase II || Hs.155097 || H23187 || || 760 || 102388	-0.34	-2.89	-0.89	-4.71	-3.74	-1.49
102391	POLDIP2 || Polymerase (DNA-directed), delta interacting protein 2 || Hs.241543 || AA428604 || || 26073 || 102391	0.26	0.06	0.95	0.64	0.39		-0.06
102396	LSM1 || LSM1 homolog, U6 small nuclear RNA associated (S. cerevisiae) || Hs.425311 || AA628430 || || 27257 || 102396	2.18	0.56	-1.82	0.13	0.02	0.12	0.5
102397	|| || || AA464698 || || || 102397	0.06	0.09	0.1	-0.68	-1.04	0.13	-0.35
102400	CDW92 || CDW92 antigen || Hs.494700 || AA457261 || || 23446 || 102400	-1.71	0.41	-1.14	1.12	-0.11	-1.57	-0.11
102401	ITPA || Inosine triphosphatase (nucleoside triphosphate pyrophosphatase) || Hs.415299 || AA610004 || || 3704 || 102401	0.13	-0.56	-0.49	0.37	-0.43	-0.08	0.01
102403	BMI1 || B lymphoma Mo-MLV insertion region (mouse) || Hs.380403 || W90704 || || 648 || 102403	1.59	1.87	-0.49	-0.39	0.54	0.44	-1.52
102411	PRSS15 || Protease, serine, 15 || Hs.350265 || AA630320 || || 9361 || 102411	-0.71	-0.23	-0.36	0.14	0.02	1.05	0.14
102413	GRINA || Glutamate receptor, ionotropic, N-methyl D-asparate-associated protein 1 (glutamate binding) || Hs.339697 || AA513626 || || 2907 || 102413	0.33	-0.03	0.01	0.44	0.95	0.49	-0.27
102418	KIAA0963 || KIAA0963 || Hs.408708 || AA485433 || || 22904 || 102418	-1.49	1.54	-0.98	0.4	0.84	0.14	0.07
102419	WSB1 || WD repeat and SOCS box-containing 1 || Hs.446017 || AA025807 || || 26118 || 102419	-0.69	-0.1	-1.91	-1.1	-0.8	-1.21	0.24
102422	LRP5 || Low density lipoprotein receptor-related protein 5 || Hs.6347 || R83038 || || 4041 || 102422	2.04	-0.17	0.67	0.85	0.21		-1.38
102424	DDX48 || DEAD (Asp-Glu-Ala-Asp) box polypeptide 48 || Hs.389649 || N79030 || || 9775 || 102424	0.66	0.35	-0.24	0.31	0.1	-0.03	-0.36
102427	CORO1C || Coronin, actin binding protein, 1C || Hs.330384 || AA455566 || || 23603 || 102427	-0.31	-0.2	-0.91	0.52	1.8	1.29	0.74
102433	DPYSL2 || Dihydropyrimidinase-like 2 || Hs.173381 || AA487460 || || 1808 || 102433	-1.4	1.37	-0.39	-0.45	-0.07	0.88	0.45
102434	PFDN4 || Prefoldin 4 || Hs.91161 || AA250726 || || 5203 || 102434	0.77	-0.57	-0.91	0.04	-0.05	-0.26	-0.66
102435	TCF12 || Transcription factor 12 (HTF4, helix-loop-helix transcription factors 4) || Hs.511504 || AA488366 || || 6938 || 102435	0.33	-0.34	0.94	0.15	0.49	0.15	-0.2
102443	MAP1LC3B || Microtubule-associated protein 1 light chain 3 beta || Hs.356061 || AA460542 || || 81631 || 102443	-0.14	-0.25	-0.99	0.66	0.48	0.15	-0.31
102444	|| || || AA489779 || || || 102444	0.19	1.01	0.39	1.11	0.05	-0.03	0.17
102455	ASAH1 || N-acylsphingosine amidohydrolase (acid ceramidase) 1 || Hs.527412 || AA664155 || || 427 || 102455	-2.32	2.19	0.17	2.46	-1.08	1.21	2.02
102457	MYLK || Myosin, light polypeptide kinase || Hs.477375 || R06438 || || 4638 || 102457	-0.46		-0.07	-0.75	2.6	2.07	2.41
102459	OLFM1 || Olfactomedin 1 || Hs.522484 || H23123 || || 10439 || 102459	1.63	1.39	-2.19	-0.21	-1.35		1.19
102462	RPL13 || **Ribosomal protein L13 || Hs.410817 || AA459104 || || 6137 || 102462	0.86	0.51	-0.62	0.08	0.06		-0.32
102464	ALDOB || Aldolase B, fructose-bisphosphate || Hs.530274 || H72098 || || 229 || 102464	-1.28	-0.77	-1.48	0.06	0.4	-1.04
102469	SMN2 || Survival of motor neuron 1, telomeric || Hs.202179 || AA004858 || || 6607 || 102469	0.64	-1.1	-1.76	-0.31	-0.1	-2.15
102473	VDP || Vesicle docking protein p115 || Hs.292689 || AA504342 || || 8615 || 102473	-1.27	-0.03	-0.82	-0.04	0.14	-0.34	-0.15
102477	PAPD5 || PAP associated domain containing 5 || Hs.514342 || AA453684 || || 64282 || 102477	0.36	0.61	0.7	1.06	0.63	0.84
102482	C22orf3 || Chromosome 22 open reading frame 3 || Hs.106730 || H23229 || || 25807 || 102482	0.3	-0.86		1.07	-0.39	0.63	0.38
102483	WDR7 || WD repeat domain 7 || Hs.465213 || AI820523 || || 23335 || 102483	-0.8	0.21	-0.15	0.05	0.04		0.27
102495	LOC155060 || Hypothetical protein LOC155060 || Hs.490512 || R39528 || || 155060 || 102495	-0.27	-0.4	-0.08	-0.41		1.24	0.78
102497	APRIN || **Androgen-induced proliferation inhibitor || Hs.369263 || H93423 || || 23047 || 102497	-0.32	-0.55	-0.07	-0.26	-0.99	-0.31	0.1
102498	LRP11 || Low density lipoprotein receptor-related protein 11 || Hs.408355 || AA136103 || || 84918 || 102498	0.54	1.22	-0.1	0.9	-0.41	0	-0.62
102499	NUP50 || Nucleoporin 50kDa || Hs.475103 || AA421023 || || 10762 || 102499	0.22	-0.94	-0.7	1.04	-0.59	-0.06	-0.15
102500	C9orf55 || Chromosome 9 open reading frame 55 || Hs.249591 || N20552 || || 55667 || 102500	-0.82	0.87	-0.6	-0.23	-1.1		0.1
102501	|| || || N63646 || || || 102501	1.36	0.22	-0.67	-0.25	-0.32		-0.54
102506	NUCKS || Nuclear ubiquitous casein kinase and cyclin-dependent kinase substrate || Hs.510265 || AA133155 || || 64710 || 102506	0.56	-0.13	-0.2	-0.38	-0.55	-1.12	-1.51
102508	|| Transcribed locus || Hs.536009 || H05961 || || || 102508	-0.47	0.27	0.41	-0.33	-0.95		-0.02
102512	NCOA2 || Nuclear receptor coactivator 2 || Hs.446678 || R77770 || || 10499 || 102512	0.69	0.08	-0.21	-0.68	-0.24	-0.31
102513	CKS2 || CDC28 protein kinase regulatory subunit 2 || Hs.83758 || AA010065 || ckshs2=homolog of Cks1=p34Cdc28/Cdc2-associated protein || 1164 || 102513	-0.28		-0.85	0.56	0.22	0.22	-0.22
102515	NDUFA9 || NADH dehydrogenase (ubiquinone) 1 alpha subcomplex, 9, 39kDa || Hs.75227 || AA598884 || || 4704 || 102515	0.32	-0.67	0.45	0.39	0.51	-0.61	-0.34
102517	|| Similar to CG14939-PA || Hs.528005 || H05741 || || 388526 || 102517	-0.18	-0.23	-0.83	0.08	0	0.32
102518	WDFY1 || WD repeat and FYVE domain containing 1 || Hs.368359 || AA450337 || || 57590 || 102518	0.42	-0.53	-0.74	0.77	-0.48	-0.51	0.36
102521	DEK || DEK oncogene (DNA binding) || Hs.484813 || R25377 || dek=translocated in t(6;9) acute myeloid leukemia || 7913 || 102521	1.91	-0.42	-0.35	-0.36	0.45	0.28	-0.3
102523	MGC23401 || Hypothetical protein MGC23401 || Hs.527874 || AA432112 || || 196441 || 102523	0.27	-0.23	0.35	-0.01	0.12	0.7	0.35
102526	|| CDNA FLJ44429 fis, clone UTERU2015653 || Hs.86538 || AA478747 || || || 102526	-1.32	-0.58		-1.74	0.5	3.19	-0.61
102527	GK001 || GK001 protein || Hs.202011 || AA452813 || || 57003 || 102527	0.23	-0.56	0.52	0.35	-0.04	0.27	0.41
102530	CENTG2 || Trinucleotide repeat containing 17 || Hs.435039 || AI050081 || || 116987 || 102530	0.03	0.1	0.15	0.81	0.4	0.13	0.11
102532	|| Transcribed locus || Hs.433460 || AI054317 || || || 102532	-0.24	0.37	-0.86	-0.47	-0.62	-0.49
102540	PTGES2 || Prostaglandin E synthase 2 || Hs.495219 || AA186685 || || 80142 || 102540	-0.39	-0.49	-0.42	0.21	-0.12	0.07	-0.56
102546	NEDD4L || Neural precursor cell expressed, developmentally down-regulated 4-like || Hs.185677 || AA463445 || || 23327 || 102546	-0.81	0.59	-0.65	1.89	1.13	-1.05
102547	STMN1 || Stathmin 1/oncoprotein 18 || Hs.209983 || AA873060 || || 3925 || 102547	1.72	-0.29	-1.4	-0.05	-0.71	-0.71	-0.63
102555	LTB4DH || Leukotriene B4 12-hydroxydehydrogenase || Hs.494804 || W72246 || || 22949 || 102555	-0.4	-0.1	-0.26	0.69	0.06	0.56	0.14
102556	C20orf155 || Chromosome 20 open reading frame 155 || Hs.224764 || N29545 || || 54675 || 102556	-0.25	-1.15	-1.52	0.64	-0.16	-0.71	-0.74
102558	PRKCBP1 || Protein kinase C binding protein 1 || Hs.446240 || AA480906 || || 23613 || 102558	-0.58	-0.6	-1.13	0.31	-0.49	-2.44	-1.24
102564	DDIT4 || DNA-damage-inducible transcript 4 || Hs.523012 || AA453677 || || 54541 || 102564	-1.9	0.26	-0.86	-0.26	-0.44	-0.18	-0.95
102565	TNFRSF10D || Tumor necrosis factor receptor superfamily, member 10d, decoy with truncated death domain || Hs.213467 || H71094 || || 8793 || 102565	-0.16	0.67	-0.97	-0.79	0.79	0.61
102569	CDK6 || Cyclin-dependent kinase 6 || Hs.119882 || H73225 || || 1021 || 102569	0.32	-3.24	-1.56	-1.39	0.54	-0.7	-0.6
102571	C9orf55 || Chromosome 9 open reading frame 55 || Hs.249591 || AA482454 || || 55667 || 102571	-0.62	0.56	0.41	-0.22	-0.39	-0.65	0.49
102575	XPO7 || Exportin 7 || Hs.172685 || H73639 || || 23039 || 102575	0.21	0.23		0.16	-0.54	-0.03	-0.37
102579	LACTB2 || Lactamase, beta 2 || Hs.118554 || AA435999 || || 51110 || 102579	1.42	0.88	0.38	1.24	-0.61	-1.88	-0.86
102580	FCGBP || Fc fragment of IgG binding protein || Hs.111732 || T53389 || || 8857 || 102580	0.42	-0.03	-0.42	0.84	0.43	0.27	0.74
102581	C9orf10OS || Chromosome 9 open reading frame 10 opposite strand || Hs.350364 || AA400297 || || 158293 || 102581	-0.17	0.63	0.24	0.71	-0.14		0.54
102584	ARFGEF1 || ADP-ribosylation factor guanine nucleotide-exchange factor 1(brefeldin A-inhibited) || Hs.411848 || W88930 || || 10565 || 102584	-0.24	0.22	0.7	-0.19	0.46	0.34	-0.32
102591	PPM1G || **Protein phosphatase 1G (formerly 2C), magnesium-dependent, gamma isoform || Hs.17883 || AA465126 || || 5496 || 102591	0.68	-0.84	0.5	-0.12	0.17	0.11	-0.68
102592	SCAM-1 || Vinexin beta (SH3-containing adaptor molecule-1) || Hs.528572 || AA700222 || || 10174 || 102592	0.46	1.79	-1.19	-1.1	1.5	1.77	1.03
102596	MAP1LC3A || Microtubule-associated protein 1 light chain 3 alpha || Hs.472513 || AA115532 || || 84557 || 102596	-0.26	0.15	-0.56	-0.57	-0.45	-0.79
102598	FLJ20296 || Hypothetical protein FLJ20296 || Hs.440401 || AA004881 || || 54884 || 102598	-0.43	0.47	0.06	0.68	-0.05	0.07	-0.25
102599	EPS8L1 || EPS8-like 1 || Hs.438862 || AA464955 || || 54869 || 102599	0.34	0.71	1.01	0.39	-0.1	0.17	0.55
102600	MGC15875 || Hypothetical protein MGC15875 || Hs.534507 || N63941 || || 85007 || 102600	-0.61	0.1	-0.63	-0.62	-0.81		-0.18
102603	MAD2L1 || MAD2 mitotic arrest deficient-like 1 (yeast) || Hs.533185 || AA481076 || mitotic feedback control protein Madp2 homolog || 4085 || 102603	0.66	-0.32	-1	0.59	0.85	-0.1	-0.64
102604	GNG5 || Guanine nucleotide binding protein (G protein), gamma 5 || Hs.481208 || R56698 || || 2787 || 102604	-0.46	0.08	0.02	0.06	0.47	0.12	-0.85
102605	MYL9 || Myosin, light polypeptide 9, regulatory || Hs.504687 || AA877166 || || 10398 || 102605	-0.97	-1.21	-3.38	-3.88	1.98		1.62
102612	LAT1-3TM || LAT1-3TM protein || Hs.444600 || W32907 || || 81893 || 102612	-0.25	-0.06	-0.85	-0.04	-0.12	-1	-1.33
102614	SERTAD2 || SERTA domain containing 2 || Hs.77293 || AA489659 || || 9792 || 102614	-0.09	0.27	-0.15	-0.37	0.58	0.63	0.33
102615	CYB5-M || Hypothetical protein LOC283852 || Hs.461131 || H73591 || || 80777 || 102615	0.71	0.04	0.54	-0.16	0.14	-0.23	-0.05
102622	|| || || AA999906 || || || 102622		0.55	-0.66	-0.36	-0.29	0.13	-0.74
102623	NME4 || Non-metastatic cells 4, protein expressed in || Hs.9235 || H54417 || nucleoside-diphosphate kinase || 4833 || 102623	1.73	0.18	-2.33	1.03	0.57	-0.59	-0.42
102626	MGC34132 || Hypothetical protein MGC34132 || Hs.518059 || AA070487 || || 285203 || 102626	-0.36	-0.71	0.92	-0.21	-0.6	0.26
102627	KIAA0391 || KIAA0391 || Hs.458487 || AA426039 || || 9692 || 102627	0.08	-0.83	-1.71	-0.36	-0.23	-1.11	-0.76
102628	FLJ10726 || Hypothetical protein FLJ10726 || Hs.195060 || AA024636 || || 55216 || 102628	0.41	-0.14	0.81	-0.71	-0.26	0.14	-0.53
102629	MYLIP || Myosin regulatory light chain interacting protein || Hs.484738 || AA173408 || || 29116 || 102629	-2	0.39	-1.47	-0.03		-1.1	-0.21
102630	SMBP || SM-11044 binding protein || Hs.500674 || AA457529 || || 56889 || 102630	0.61	-0.02	0.66	-0.4	1.13	-0.48	-1.18
102631	HSPB2 || Heat shock 27kDa protein 2 || Hs.78846 || W51795 || || 3316 || 102631	-0.36	-0.84	-1.97	-0.99	0.13	-0.65
102632	ACY1L2 || Aminoacylase 1-like 2 || Hs.356247 || R36006 || || 135293 || 102632	-0.3	0.76	1.44	0.23	0.68	0.12	-0.35
102634	DICER1 || Dicer1, Dcr-1 homolog (Drosophila) || Hs.87889 || AA069444 || || 23405 || 102634	-0.35	-0.57	-1.11	-1.33	-0.36		-0.99
102637	DCI || Dodecenoyl-Coenzyme A delta isomerase (3,2 trans-enoyl-Coenzyme A isomerase) || Hs.403436 || AA405800 || || 1632 || 102637	0.14	0.41	0.06	0.01	-0.79	-0.47	-0.04
102640	BRIX || BRIX || Hs.38114 || AA454607 || || 55299 || 102640	0.34	0.67	-0.53	-0.18	-0.24	-0.63	-1.04
102644	MBNL2 || Muscleblind-like 2 (Drosophila) || Hs.125715 || W16832 || || 10150 || 102644	-0.44	-0.32	-0.37	-0.11	-0.32		-0.45
102645	SLC2A1 || Solute carrier family 2 (facilitated glucose transporter), member 1 || Hs.473721 || H58872 || || 6513 || 102645	-2.34	0.17	0.45	-2.54	1.62	-1.2	-1.91
102646	TNFAIP1 || Tumor necrosis factor, alpha-induced protein 1 (endothelial) || Hs.76090 || AA456314 || || 7126 || 102646	-0.21	0.84	-0.13	0.07	1.82	0.11	-0.13
102647	SLC25A4 || Solute carrier family 25 (mitochondrial carrier; adenine nucleotide translocator), member 4 || Hs.246506 || R53337 || || 291 || 102647	0.25	0.42	0.11	1.3	-0.4	0.23	0.96
102648	VPS35 || Vacuolar protein sorting 35 (yeast) || Hs.454528 || AA620415 || || 55737 || 102648	0.42	0.58	-0.66	-0.43	0.43	-0.27	-0.81
102649	NPC2 || Niemann-Pick disease, type C2 || Hs.433222 || AA630449 || || 10577 || 102649	0.04	2.29	0.68	1.68	0.91	1.09	0.87
102658	TRAM2 || Translocation associated membrane protein 2 || Hs.520182 || T74606 || || 9697 || 102658	-0.72	-0.67	-1.05	-0.93	0.84	1.42	0.6
102659	LKAP || Limkain b1 || Hs.173524 || AA521490 || || 9665 || 102659	0.06	0.53	0.49	0.01	-0.51	0.33	0.71
102663	VSNL1 || Visinin-like 1 || Hs.444212 || H65065 || || 7447 || 102663	-0.5	-0.37	-1.51	0.02	-0.84	-0.62	-0.5
102669	EEF2K || Similar to NAD(P) dependent steroid dehydrogenase-like || Hs.513428 || AA152339 || || 29904 || 102669	-0.64	0.38	-1.33	-0.66	-0.54	-0.32
102670	SNRPA1 || Small nuclear ribonucleoprotein polypeptide A' || Hs.528763 || AA122272 || || 6627 || 102670	0.39	-0.99	-0.2	-0.09	0	-1.08	-0.42
102674	OGDH || **Oxoglutarate (alpha-ketoglutarate) dehydrogenase (lipoamide) || Hs.488181 || H78910 || || 4967 || 102674	-0.17	-1.08	-1.47	-0.53	0.25	-1.14	-0.76
102683	PPP4R1 || Protein phosphatase 4, regulatory subunit 1 || Hs.464595 || AA464237 || || 9989 || 102683	0.03	0.11	0.45	-0.16	0.17	0.17
102684	|| **Similar to Eukaryotic translation initiation factor 5A (eIF-5A) (eIF-4D) (Rev-binding factor) || Hs.104825 || AA533020 || || 143244 || 102684	-0.05	-0.22	-0.76	0.69	0.93	-0.38	-0.16
102689	SEC23A || Sec23 homolog A (S. cerevisiae) || Hs.272927 || AA406332 || || 10484 || 102689	-0.33	0.14	-1.87	-0.32	0.03	0.63	0.27
102691	SLC26A2 || Solute carrier family 26 (sulfate transporter), member 2 || Hs.302738 || W39102 || || 1836 || 102691	-0.63	-1.24	-0.21	1.01	-0.36	-0.48	0.83
102693	GALE || Galactose-4-epimerase, UDP- || Hs.76057 || AA280832 || || 2582 || 102693	-0.16	-0.14	-0.39	0.75	-0.34	-0.73	-0.45
102699	LOC56902 || Putatative 28 kDa protein || Hs.262858 || T40124 || || 56902 || 102699	0.56	-0.74	-1.63		0.07	-0.88	-0.7
102706	VANGL1 || Vang-like 1 (van gogh, Drosophila) || Hs.515130 || T77757 || || 81839 || 102706	0.38	0.4	1.86	0.27	0.11	1.39	-0.82
102707	ITGB1BP1 || Integrin beta 1 binding protein 1 || Hs.147770 || AA456882 || || 9270 || 102707	0.27	-0.03	-1.57	0.82	0.9	-0.45	0.32
102708	GALNTL4 || **UDP-N-acetyl-alpha-D-galactosamine:polypeptide N-acetylgalactosaminyltransferase-like 4 || Hs.501911 || T98414 || || 374378 || 102708	0.8	-0.19	-1.52	-0.47	-0.72	0.2	-1.53
102709	CXorf45 || Chromosome X open reading frame 45 || Hs.443061 || T83664 || || 79868 || 102709	-0.64	0.29	-1.34	-0.34	-0.67	0.57
102710	SEZ6L2 || Seizure related 6 homolog (mouse)-like 2 || Hs.6314 || AA482470 || || 26470 || 102710	1.17	1.96	0.21	-1.78	0.02	0.73	0.47
102712	CHD2 || Chromodomain helicase DNA binding protein 2 || Hs.220864 || N49703 || || 1106 || 102712	0.27	0.19	0.18	-0.62	-0.14	-0.02	-0.52
102713	SDC2 || Syndecan 2 (heparan sulfate proteoglycan 1, cell surface-associated, fibroglycan) || Hs.1501 || AA122056 || || 6383 || 102713	2.16	0.81	-0.64	2.3	1.09	-0.4	0.09
102722	BIN3 || Bridging integrator 3 || Hs.521444 || AA447997 || || 55909 || 102722	-0.54	-0.23	-0.77	1.02	-0.38	-0.38	0.64
102734	IFITM1 || Interferon induced transmembrane protein 1 (9-27) || Hs.458414 || AA419251 || || 8519 || 102734	-3.35	0.26	1.42	-3.36	-3.86	-3.11
102736	DMXL1 || Dmx-like 1 || Hs.181042 || N29992 || || 1657 || 102736	-0.05	-0.76	-1.23	0.15	0.02	-1.03	-0.55
102739	ATAD2 || ATPase family, AAA domain containing 2 || Hs.370834 || H58234 || || 29028 || 102739	1.51	0.14	1.26	-0.32	-0.14	-0.24	-0.35
102743	RNU3IP2 || RNA, U3 small nucleolar interacting protein 2 || Hs.153768 || AA465355 || || 9136 || 102743	0.78	-0.12	0.28	0.81	-0.01	0.39	0.02
102749	HNRPH1 || Heterogeneous nuclear ribonucleoprotein H1 (H) || Hs.202166 || R11018 || || 3187 || 102749	0.43	0.16	1.52	-0.19	-1.07	2.17	0.51
102750	GTPBP4 || GTP binding protein 4 || Hs.215766 || H94877 || || 23560 || 102750	0.99	-0.38	-0.34	-0.45	0.86	-0.23	-1.52
102751	HNRPA1 || Heterogeneous nuclear ribonucleoprotein A1 || Hs.356721 || AA126911 || || 3178 || 102751	0.1	-0.26	-0.99	0.06	0.06	-0.28	-0.52
102752	CDKL5 || Cyclin-dependent kinase-like 5 || Hs.435570 || N80713 || || 6792 || 102752	-0.62	0.66	-0.02	-0.38	0.19	0.12	0.79
102754	CHES1 || Checkpoint suppressor 1 || Hs.434286 || H84982 || || 1112 || 102754	0.24	-0.51	1.71	-0.24	-0.1	0.49	-0.44
102755	DICER1 || Dicer1, Dcr-1 homolog (Drosophila) || Hs.87889 || AA177110 || || 23405 || 102755	-0.19	-1.14	-0.37	-0.68	-0.67		-0.06
102761	EDG2 || **Endothelial differentiation, lysophosphatidic acid G-protein-coupled receptor, 2 || Hs.126667 || AA193405 || || 1902 || 102761	-0.67	0.65		-0.63	-0.27	0.54	2.53
102762	|| Transcribed locus || Hs.535283 || H51055 || || || 102762	-0.73	0.47	-1.01	0.49	-0.2		1.3
102764	|| Transcribed locus || Hs.537393 || T74023 || || || 102764	-0.9		-1.22	0.68	0.15	0.54	2.88
102767	|| || || AA829784 || || || 102767	-0.75	0.84	-0.63	-1.51	0.64	-0.69
102768	USP1 || Ubiquitin specific protease 1 || Hs.35086 || T55607 || || 7398 || 102768	0.65	-0.51	-0.67	-0.21	-0.1	0.2	0.06
102772	KIAA0738 || KIAA0738 gene product || Hs.406492 || AA284304 || || 9747 || 102772	-1.18	-0.49	-1.4	-0.78	0.06	0.16	0.97
102775	LOC150383 || Similar to RIKEN cDNA 2210021J22 || Hs.103110 || N66686 || || 150383 || 102775	0.7	0.01	-0.08	1.02	-0.01		0.2
102778	GK001 || GK001 protein || Hs.202011 || R93506 || || 57003 || 102778	-0.5	-0.26	-0.84	-0.22	-0.08	-0.76	-0.98
102780	MGAT1 || Mannosyl (alpha-1,3-)-glycoprotein beta-1,2-N-acetylglucosaminyltransferase || Hs.519818 || AA775378 || || 4245 || 102780	-0.06	-0.04		0.12	-0.24	-1.03	-0.27
102784	|| **MRNA; cDNA DKFZp434G1972 (from clone DKFZp434G1972) || Hs.102981 || AI822071 || || || 102784		0.17	-0.18	-0.41	0.54	-0.42	-1.69
102788	PLOD3 || Procollagen-lysine, 2-oxoglutarate 5-dioxygenase 3 || Hs.153357 || AA459305 || || 8985 || 102788	-1.34	-0.45	-0.58	2.25	-0.17	1.28	1.26
102791	FADD || Fas (TNFRSF6)-associated via death domain || Hs.86131 || AA430751 || FADD=MORT || 8772 || 102791	2.51	0.03	0.5	1.2	0.12	0.19	0.29
102792	SDHB || Succinate dehydrogenase complex, subunit B, iron sulfur (Ip) || Hs.465924 || AA463510 || || 6390 || 102792	0.6	-0.57	0.97	0.56	-0.35	-0.29	-0.89
102793	POFUT1 || Protein O-fucosyltransferase 1 || Hs.472409 || T84944 || || 23509 || 102793	0.56	0.39	0.07	0.68	0.12	0.72	0.02
102794	TPR || Translocated promoter region (to activated MET oncogene) || Hs.279640 || R10412 || || 7175 || 102794	0.34	0.45	-0.3	-0.34	0.44	-0.09	-1.19
102801	MRPL37 || Mitochondrial ribosomal protein L37 || Hs.476706 || AA486034 || || 51253 || 102801	0.67	-0.09	-1.09	0.54	0.26	-0.37	-0.81
102802	SLC39A10 || Solute carrier family 39 (zinc transporter), member 10 || Hs.413434 || AA479302 || || 57181 || 102802	-0.21	-0.38	0.71	-0.15	0.92	-0.49	-0.41
102806	CDC27 || Cell division cycle 27 || Hs.463295 || AA489324 || || 996 || 102806	0.38	-0.38	1.04	0.13	-0.55		0.92
102808	TUSC3 || Tumor suppressor candidate 3 || Hs.426324 || AI049502 || || 7991 || 102808	-0.34	0.9	-2.65	0.72	-0.13		-0.86
102814	ZFPL1 || Zinc finger protein-like 1 || Hs.155165 || W46766 || || 7542 || 102814	0.56	-0.74	0.86	1.07	0.44	1.04	0.45
102816	EFG1 || Mitochondrial elongation factor G1 || Hs.518355 || AA010761 || || 85476 || 102816	-0.33	-0.69	-1.17	0.59	-0.68	-0.88	-1.16
102826	ZNF212 || Zinc finger protein 212 || Hs.490510 || AA479693 || || 7988 || 102826	0	-0.09	-0.93	0.01	-0.02		0.04
102834	ZNF513 || Zinc finger protein 513 || Hs.515872 || T85009 || || 130557 || 102834	0.61	0.07	1.01	0.86	-0.16	0.52	0.71
102836	UBAP2L || Ubiquitin associated protein 2-like || Hs.490551 || N72374 || || 9898 || 102836	1.64	0.91	0.71	0.49	0.56		-0.2
102838	LOC401152 || HCV F-transactivated protein 1 || Hs.173705 || T66154 || || 401152 || 102838	0.04	-0.12	-1.22	-0.05	1.34	-0.14	0.35
102851	CS || Citrate synthase || Hs.430606 || AA416746 || || 1431 || 102851	0.63	-0.43	-0.52	-0.3		0.14	-0.77
102855	PARD6A || Par-6 partitioning defective 6 homolog alpha (C.elegans) || Hs.112933 || AA621019 || || 50855 || 102855	-0.62	-0.23	-0.96	-0.28	0.55		-0.63
102856	HSPC121 || Butyrate-induced transcript 1 || Hs.512973 || AA679177 || || 51495 || 102856	1.01	-0.49	-0.55	0.35	0.69	-1.23	-0.91
102859	TAF1B || TATA box binding protein (TBP)-associated factor, RNA polymerase I, B, 63kDa || Hs.467677 || R32478 || || 9014 || 102859	-0.1	-0.25	-0.1	-0.15	0.01	-0.41	-0.27
102861	MYADM || Myeloid-associated differentiation marker || Hs.380906 || AA099138 || || 91663 || 102861	-0.47	0.86	-1.06	-1.56	0.84	0.46	-1.46
102867	ALG3 || Asparagine-linked glycosylation 3 homolog (yeast, alpha-1,3-mannosyltransferase) || Hs.478481 || R23251 || || 10195 || 102867	-0.25	0	-0.06	0.9	0.32	0.41	-0.13
102872	EIF2C2 || Eukaryotic translation initiation factor 2C, 2 || Hs.449415 || AA040269 || || 27161 || 102872	0.19	0.26	0.98	-0.09	-0.2	-0.2	-0.45
102873	PAPSS2 || 3'-phosphoadenosine 5'-phosphosulfate synthase 2 || Hs.524491 || R99758 || || 9060 || 102873	0.17	0.64	-0.25	-0.14	2.21	-0.16	1
102874	HDGFRP3 || Hepatoma-derived growth factor, related protein 3 || Hs.513954 || AA455020 || || 50810 || 102874	-0.32	-0.15	-1.13	-0.08	0.09	0.58	-0.1
102875	NR2F1 || **Nuclear receptor subfamily 2, group F, member 1 || Hs.519445 || AA452909 || || 7025 || 102875	0.57	0	-0.56	-0.38	-0.73	-0.81	0.47
102876	SMAD5 || SMAD, mothers against DPP homolog 5 (Drosophila) || Hs.167700 || AA418999 || || 4090 || 102876	0.35	-0.32	-1.06	-0.32	-0.25	-0.21	-0.53
102878	SLC38A1 || Solute carrier family 38, member 1 || Hs.533770 || AA449644 || || 81539 || 102878	-1.59	0.01	-0.24	-2.67	-0.32	0.06
102884	COPS8 || COP9 constitutive photomorphogenic homolog subunit 8 (Arabidopsis) || Hs.531713 || AA489699 || || 10920 || 102884	0.07	-0.05	0.17	0.61	0.03	-0.2	-0.01
102885	CARS || Cysteinyl-tRNA synthetase || Hs.274873 || AA464147 || || 833 || 102885	-1.07	-1.06	0.11	-1.01	-0.38	-0.1	-0.66
102887	KIAA0182 || KIAA0182 protein || Hs.461647 || AI023801 || || 23199 || 102887	-0.71	-0.11	-0.54	-2.56	-1.81	-0.76	-0.59
102890	|| Transcribed locus || Hs.145523 || AI261428 || || || 102890	-2.78	1.18	-0.96	-0.47	-0.79	0.91	-0.8
102893	GAD1 || Glutamate decarboxylase 1 (brain, 67kDa) || Hs.420036 || AA018457 || || 2571 || 102893	-0.38	-0.72	-0.44	-0.4	-0.29	0.58	0.26
102896	ZNF496 || Zinc finger protein 496 || Hs.157277 || H09600 || || 84838 || 102896	0.29	0.3	-0.79	-0.54	0.23		-0.6
102901	RNF138 || Ring finger protein 138 || Hs.302408 || AA460582 || || 51444 || 102901	0.87		0.02	-0.01	-0.54	0.14	-0.53
102904	DHX30 || **DEAH (Asp-Glu-Ala-His) box polypeptide 30 || Hs.517948 || AI821042 || || 22907 || 102904	-0.77	-0.6	0.15	-2.06	-1.82		-1.5
102906	ECHS1 || Enoyl Coenzyme A hydratase, short chain, 1, mitochondrial || Hs.76394 || AA626255 || || 1892 || 102906	0.38	0.82	-1.02	0.56	0.13	0.18	-1.12
102913	LAMA3 || Laminin, alpha 3 || Hs.436367 || AA001431 || || 3909 || 102913	-0.83	2.58	0.36	-0.34	0.93	0.04	-0.42
102918	BIN1 || Bridging integrator 1 || Hs.193163 || AA453175 || bin1=myc interacting protein=amphiphysin II=localized to act || 274 || 102918	-0.2	0.1	-0.48	0.33	0.45	-0.47	-0.2
102920	UROD || Uroporphyrinogen decarboxylase || Hs.78601 || AA424344 || || 7389 || 102920	-0.11	0.46	-1.63	0.41	0.67	0.29	-0.41
102922	NFKBIB || Nuclear factor of kappa light polypeptide gene enhancer in B-cells inhibitor, beta || Hs.9731 || AA806371 || || 4793 || 102922	-0.1	-0.42	-0.99	0.4	-0.42	0.02	-0.56
102923	SRP19 || **Signal recognition particle 19kDa || Hs.483090 || AA292819 || || 6728 || 102923	-0.37	-1.24	-1.31	-0.2	0.19	-0.55	-0.52
102928	FLJ20604 || Hypothetical protein FLJ20604 || Hs.55781 || AA149171 || || 54995 || 102928	-0.07	-1.24	-1.71	0.3	-0.26		-0.29
102930	MGC15407 || Similar to RIKEN cDNA 4931428D14 gene || Hs.264208 || AA025333 || || 112942 || 102930	-0.53	0.21	-0.34	0.15	0.62	0.03	0.23
102932	CLU || **Clusterin (complement lysis inhibitor, SP-40,40, sulfated glycoprotein 2, testosterone-repressed prostate message 2, apolipoprotein J) || Hs.436657 || AA464163 || || 1191 || 102932	0.09	0.2	-1.5	-0.24	0.07	-1.26	-0.7
102936	WDR42A || WD repeat domain 42A || Hs.492236 || W02116 || || 50717 || 102936	1.15	1.16	-0.35	0.01	0.2	-0.28	-0.38
102937	DDR1 || Discoidin domain receptor family, member 1 || Hs.520004 || H41900 || || 780 || 102937	-1.35	0.73	-0.23	-0.86	-0.14	-2.83	-0.45
102939	QKI || Quaking homolog, KH domain RNA binding (mouse) || Hs.510324 || R62996 || || 9444 || 102939	0.94	0.58		0.61	1.04	0.53	0.55
102940	|| Transcribed locus || Hs.442160 || AA485442 || || || 102940	0.07	0.16	-0.79	0.05	0.56	0.36	0.53
102944	LOC339287 || Hypothetical protein LOC339287 || Hs.532786 || AA485688 || || 339287 || 102944	0.77	-0.14	-0.34	-0.16	-0.6	0.04	0.62
102950	HTPAP || HTPAP protein || Hs.437179 || T48411 || || 84513 || 102950	1.95	0.72	-1.3	-0.27	-1.19	-0.23	-0.19
102953	MT1F || Metallothionein 1F (functional) || Hs.513626 || N76834 || || 4494 || 102953	0.09	1.89	-1.85	0.1	2.23	-1.11
102955	XPO7 || Exportin 7 || Hs.172685 || H59369 || || 23039 || 102955	-0.04	0.6	-0.61	-0.24	-0.44	0.17	-0.43
102963	TEAD3 || TEA domain family member 3 || Hs.485205 || AA150038 || || 7005 || 102963	0.23	-0.74	0.81	-0.18	0.92	0.92	-0.37
102968	GLB1 || Galactosidase, beta 1 || Hs.443031 || AA878899 || || 2720 || 102968	-0.86	-0.22	0.08	0.33	-0.74	-0.5	0.2
102973	|| **Transcribed locus || Hs.153939 || N91947 || || || 102973	0.34	-0.28	-1.2	-0.19	-0.04	-0.53
102975	RCN2 || Reticulocalbin 2, EF-hand calcium binding domain || Hs.79088 || AA598676 || || 5955 || 102975	0.31	-1.38		2.23	0.47	-1.52	0.69
102978	SF3B3 || Splicing factor 3b, subunit 3, 130kDa || Hs.514435 || R52788 || || 23450 || 102978	0.16	-0.34	0.58	-0.09	-0.54		-0.52
102981	C6orf51 || Chromosome 6 open reading frame 51 || Hs.418520 || T57062 || || 112495 || 102981	0.39	-0.37	-0.44	0.05	0.45	-0.44	-0.84
102986	CDC14B || CDC14 cell division cycle 14 homolog B (S. cerevisiae) || Hs.40582 || AA430172 || || 8555 || 102986	-0.19	0.76	0.85	-0.34	0.25	0.62	0.48
102987	FANCG || Fanconi anemia, complementation group G || Hs.434873 || AA427484 || || 2189 || 102987	0.83	-0.52	0.76	0.35	0.45	0.08	0.27
102991	CSF1R || Colony stimulating factor 1 receptor, formerly McDonough feline sarcoma viral (v-fms) oncogene homolog || Hs.174142 || R92609 || || 1436 || 102991	-0.33	0.63	0.97	-0.39	0.07	1.6	0.19
102992	EEF1A1 || **Eukaryotic translation elongation factor 1 alpha 1 || Hs.439552 || T89301 || || 1915 || 102992	0.68		-0.76	-0.05	0.39	-1.04	-1.89
102999	|| || || AA502230 || || || 102999	0.23	-0.2	-0.27	-0.13	0.36	-1.52	-0.54
103005	HDAC10 || Histone deacetylase 10 || Hs.26593 || AA485381 || || 83933 || 103005	-0.34	0.35	0.66	0.58	-0.41		0.17
103006	MGC4172 || Hypothetical protein MGC4172 || Hs.462859 || AA448177 || || 79154 || 103006	-0.14	0.29	0.94	1.47	0.4		0.2
103010	RPL18 || Ribosomal protein L18 || Hs.515517 || AA775874 || || 6141 || 103010	-0.43	-0.03	0.05	-0.14	-0.09	0.32	-0.68
103011	RPS25 || Ribosomal protein S25 || Hs.512676 || AA872704 || || 6230 || 103011	0.01	-0.59	-1.13	-0.73	-0.22	-1.46	-1.38
103012	HIST1H2BC || Histone 1, H2bc || Hs.458395 || H70774 || || 8347 || 103012	-0.61	0.25	-0.5	-1.16	-1.53	-0.51	0.12
103014	EIF2C1 || Eukaryotic translation initiation factor 2C, 1 || Hs.22867 || AA453723 || || 26523 || 103014	-0.17	-0.71	-1.28	-0.91	-0.84		-1.37
103021	|| || || AA504327 || HU-PP-1=protein-tyrosine phosphatase || || 103021	-0.03	-0.58	-1.17	-1.01	0.08	-0.43	-1.22
103023	POLR2A || Polymerase (RNA) II (DNA directed) polypeptide A, 220kDa || Hs.270017 || AA477535 || || 5430 || 103023	1.74	2.13	2.4	0.65	1.17	3.3	1.59
103026	GABPB2 || GA binding protein transcription factor, beta subunit 2, 47kDa || Hs.511316 || H91651 || || 2553 || 103026	-0.26	-0.14	-0.25	-0.4	-0.12	-0.62	-1.31
103029	AGRN || Agrin || Hs.273330 || AA458878 || || 375790 || 103029	-0.08	0.91	1.15	-0.07	0.98	0.55	-1.05
103040	|| || || H87106 || || || 103040	-0.19	0.82	0.58	-0.27	0.09	0	-0.56
103041	NUP214 || Nucleoporin 214kDa || Hs.461860 || H50679 || || 8021 || 103041	-0.12	0.8	-0.64	-0.05	-0.24	0.15	-0.14
103043	FOSL1 || FOS-like antigen 1 || Hs.283565 || H96642 || || 8061 || 103043	-0.44	-0.19	-0.83	0.08	-0.23	-0.82	0.29
103060	SNAI2 || Snail homolog 2 (Drosophila) || Hs.360174 || H57309 || || 6591 || 103060	-1.35	-1.6	-1.75	0.42	-1.29	1.28	-0.07
103061	RAB1A || RAB1A, member RAS oncogene family || Hs.310645 || N94298 || || 5861 || 103061	-0.1	0.7	0.12	0.39	0.74	0.25	0.44
103064	CUGBP1 || CUG triplet repeat, RNA binding protein 1 || Hs.321390 || AA779079 || || 10658 || 103064	0.57	-0.57	-0.55	-0.59	0.03	-0.47	-0.67
103066	FGD6 || FYVE, RhoGEF and PH domain containing 6 || Hs.506381 || AA410291 || || 55785 || 103066	0.39	0.7	-0.87	0.26	1.37	0.08	0.16
103074	TGFB1I1 || Transforming growth factor beta 1 induced transcript 1 || Hs.513530 || AA454619 || || 7041 || 103074	0.22	0.58	0.01	0.26	1.39	1.45	1.38
103075	STOM || Stomatin || Hs.253903 || R62817 || || 2040 || 103075	-0.77	0.85	-2.84	0.72	-0.01	-1.18	-0.7
103085	|| || || AA987218 || || || 103085		-0.57	0.47	0.87	-0.45	-0.22	-0.81
103086	SQRDL || Sulfide quinone reductase-like (yeast) || Hs.511251 || W15319 || || 58472 || 103086	-2.45	-0.3	-0.42	-1.82	0.71		-0.92
103093	FLJ12529 || Pre-mRNA cleavage factor I, 59 kDa subunit || Hs.444552 || AA570198 || || 79869 || 103093	0.91	-1.23	-0.27	-0.76	-0.47		-0.25
103096	PHF8 || PHD finger protein 8 || Hs.133352 || AA464036 || || 23133 || 103096	0.62	0.26	0.53	0.96	-0.02	-0.18	1.36
103097	TRAPPC1 || Trafficking protein particle complex 1 || Hs.24379 || AA416665 || || 58485 || 103097	-0.27	-1.07	-1.08	1.14	0.81	-0.05	0.37
103098	SNAP25 || Synaptosomal-associated protein, 25kDa || Hs.167317 || AA663884 || || 6616 || 103098	-0.01	-0.69	-0.62	-0.12	-0.14	-1.09	-0.51
103100	MGC22014 || Hypothetical protein MGC22014 || Hs.516107 || N51529 || || 200424 || 103100	0.57	0.12	0.43	-1.23	-0.54	0.1	-0.09
103106	CAMLG || Calcium modulating ligand || Hs.529846 || AA521411 || || 819 || 103106	0.44	-0.23	-0.36	-0.21	-0.17	0	-0.87
103107	DNAJA2 || DnaJ (Hsp40) homolog, subfamily A, member 2 || Hs.368078 || AA677397 || || 10294 || 103107	0.15	-0.67	-0.32	-0.8	0.18	-0.21	-0.51
103108	|| **Transcribed locus || Hs.481798 || AI822066 || || || 103108		-0.95	-1.09	-0.07	0.36	-1.22	-1.16
103113	COX6A1 || Cytochrome c oxidase subunit VIa polypeptide 1 || Hs.497118 || AA482243 || || 1337 || 103113	-0.53	-0.2	-1.12	0.3	0.2	-1.09	-0.6
103115	GNAI3 || Guanine nucleotide binding protein (G protein), alpha inhibiting activity polypeptide 3 || Hs.73799 || AA490256 || || 2773 || 103115	0.62	-0.21	-0.92	-0.04	0.69	-0.07	-0.67
103119	UBL4 || Ubiquitin-like 4 || Hs.76480 || N64628 || || 8266 || 103119	0.54	0.24	0.12	0.75	0.66	0.38	-0.37
103134	ACP1 || Acid phosphatase 1, soluble || Hs.130873 || W45098 || Acid phosphatase 1, soluble || 52 || 103134	-0.02	-0.24	0.19	0.04	-0.18	-1.18	-0.16
103137	|| || || AA669139 || || || 103137	-0.1	0.68	0.34	-0.53	-0.32	0.73	-0.02
103138	PPIC || Peptidylprolyl isomerase C (cyclophilin C) || Hs.110364 || AA676404 || || 5480 || 103138	0.02	-0.94	0.51	0.46	0.24	-0.17	0.2
103139	SUPV3L1 || Suppressor of var1, 3-like 1 (S. cerevisiae) || Hs.106469 || AA046407 || || 6832 || 103139	0.37	-0.43	-1.1	-0.46	0	-1.25
103143	POLR2J || Polymerase (RNA) II (DNA directed) polypeptide J, 13.3kDa || Hs.533383 || H73947 || || 5439 || 103143	-0.36	-0.3	-1.14	0.57	-0.04	0.07	0.31
103145	Shax3 || Snf7 homologue associated with Alix 3 || Hs.183861 || AA099747 || || 92421 || 103145	-0.1	-0.32	0.48	-0.27	0.52	-0.05	-0.31
103152	MGC4093 || **Hypothetical protein MGC4093 || Hs.31895 || AA452270 || || 80776 || 103152	0.43	0.09	-0.23	0.61	-0.05	-0.57
103155	GRINA || Glutamate receptor, ionotropic, N-methyl D-asparate-associated protein 1 (glutamate binding) || Hs.339697 || AA430506 || || 2907 || 103155	0.34	-0.07	-0.13	0.54	0.91	0.32	0.28
103160	NFYB || Nuclear transcription factor Y, beta || Hs.84928 || AA130846 || || 4801 || 103160	0.41	-0.52	-1.06	-0.56	0.26	0.2	-0.36
103161	DNAJB1 || DnaJ (Hsp40) homolog, subfamily B, member 1 || Hs.515210 || AA481022 || || 3337 || 103161	-0.16	1.71	-0.91	0.98	0.68	0.6	0.74
103162	|| **Antibody heavy-chain Fab || Hs.525648 || H73590 || Immunoglobulin mu || || 103162	-1.43	-0.66	-0.28	-0.86	-0.66	-1.84	-0.85
103163	RPL10A || Ribosomal protein L10a || Hs.448396 || R01139 || || 4736 || 103163	0.71	-0.5	-0.85	0.35	0.12	-1.07	-1.38
103165	PLEKHA2 || Pleckstrin homology domain containing, family A (phosphoinositide binding specific) member 2 || Hs.369123 || AA425345 || || 59339 || 103165	0.76	-0.09	0.87	0.62	1.29	0.97	0.74
103174	SKD3 || Suppressor of potassium transport defect 3 || Hs.523877 || AA127441 || || 81570 || 103174	0.21	-0.18	-0.7	0.82	0.65	-0.3	-0.04
103179	ASB1 || Ankyrin repeat and SOCS box-containing 1 || Hs.516788 || T68710 || || 51665 || 103179	-0.77	0.03	-1.29	-0.69	0.26	0.24
103181	SLC25A6 || Solute carrier family 25 (mitochondrial carrier; adenine nucleotide translocator), member 6 || Hs.350927 || AA653359 || || 293 || 103181	-0.01	0.28	-0.62	1.06		-0.6	-0.27
103184	PC4 || Activated RNA polymerase II transcription cofactor 4 || Hs.229641 || AA099533 || || 10923 || 103184	-0.24	0.17	-1.26	-0.73	0.05	-0.47	-0.91
103185	SLC34A2 || Solute carrier family 34 (sodium phosphate), member 2 || Hs.479372 || AA459296 || || 10568 || 103185	-1.9	0.79	-3.13	-3.15	-2.38	-2.44
103187	AKAP13 || A kinase (PRKA) anchor protein 13 || Hs.459211 || AA147202 || P47 LBC=Similar to rho GTP/GDP exchange factor || 11214 || 103187	0.27	-0.29	-0.34	0.05	-0.14	-0.81	-0.18
103199	THRAP1 || Thyroid hormone receptor associated protein 1 || Hs.282678 || AA459383 || || 9969 || 103199	-0.01	1.23		-0.91	0.1	-0.66	-0.86
103201	ACAS2 || Acetyl-Coenzyme A synthetase 2 (ADP forming) || Hs.517034 || AA455146 || || 55902 || 103201	-0.85	-0.06	0.13	0.37	-0.66	-0.32	-0.69
103202	PCNX || Pecanex homolog (Drosophila) || Hs.158722 || AA284182 || || 22990 || 103202	-0.21	0.15	-0.59	-0.71	-0.27	-0.23	-0.62
103205	GPI || Glucose phosphate isomerase || Hs.466471 || AA401111 || || 2821 || 103205	-0.13	0.09	-0.5	0.48	0.57	-1.34	-0.47
103214	SUPT5H || Suppressor of Ty 5 homolog (S. cerevisiae) || Hs.437056 || R21511 || || 6829 || 103214	0.83	-0.11	-0.06	0.1	-0.13	0.22	0.39
103218	SIAH1 || Seven in absentia homolog 1 (Drosophila) || Hs.295923 || AA455428 || || 6477 || 103218	0.55	0.28	1.04	0.5	-0.69	0.85	-0.07
103226	TSFM || Ts translation elongation factor, mitochondrial || Hs.505784 || W47014 || || 10102 || 103226	0.77	2.57	-0.29	0.88	0.01	-0.55	-0.39
103228	MTCH2 || Mitochondrial carrier homolog 2 (C. elegans) || Hs.269944 || AA121668 || || 23788 || 103228	0.48	-0.12	0.92	0.37	0.71	0.21	0.23
103231	HTLF || Human T-cell leukemia virus enhancer factor || Hs.468478 || T50122 || || 3344 || 103231	0.25	-0.59	-1.33	-0.09	-0.04	-1.16	-0.73
103234	PTTG1 || Pituitary tumor-transforming 1 || Hs.350966 || AA430032 || || 9232 || 103234	-0.14	0.06	-1.23	1.79	0.55	-0.45	0.39
103240	CRLF3 || Cytokine receptor-like factor 3 || Hs.370168 || N46830 || || 51379 || 103240	-0.33	-0.11	-1.26	-0.75	-0.41	-0.71	-1.14
103241	COMMD1 || Copper metabolism (Murr1) domain containing 1 || Hs.468702 || AA481019 || || 150684 || 103241	0.46	0.13	-2.1	0.79	0.18	-0.5	0.09
103242	BBX || Bobby sox homolog (Drosophila) || Hs.124366 || AA131572 || || 56987 || 103242	-0.02	-0.78	1.12	0.51	0.28	0.23	-0.05
103243	C1orf31 || Chromosome 1 open reading frame 31 || Hs.23198 || AA459853 || || 388753 || 103243	-0.16	-0.05	-1.46	-0.2	0.64	-1.39	-0.51
103244	DLG5 || Discs, large homolog 5 (Drosophila) || Hs.500245 || T77840 || || 9231 || 103244	1.05	0.54	-0.37	-0.61	0.42	-0.03	-0.67
103245	SEPT8 || Septin 8 || Hs.533017 || AA443347 || || 23176 || 103245	0.41	-0.25	1.28	0.12	0.27	-0.06	0.38
103247	FLJ14827 || Hypothetical protein FLJ14827 || Hs.524762 || H97765 || || 84934 || 103247	-0.15	-0.01	-0.56	0.61	0.68	-0.26	-0.51
103248	CPT1B || Carnitine palmitoyltransferase 1B (muscle) || Hs.439777 || W85710 || || 1375 || 103248	-0.1	-0.43	2.55	0.83	-0.84		0.92
103250	LOC51249 || Hypothetical protein LOC51249 || Hs.436502 || AA455040 || || 51249 || 103250	0.71	-0.41	-0.96	0.18	-0.09	-0.4	-0.58
103257	FGFR4 || Fibroblast growth factor receptor 4 || Hs.165950 || AA446876 || FGFR4=Fibroblast growth factor receptor 4 || 2264 || 103257	0.06	-0.28	0.17	-1.33	-0.99	-0.25	-0.97
103260	TRIM38 || Tripartite motif-containing 38 || Hs.202510 || AA194970 || || 10475 || 103260		-0.52	-1.08	-0.14	-0.51	-0.71	-0.13
103261	|| || || AA035669 || || || 103261	0.11	-1.28		-0.94	1.95	-0.67	-1.65
103262	ITGB2 || Integrin, beta 2 (antigen CD18 (p95), lymphocyte function-associated antigen 1; macrophage antigen 1 (mac-1) beta subunit) || Hs.375957 || H17425 || CD18=Integrin, beta 2=leukocyte adhesion protein (LFA-1/Mac- || 3689 || 103262	-3.34	-1.92	-1.88	-3.43	-3.04	-1.94
103269	FLJ21148 || **Hypothetical protein FLJ21148 || Hs.193300 || H69818 || || 79918 || 103269	0.63	0.02	-0.14	-0.67	-0.82	-0.7	-1.03
103271	EHD3 || EH-domain containing 3 || Hs.368808 || R22326 || || 30845 || 103271	-0.25		-0.05	0.13	0.26	1.15	2.03
103273	ECHDC1 || Enoyl Coenzyme A hydratase domain containing 1 || Hs.486410 || AA173532 || || 55862 || 103273	-0.74	0.14	-1.15	0.47	0.33		0.35
103274	GRHPR || Glyoxylate reductase/hydroxypyruvate reductase || Hs.155742 || R83907 || || 9380 || 103274		-0.15	0.49	2.15	0.79	0.56	0.56
103285	MYO9B || Myosin IXB || Hs.123198 || AA702663 || || 4650 || 103285	-0.37		0.6	-0.27	-0.38	1.06	-0.21
103290	GNG5 || Guanine nucleotide binding protein (G protein), gamma 5 || Hs.481208 || H72086 || || 2787 || 103290	0.37	0.51	-0.59	0.73	0.76	-0.23	-0.32
103292	RAPGEF6 || KIAA1961 protein || Hs.483329 || N51056 || || 51735 || 103292	-0.37	-0.39	0.1	-0.1	-0.25	0.19	1.2
103293	CIR || CBF1 interacting corepressor || Hs.470675 || R53406 || || 9541 || 103293	-0.9	-0.33	-0.7	-0.4	-0.28	-0.44	-0.58
103298	C10orf61 || Chromosome 10 open reading frame 61 || Hs.438991 || AA490464 || || 26123 || 103298	0.72	0.01	0.5	0.12	0.61	-0.03	-0.08
103299	TUBA1 || **Tubulin, alpha 1 (testis specific) || Hs.75318 || R36063 || || 7277 || 103299	0.3	1.02	-1.47	0.52	1.1	0.2	0.22
103304	SUPT6H || Suppressor of Ty 6 homolog (S. cerevisiae) || Hs.250429 || R85545 || || 6830 || 103304	-0.17	0.51	-0.43	-0.12	-0.01	0	-0.04
103305	TRIP10 || Thyroid hormone receptor interactor 10 || Hs.515094 || R26642 || || 9322 || 103305	0.74	0.13	1.43	-0.01	0.76		0.1
103307	ETF1 || **Eukaryotic translation termination factor 1 || Hs.483494 || AA456664 || || 2107 || 103307	-0.45	0.11		0.02	0.38	1	-0.39
103308	PTPRK || Protein tyrosine phosphatase, receptor type, K || Hs.155919 || R78776 || || 5796 || 103308		1.34	1.32	-0.46	0.43	0.94	-0.56
103312	SOAT1 || Sterol O-acyltransferase (acyl-Coenzyme A: cholesterol acyltransferase) 1 || Hs.496383 || R07295 || || 6646 || 103312	-0.05	1.25		1.19	1.32	0.41	-1.05
103321	ALG5 || Asparagine-linked glycosylation 5 homolog (yeast, dolichyl-phosphate beta-glucosyltransferase) || Hs.507769 || AA425251 || || 29880 || 103321	-0.63	-0.56		0.12	-0.56	-0.51	-1.38
103324	THUMPD3 || THUMP domain containing 3 || Hs.443081 || H15274 || || 25917 || 103324	0.25	-0.95		0.1	-0.1	-0.87	-0.82
103330	KRTAP4-7 || Keratin associated protein 4-7 || Hs.351680 || H93915 || || 85287 || 103330	0.13	0.01	-1.25	-1.04	-0.2	-0.04	-0.42
103331	|| Transcribed locus || Hs.247150 || N92193 || || || 103331	0.31	-0.58	1.38	0.48	-0.26	1.07
103333	KCTD10 || Potassium channel tetramerisation domain containing 10 || Hs.524731 || H16796 || || 83892 || 103333	-0.21	-0.48	-1.91	-0.03	0.84	0.1	-0.1
103335	GORASP1 || Golgi reassembly stacking protein 1, 65kDa || Hs.250181 || AA458966 || || 64689 || 103335	0.63	-0.02	0.16	1.08	0	0.82	1.31
103342	TSSC1 || Tumor suppressing subtransferable candidate 1 || Hs.4992 || AA857195 || || 7260 || 103342	-0.27	0.05	0.22	0.03	0.25		-0.29
103349	HAN11 || WD-repeat protein || Hs.410596 || AA495943 || || 10238 || 103349	0.31	0.57	-0.01	-0.26	-0.55	-0.43	-0.09
103353	FLRT3 || Fibronectin leucine rich transmembrane protein 3 || Hs.41296 || AA455382 || || 23767 || 103353	0.24	0.48	1.48	1.72	0.3	1.84	3.43
103356	GRIM19 || Cell death-regulatory protein GRIM19 || Hs.534453 || W44860 || || 51079 || 103356	0.57	-0.57	-0.9	0.42	0.02	-0.32	0.48
103359	KIAA0265 || KIAA0265 protein || Hs.520710 || AA418990 || || 23008 || 103359	0.46	-0.36	-0.23	0.1	-0.31	0.75	0.88
103362	UBE2L6 || Ubiquitin-conjugating enzyme E2L 6 || Hs.425777 || AA292031 || || 9246 || 103362	-1.44	-0.41	0.57	-1.53	-1.49	-0.65	-0.91
103367	CD99 || CD99 antigen || Hs.495605 || T56054 || || 4267 || 103367	-0.35	-0.64	-0.44	0.1	0.1	-0.67	-0.5
103372	|| || || AA894556 || || || 103372	0.47	-0.48	-0.61	-0.38	-0.15	-0.76	-1.03
103373	SP110 || SP110 nuclear body protein || Hs.145150 || R54613 || HNPP=nuclear phosphoprotein || 3431 || 103373	-1.39	0.03	0.29	-1.1	-1.25	-0.84
103374	|| Transcribed locus || Hs.126602 || AA917489 || || || 103374	-0.06	0.32		0.07	0.17	-0.49	-1.14
103375	MAX || MAX protein || Hs.285354 || AA679981 || || 4149 || 103375	0.18	-0.33	-0.73	0.04	-0.45	-0.56	-0.05
103379	|| Full-length cDNA clone CS0CAP002YO01 of Thymus of Homo sapiens (human) || Hs.370450 || AA429398 || || || 103379	0.02	0.39	-0.4	0.08	-0.2	0.55	0.25
103381	PLOD2 || Procollagen-lysine, 2-oxoglutarate 5-dioxygenase (lysine hydroxylase) 2 || Hs.477866 || AA136707 || || 5352 || 103381	-2.38		-2.06	-0.56	1.92	0.63	-0.53
103385	SARS2 || Seryl-tRNA synthetase 2 || Hs.14220 || AA456171 || || 54938 || 103385	1.19	-1.02	-0.63	-1.05	-0.46		-0.56
103389	HDAC1 || Histone deacetylase 1 || Hs.88556 || AA465353 || RPD3L1=homologue of yeast RPD3 transcription factor || 3065 || 103389	0.49	-0.47		-0.26	-0.22	-1.97	-0.71
103394	|| **MRNA full length insert cDNA clone EUROIMAGE 2362292 || Hs.40966 || AA417931 || || || 103394	0.78	0.48	0.16	0.54	0.15		-0.1
103398	NMI || N-myc (and STAT) interactor || Hs.54483 || AA279601 || || 9111 || 103398	-1.66	-1.36	-0.39	-1.96	0	-1.61
103399	DUT || DUTP pyrophosphatase || Hs.527980 || AA489219 || || 1854 || 103399	0.23	-0.17	-0.34	0.61	0.5	-0.76	-0.1
103400	INPPL1 || Inositol polyphosphate phosphatase-like 1 || Hs.523875 || AA279072 || || 3636 || 103400	0.5	0.3	-0.3	-0.79	-0.87	0.74	0.15
103401	IL13RA1 || Interleukin 13 receptor, alpha 1 || Hs.496646 || AA411323 || || 3597 || 103401	-0.54	1.16	-1.27	0.47	-0.55	-0.79	-0.92
103404	ABCC8 || **ATP-binding cassette, sub-family C (CFTR/MRP), member 8 || Hs.54470 || R84665 || || 6833 || 103404	0.64	-0.59	-0.2	0.85	-0.57	0.81	-0.08
103408	KIAA2010 || KIAA2010 || Hs.533887 || N93403 || || 55671 || 103408	0.24	-0.43	-0.78	-0.98	-0.2	0.02	-0.63
103412	NT5C3 || 5'-nucleotidase, cytosolic III || Hs.487933 || AA187938 || || 51251 || 103412	-0.28	-0.22	-0.3	-0.55	-0.78	-0.84
103415	MVK || Mevalonate kinase (mevalonic aciduria) || Hs.130607 || R06715 || || 4598 || 103415	0.05	0.11		0.3	-0.07	0.06	0.11
103436	MTMR4 || Myotubularin related protein 4 || Hs.514373 || H70612 || || 9110 || 103436	0.75	-0.04	-0.72	-0.16	0.35		-0.11
103438	ZNF189 || Zinc finger protein 189 || Hs.50123 || AA256471 || || 7743 || 103438	-0.79	0.25	-0.54	-0.08	-0.81		0.18
103443	DCTN6 || Dynactin 6 || Hs.158427 || AA449975 || || 10671 || 103443	-0.41	-0.05	-1.09	-0.11	-0.36	-0.27	0.52
103446	SRPX || Sushi-repeat-containing protein, X-linked || Hs.15154 || AA449715 || || 8406 || 103446	-1.79		0.21	2.11	-0.72	-0.09	0.71
103447	SYBL1 || Synaptobrevin-like 1 || Hs.24167 || R27550 || || 6845 || 103447	0.04	0.22	0.11	-0.08	0.53	0.3	0.08
103448	MMP17 || Matrix metalloproteinase 17 (membrane-inserted) || Hs.159581 || R42600 || || 4326 || 103448	0.47	0.35	-0.72	1.3	-0.23	0.39	2.78
103449	TGFBR2 || Transforming growth factor, beta receptor II (70/80kDa) || Hs.82028 || AA487034 || Transforming growth factor, beta receptor II (70-80kD) || 7048 || 103449		-0.35	0.41	-0.43	-0.09	-0.96	1.29
103450	BCL2L2 || BCL2-like 2 || Hs.410026 || AA454588 || || 599 || 103450	-0.19	-0.17	0.49	0.46	-0.4	0.29	1.73
103451	PPP2R1A || Protein phosphatase 2 (formerly 2A), regulatory subunit A (PR 65), alpha isoform || Hs.467192 || AA427433 || protein phosphatase 2A regulatory subunit alpha-isotype (alp || 5518 || 103451	1.43	0.53	0.05	0.26	0.96	0.68	0.17
103452	KIAA1164 || Hypothetical protein KIAA1164 || Hs.368548 || H99704 || || 54629 || 103452	0.84	-0.26	-0.56	0.7	0.49	-0.08	0.45
103458	MAPRE1 || Microtubule-associated protein, RP/EB family, member 1 || Hs.472437 || AA001749 || || 22919 || 103458	0.92	0.56	-1.02	0.45	0.65	-0.24	-1.11
103462	LAMP2 || Lysosomal-associated membrane protein 2 || Hs.496684 || N62847 || || 3920 || 103462	-0.48	0.75	-1.09	1.81	0.33	-0.1	1.15
103469	COPEB || Core promoter element binding protein || Hs.285313 || AA055584 || CPBP=CBA1=DNA-binding protein || 1316 || 103469	0.44	0.06	0.74	0.54	0.81	0.89	-0.56
103470	UBE1L || Ubiquitin-activating enzyme E1-like || Hs.16695 || H96834 || ubiquitin-activating enzyme E1 related protein || 7318 || 103470	1.17	-0.26	2.33	0.21	0.22	0.65	0.78
103472	GBF1 || Golgi-specific brefeldin A resistance factor 1 || Hs.290243 || AA099341 || || 8729 || 103472	0.73	0.54	-0.48	-0.2	1.36	1.04	-0.31
103473	|| Homo sapiens, clone IMAGE:4860149, mRNA || Hs.213061 || AA456192 || || || 103473	-0.34	-0.48	-1.14	-1.29	0.1	-0.13	-0.91
103477	ARHGAP5 || Rho GTPase activating protein 5 || Hs.525287 || N47967 || || 394 || 103477	-0.88	0.2	0.18	0.71	-0.5	0.04	1.17
103481	KIAA0676 || KIAA0676 protein || Hs.155829 || R08891 || || 23061 || 103481	0.2	-0.33	0.49	0.21	0.42	0.96	0.73
103482	PKIB || Protein kinase (cAMP-dependent, catalytic) inhibitor beta || Hs.486354 || H04769 || || 5570 || 103482	-0.66	-2.46	-2.92	-3.18	-0.98		-1.54
103483	KRT14 || Keratin 14 (epidermolysis bullosa simplex, Dowling-Meara, Koebner) || Hs.355214 || H44051 || || 3861 || 103483	0.04	0.76	0.66	-0.58	0.39	1.24	-0.02
103490	PLCL3 || Phospholipase C-like 3 || Hs.302047 || N62619 || || 23007 || 103490	0.73	-0.13	0.03	-0.74	0.28		-0.24
103491	AKT1S1 || AKT1 substrate 1 (proline-rich) || Hs.515542 || H40152 || || 84335 || 103491	-0.29	0.23	-0.16	-0.08	1.06	0.98	0.22
103493	H1F0 || H1 histone family, member 0 || Hs.226117 || H57830 || || 3005 || 103493	-0.51	0.49	1.45	-2.7	-4.12	-1.9	-2.46
103495	NUP88 || Nucleoporin 88kDa || Hs.172108 || AA485982 || || 4927 || 103495	0.25	-0.39	-0.85	0.08	-0.09	-1.23	-0.75
103499	MBP || **Myelin basic protein || Hs.501262 || H17080 || || 4155 || 103499	-1.4	-0.35	0.73	6.11	-1.3		5.49
103500	|| **Homo sapiens, clone IMAGE:3832417, mRNA || Hs.199763 || AA453711 || || || 103500		-0.44	-1.06	1.63	0.93	0.05	1.25
103510	SPARC || Secreted protein, acidic, cysteine-rich (osteonectin) || Hs.111779 || AA046533 || osteonectin=SPARC=basement membrane protein || 6678 || 103510	-3.53	-5.14	-4.1	-0.18	1.69	2.12	2.53
103512	PCBP2 || Poly(rC) binding protein 2 || Hs.221334 || AA057532 || || 5094 || 103512	0.34	-0.65	-1.65	-0.53	-0.46	-0.79
103517	C1orf2 || Chromosome 1 open reading frame 2 || Hs.348308 || H11464 || cote1=ORF in glucocerebrosidase locus || 10712 || 103517	1.45	1.29	1.43	0.34	0.26	0.73	-0.55
103518	PKMYT1 || **Membrane-associated tyrosine- and threonine-specific cdc2-inhibitory kinase || Hs.77783 || AA478066 || Myt1 kinase || 9088 || 103518	0.11	-0.13	0.46	0.25	-0.51	0.73	0.67
103519	|| || || W89071 || || || 103519	-1.28	0.52	0.48	1.53	-1.03		0.93
103520	PURB || Purine-rich element binding protein B || Hs.349150 || AA427406 || || 5814 || 103520	0.83	0.04	0.41	0.14	-0.67	0.01	0.15
103523	ARHGAP5 || Rho GTPase activating protein 5 || Hs.525287 || R94174 || || 394 || 103523	0.51	-0.41	-1.52	-0.02	-0.33	-0.49	-0.06
103526	PIGQ || Phosphatidylinositol glycan, class Q || Hs.18079 || AA157261 || || 9091 || 103526	0.6	0.49	1.19	1.12	0.68		1.05
103528	KIAA0738 || KIAA0738 gene product || Hs.406492 || H12784 || || 9747 || 103528	-0.96	-0.29	-1.12	-0.53	0.05	0.15	0.77
103532	RPS3 || Ribosomal protein S3 || Hs.387576 || AA156169 || || 6188 || 103532	0.16	-0.98	-1.58	0.28	-0.38	-1.96	-1.84
103534	THRAP3 || Thyroid hormone receptor associated protein 3 || Hs.160211 || AA010091 || || 9967 || 103534	0.53	-0.76	-0.21	-0.02	-0.13	0.01	-0.13
103541	VANGL1 || Vang-like 1 (van gogh, Drosophila) || Hs.515130 || AA463627 || || 81839 || 103541	0.55	0.48	0.43	0.57	0.45	0.71	0.63
103543	ZNF558 || Zinc finger protein 558 || Hs.349444 || AA453272 || || 148156 || 103543	0.31	0.11	-0.41	0.07	-0.68	0.56	0.51
103544	|| Homo sapiens, Similar to hypothetical protein MGC10526, clone IMAGE:4133906, mRNA || Hs.200022 || AA400108 || || || 103544	-0.59	-0.01	-1.47	1	0.61	0.27	0.98
103548	C6orf93 || Chromosome 6 open reading frame 93 || Hs.185675 || AA453435 || || 84946 || 103548	0.4	-0.17	-1.25	0.38	0.45	0.71	-1.06
103549	CD9 || CD9 antigen (p24) || Hs.114286 || AA412053 || CD9 || 928 || 103549	-1.07	0.34	-0.33		-2.12	-3.2	0.82
103550	ARHGEF12 || Rho guanine nucleotide exchange factor (GEF) 12 || Hs.24598 || AA479287 || || 23365 || 103550	0.79	0.02	2.54	0.26	0.14	0.8	0.01
103552	182-FIP || 82-kD FMRP Interacting Protein || Hs.462598 || AA424756 || || 57532 || 103552	-0.28	0.11	-0.03	-0.39	0.44		-0.06
103556	XTP2 || HBxAg transactivated protein 2 || Hs.494614 || AI053440 || || 23215 || 103556	-0.15	0.53	-1.22	-1.09	0.31	-0.63	-0.89
103559	PRKDC || Protein kinase, DNA-activated, catalytic polypeptide || Hs.491682 || R27615 || DNA-PKcs=DNA-dependent Ser/Thr kinase catalytic subunit=muta || 5591 || 103559	0.89	-0.48	-0.56	-0.37	-0.82	-0.2	0.16
103562	CLASP2 || Cytoplasmic linker associated protein 2 || Hs.108614 || AA434085 || || 23122 || 103562	0.62	0.13	-0.89	0	0.01	-0.57	-0.3
103564	TMEM19 || Transmembrane protein 19 || Hs.7337 || AA427621 || || 55266 || 103564	0.28	-0.66	-0.13	-0.23	0.35	0.28
103568	AARSL || **Alanyl-tRNA synthetase like || Hs.158381 || R88671 || || 57505 || 103568	0.59	-0.23	-0.35	0.54	-0.11	0.95
103572	PPP1R3E || Protein phosphatase 1, regulatory (inhibitor) subunit 3E || Hs.39911 || AA524802 || || 90673 || 103572	1.08	0.57	-0.74	-0.59	-0.13	-1.53	-1.02
103574	LDHB || Lactate dehydrogenase B || Hs.446149 || AA173619 || || 3945 || 103574	0.79	-0.23	-1.22	0.43	0.72	-1.69	-0.64
103575	SIAT1 || Sialyltransferase 1 (beta-galactoside alpha-2,6-sialyltransferase) || Hs.207459 || AA678022 || || 6480 || 103575	-0.15	1.54	-0.09	0.44	0.2	-0.06	-0.06
103579	NDUFB7 || NADH dehydrogenase (ubiquinone) 1 beta subcomplex, 7, 18kDa || Hs.532853 || AA428058 || || 4713 || 103579	-0.52	0.76	-0.92	1.13	0.35	0.58	0.72
103583	LBA1 || Lupus brain antigen 1 || Hs.517761 || AA126869 || || 9881 || 103583	-0.23	0.18	0.44	0.13	-0.31	0.28	0.02
103585	KEAP1 || Kelch-like ECH-associated protein 1 || Hs.465870 || AA704816 || || 9817 || 103585	0.01	0.45	-0.62	0.13	0.45	0.17	-0.58
103589	PRKWNK1 || Protein kinase, lysine deficient 1 || Hs.504432 || R01101 || || 65125 || 103589	0.35	-0.11		-0.9	0.09	0.07	-0.22
103590	RPL23 || Ribosomal protein L23 || Hs.406300 || AA463200 || || 9349 || 103590	0.32	0.11	-0.42	-0.34	0.15	-0.81
103594	PPP6C || Protein phosphatase 6, catalytic subunit || Hs.495128 || AA521083 || protein phosphatase 6=Dual specificity protein phophatase || 5537 || 103594	-0.2	-0.06	-1.64	-0.21	0.21	-0.75	-0.42
103596	RAB11A || RAB11A, member RAS oncogene family || Hs.321541 || AA025058 || || 8766 || 103596	0.11	-0.02	0.1	0.05	1.01	-1.32	-0.42
103597	LTBP3 || **Latent transforming growth factor beta binding protein 3 || Hs.289019 || AA453713 || || 4054 || 103597	-0.18	0.01	-0.39	-0.05	0.23	-0.23	-0.85
103599	UNG || Uracil-DNA glycosylase || Hs.191334 || H15111 || || 7374 || 103599	0.18	-0.28	-0.84	-0.37	0.06	-1.77	-0.97
103604	COL6A2 || Collagen, type VI, alpha 2 || Hs.420269 || AA633747 || || 1292 || 103604	-0.92	-1.73	2.1	-1.42	0.7		0.56
103611	COPZ1 || Coatomer protein complex, subunit zeta 1 || Hs.505652 || AA486228 || || 22818 || 103611	0.65	0.96	-0.8	0.44	0.88	-0.75	-0.12
103615	ACTA2 || Actin, alpha 2, smooth muscle, aorta || Hs.500483 || AA634006 || || 59 || 103615	0.22	-0.66		-0.59	-1.2	0.51	0.49
103616	CUBN || Cubilin (intrinsic factor-cobalamin receptor) || Hs.166206 || AA935909 || || 8029 || 103616	0.54	-0.14	-0.94	-0.32	-0.17	-0.5	-0.66
103618	LOC157570 || Hypothetical protein LOC157570 || Hs.99480 || AA485454 || || 157570 || 103618	0.21	-0.12	-1.54	-0.12	-0.34	-0.4	0.04
103620	RBM14 || RNA binding motif protein 14 || Hs.11170 || AA427767 || || 10432 || 103620	0.59	0.1	0.12	0.23	0.28	-0.36	-0.26
103625	LCHN || LCHN protein || Hs.521240 || AA029330 || || 57189 || 103625	-0.07	0.1	-0.35	0.09		-0.66	-0.17
103629	ABCF3 || ATP-binding cassette, sub-family F (GCN20), member 3 || Hs.361323 || R06391 || || 55324 || 103629	0.29	-0.5	-0.96	0.37	-0.06	-0.51	-0.02
103631	EPB49 || Erythrocyte membrane protein band 4.9 (dematin) || Hs.274122 || N76836 || || 2039 || 103631	-1.23	1.26	-0.14	-1.37	0.83		3.38
103634	DKFZp547A023 || Hypothetical protein DKFZp547A023 || Hs.485899 || AA456302 || || 55917 || 103634	1.04	0.43	-0.52	-0.33	0.78	-0.2
103639	DCTD || DCMP deaminase || Hs.183850 || AA448207 || || 1635 || 103639	0.62	0.43	-0.15	0.75	-0.01	0.56	0.1
103640	SFRS3 || Splicing factor, arginine/serine-rich 3 || Hs.405144 || AA598400 || || 6428 || 103640	0.84	-0.39	-0.69	-0.08	-0.16	-0.77	-0.32
103641	NDST1 || N-deacetylase/N-sulfotransferase (heparan glucosaminyl) 1 || Hs.222055 || AA463635 || || 3340 || 103641	-2.47	-2.9		-2.56	-2.14	-1.8	-2.1
103643	IER3 || Immediate early response 3 || Hs.76095 || AA457705 || || 8870 || 103643	-2.06		-1.4	0.27	0.76	-2.96	-3.17
103645	HNRPC || Heterogeneous nuclear ribonucleoprotein C (C1/C2) || Hs.508848 || AA478866 || || 3183 || 103645	0.75	-0.34	1.97		0.27	1.21	1.24
103648	WDR11 || WD repeat domain 11 || Hs.144447 || AA432080 || || 55717 || 103648	-0.13	0.04	-0.35	-0.36	-0.64	-0.46
103651	GPR || Putative G protein coupled receptor || Hs.37196 || N95435 || || 11245 || 103651	0.45	0.09	-0.14	-0.72	2.35	2.06	0.64
103652	BID || BH3 interacting domain death agonist || Hs.474150 || AA190401 || || 637 || 103652	-1.08	0.13		0.3	1.45	-1.5	-1.31
103654	ETFB || Electron-transfer-flavoprotein, beta polypeptide || Hs.74047 || T62040 || || 2109 || 103654	-1.51	0.23	-0.29	-0.8	-1.29	-1.23	-1.38
103658	ARRDC3 || Arrestin domain containing 3 || Hs.24684 || R33609 || || 57561 || 103658	-0.92	0.44	-1.59	-1.91	-0.15	-0.88	-0.33
103664	TAF1C || TATA box binding protein (TBP)-associated factor, RNA polymerase I, C, 110kDa || Hs.153022 || AA454217 || || 9013 || 103664	0.19	0.81	-0.75	-0.03	-0.24	-0.21	0.52
103665	C14orf24 || Chromosome 14 open reading frame 24 || Hs.446357 || N52970 || || 283635 || 103665	-0.09	0.18		-0.81	-0.27	-0.03	-0.06
103667	KIAA1078 || KIAA1078 protein || Hs.23585 || AA146962 || || 23271 || 103667	0.95	0.9	-1.46	0.1	0.78	0.17	1.64
103673	PAIP1 || Poly(A) binding protein interacting protein 1 || Hs.482038 || H92758 || || 10605 || 103673	-0.05	0.5	-0.08	0.07	-0.31	0.93	-0.05
103674	APP || Amyloid beta (A4) precursor protein (protease nexin-II, Alzheimer disease) || Hs.434980 || AA633658 || || 351 || 103674	0.23	0.23	-0.7	1	0.92	0.03	0.69
103685	COX7C || Cytochrome c oxidase subunit VIIc || Hs.430075 || AA629719 || || 1350 || 103685	-0.61	-0.39	-0.67	0.22	0.12	-1.49	-0.15
103686	FDFT1 || **Farnesyl-diphosphate farnesyltransferase 1 || Hs.144022 || AA088744 || || 2222 || 103686	0.19	0.29	-0.24	0.01	0.27		-0.08
103687	MYD88 || Myeloid differentiation primary response gene (88) || Hs.82116 || H38383 || || 4615 || 103687	-0.84	0.15	-0.12	-0.02	-2.41	-0.36	-0.61
103688	ITGB1 || Integrin, beta 1 (fibronectin receptor, beta polypeptide, antigen CD29 includes MDF2, MSK12) || Hs.429052 || W67173 || CD29=Integrin, beta 1=fibronectin receptor, beta polypeptide || 3688 || 103688	0.64	0.3	0.73	-0.86	2.29	1.69	-0.35
103691	CDK6 || Cyclin-dependent kinase 6 || Hs.119882 || AA031989 || || 1021 || 103691	0.24		-1.14	-1.49	0.31	-0.35	0.08
103696	ARL5 || ADP-ribosylation factor-like 5 || Hs.470233 || AA187955 || || 26225 || 103696	0.14	0.01	-0.66	0.23	0.48		-0.51
103698	RUSC1 || RUN and SH3 domain containing 1 || Hs.226499 || T50980 || || 23623 || 103698	1.28	1.33	0.56	-0.81	0.1	-0.15	-0.93
103703	KLHDC2 || **Kelch domain containing 2 || Hs.509264 || AA934524 || || 23588 || 103703	0.52	0.24	-1.71	-0.32	-1.63	-0.65	-0.77
103704	COBLL1 || COBL-like 1 || Hs.470457 || AA654028 || || 22837 || 103704	0.22	-0.42	-0.03	-0.28	0.35	-0.26	-0.35
103708	MLLT4 || Myeloid/lymphoid or mixed-lineage leukemia (trithorax homolog, Drosophila); translocated to, 4 || Hs.487188 || AA010818 || || 4301 || 103708	-0.03		1.06	0.25	-0.35	-0.6	0.18
103709	FARSLA || Phenylalanine-tRNA synthetase-like, alpha subunit || Hs.23111 || W96450 || || 2193 || 103709	0.16	-0.4	-1.7	0.3	0.32	-0.42	-0.4
103715	ARHGEF18 || Rho/rac guanine nucleotide exchange factor (GEF) 18 || Hs.465763 || AA455811 || || 23370 || 103715	-0.39	0.72		0	0.73	0.14	-0.18
103718	ARS2 || Arsenate resistance protein ARS2 || Hs.111801 || AA021126 || || 51593 || 103718	0.3	-0.4	0.08	-0.28	-0.59	-0.16	0.1
103720	RPN1 || Ribophorin I || Hs.518244 || R36132 || || 6184 || 103720	-0.41	-1.06		0.15	-0.06	-0.59	-0.52
103721	GSR || Glutathione reductase || Hs.271510 || AA777289 || || 2936 || 103721	-0.43	-0.03	2.21	-0.1	-2.43	0.29	-0.66
103728	MAP3K4 || Mitogen-activated protein kinase kinase kinase 4 || Hs.390428 || AA293860 || MTK1=KIAA0213=MAP kinase kinase kinase || 4216 || 103728		0.16	1	-0.06	0.06	1.1	0.16
103730	SRF || Serum response factor (c-fos serum response element-binding transcription factor) || Hs.520140 || AA487823 || SRF=c-fos serum response element-binding transcription facto || 6722 || 103730	0.7	-0.83	0.79	-0.06	0.54	0.04	-0.31
103732	AF5Q31 || ALL1 fused gene from 5q31 || Hs.519313 || R60193 || || 27125 || 103732	0.38	-0.14	-1.26	-0.24	0.22	-0.2	0.03
103733	HSHIN1 || HIV-1 induced protein HIN-1 || Hs.270851 || R78475 || || 54726 || 103733	-0.15	-0.93	-0.65	-0.07	0.56	-0.13	-0.62
103741	LOC200895 || Hypothetical protein LOC200895 || Hs.448003 || N25936 || || 200895 || 103741	-0.02	-0.88	-1.1	0.26	-0.7		-0.07
103745	KIAA1018 || KIAA1018 protein || Hs.528123 || AA489652 || || 22909 || 103745	0.73	0.21	0.82	0.63	0.39	0.88	1.45
103754	MLPH || Melanophilin || Hs.102406 || AA259254 || || 79083 || 103754	1.38	-0.97	-1.06	-0.06	0.22	-1.24	-0.93
103755	UBE2G1 || Ubiquitin-conjugating enzyme E2G 1 (UBC7 homolog, C. elegans) || Hs.462035 || AA113881 || || 7326 || 103755	0.65	0.03	0.29	0.07	0.25	0.32	-0.46
103756	HIBCH || 3-hydroxyisobutyryl-Coenzyme A hydrolase || Hs.236642 || AA459668 || || 26275 || 103756	0.34	-0.2	-0.29	0.31	-0.42		-0.42
103758	LOC124446 || Hypothetical protein BC017488 || Hs.460574 || W93317 || || 124446 || 103758	0.59	0.55	0.47	0.72	0.51	0.77	0.96
103761	SMAD2 || SMAD, mothers against DPP homolog 2 (Drosophila) || Hs.12253 || AA114863 || || 4087 || 103761	0.42	0.22	0.72	-0.31	-0.76		0.18
103762	SEC61G || Sec61 gamma subunit || Hs.488282 || W96106 || || 23480 || 103762	0.62	-0.22	-0.12	0.7	1.08	1.08	0.81
103766	AKAP5 || A kinase (PRKA) anchor protein 5 || Hs.532489 || N63107 || || 9495 || 103766	0.79	0.28	0.18	-0.46	1.44	-1.58	-0.52
103774	SCAMP4 || Secretory carrier membrane protein 4 || Hs.144980 || R65622 || || 113178 || 103774	0.58	0.29	-1.38	0.19	0.79	0.74	0.04
103775	MBTPS1 || Membrane-bound transcription factor protease, site 1 || Hs.75890 || AA447393 || || 8720 || 103775	0.44	0.65	-0.58	0.28	0	-0.07	0.13
103776	ACOX1 || Acyl-Coenzyme A oxidase 1, palmitoyl || Hs.464137 || H65659 || || 51 || 103776	-0.15	0.53	-1.38	-0.4	-0.51		-0.11
103777	LOC90133 || Hypothetical protein LOC90133 || Hs.101651 || H06273 || || 90133 || 103777	-4.91	-0.77	0.2	-4.5	-0.09	-3.79	-4.07
103778	LOC284106 || **Hypothetical protein LOC284106 || Hs.462923 || AA464420 || || 284106 || 103778	0.32	0.65	0.2	0.72	0.2	-0.57	0.31
103790	|| || || AA608832 || || || 103790	0.22	0.39		0.19	0.24	-0.14	-0.06
103796	TXNIP || **Thioredoxin interacting protein || Hs.533977 || AA931478 || || 10628 || 103796	-2.36	0.78	-1.74	-2.06	-1.17	-0.95	-1.87
103799	HSU79303 || Protein predicted by clone 23882 || Hs.82482 || N47012 || || 29903 || 103799	1.56	0	-0.13	-0.67	-0.59	0.05	0.83
103802	PAICS || Phosphoribosylaminoimidazole carboxylase, phosphoribosylaminoimidazole succinocarboxamide synthetase || Hs.518774 || N33274 || ADE2H1 encoding SAICAR synthetase and AIR carboxylase of the || 10606 || 103802	-0.62	-0.47	-0.88	-0.32	0.23	-1.32	-1.77
103803	RPP14 || Ribonuclease P 14kDa subunit || Hs.446320 || W45588 || || 11102 || 103803	0.27	-0.43	-1.72	0.31	-0.17	-0.4	-0.37
103804	SSBP4 || Single stranded DNA binding protein 4 || Hs.515259 || N57858 || || 170463 || 103804	1.74	-0.24	0.14	0.79	-0.04	-0.32	0.55
103806	RASSF6 || Ras association (RalGDS/AF-6) domain family 6 || Hs.529677 || N52073 || || 166824 || 103806	-0.48	-0.49	0.59	-0.67	-0.22	0.08
103809	SLC33A1 || Solute carrier family 33 (acetyl-CoA transporter), member 1 || Hs.478031 || H66942 || || 9197 || 103809	-0.39	-1.46	-1.58	0.1	-0.26	-0.86
103817	SLC35E1 || Solute carrier family 35, member E1 || Hs.134074 || AA541579 || || 79939 || 103817	-0.3	-0.12	-1.59	0.62	0.23	0.26	0.21
103820	CBFA2T2 || Core-binding factor, runt domain, alpha subunit 2; translocated to, 2 || Hs.153934 || T64896 || || 9139 || 103820	-0.23	-0.76	-1.52	0.94	0.04	-0.53	0.11
103821	HNRPC || Heterogeneous nuclear ribonucleoprotein C (C1/C2) || Hs.508848 || AA455111 || || 3183 || 103821	0.68		-1.54	-0.48	-0.26	-0.89	-0.74
103822	AHCYL1 || S-adenosylhomocysteine hydrolase-like 1 || Hs.485365 || AA454718 || || 10768 || 103822	0.41	0.08	-0.17	0	0.3	-0.16	-0.39
103823	C17orf25 || Chromosome 17 open reading frame 25 || Hs.279061 || N77514 || || 51031 || 103823	0.62	-0.19	-0.22	0.27	0.01	0.11	0.23
103827	LOXL1 || Lysyl oxidase-like 1 || Hs.65436 || AA405804 || || 4016 || 103827	0.26	-1.19	2.22		1.74	2.69	-0.24
103832	TRIM50C || Tripartite motif-containing 50C || Hs.534009 || N62712 || || 378108 || 103832	-0.65	1	0.48	-0.71	-0.04		-0.17
103840	GMFB || Glia maturation factor, beta || Hs.151413 || H22652 || || 2764 || 103840	0.47	-1.21	-1.3	0.22	0.18	-0.63	0.29
103845	DARS || Aspartyl-tRNA synthetase || Hs.503787 || AA481562 || aspartyl-tRNA synthetase alpha-2 subunit || 1615 || 103845	-0.09	-0.19	0	0.21	0.43	-0.34	-0.63
103849	NR4A1 || Nuclear receptor subfamily 4, group A, member 1 || Hs.524430 || N94487 || Nak1=TR3 orphan receptor=homologue of Nur77/NGIF-B/N10 anti- || 3164 || 103849	-1.67	0.2	-1.1	0.04	0.42	0.93	-0.07
103851	RNASET2 || Ribonuclease T2 || Hs.529989 || W72293 || ribonuclease 6 precursor || 8635 || 103851	-0.43	0.22	0.58	-1.47	1.66	-0.04
103856	MGC12981 || **Hypothetical protein MGC12981 || Hs.104203 || R32840 || || 84317 || 103856	-0.18	-0.24	-0.22	0.65	0.01	-0.89	-0.47
103860	MPG || N-methylpurine-DNA glycosylase || Hs.459596 || N26769 || || 4350 || 103860	-0.5	0.87	0.2	-0.21	0.3	0.37	0.22
103861	ADSS || Adenylosuccinate synthase || Hs.498313 || AA431414 || || 159 || 103861	-0.27	1.54	-0.31	0.45	0.71	-0.89	-0.45
103868	VDRIP || Vitamin D receptor interacting protein || Hs.181112 || AA453188 || || 29079 || 103868	-0.33	-0.71	-1.64	0.09	-0.96	-1.07	-0.97
103869	LMCD1 || LIM and cysteine-rich domains 1 || Hs.475353 || R63811 || || 29995 || 103869	-1.34	-0.39	-2.09	-1.73	0.52	1.31	0.19
103873	NBL1 || Neuroblastoma, suppression of tumorigenicity 1 || Hs.439671 || AA598830 || || 4681 || 103873	-0.24	-0.07	-0.51	2.04	0.13	0.13	-0.72
103875	NRP2 || Neuropilin 2 || Hs.471200 || AA490279 || || 8828 || 103875	-0.69	3.04		2.68	0.17	0.74	2.82
103877	KBTBD4 || Kelch repeat and BTB (POZ) domain containing 4 || Hs.440695 || N78929 || || 55709 || 103877	0.89	0.29	0.85	0.03	0.13	1.09	0.3
103893	|| || || AA504772 || || || 103893	-0.49	-0.51	-1.06	0.12	-0.2	-1.26	-1.27
103895	API5 || Apoptosis inhibitor 5 || Hs.435771 || AA451935 || || 8539 || 103895	0.52	-0.81	-1.19	0.42	-0.31	-0.57	-0.58
103897	RHOBTB3 || Rho-related BTB domain containing 3 || Hs.445030 || N52517 || || 22836 || 103897	-1.73	-0.21	-1.45	-0.18	-1.43	-0.83	-0.26
103898	PRIM2A || Primase, polypeptide 2A, 58kDa || Hs.485640 || AA434404 || || 5558 || 103898	0.43	-0.43	-0.95	-0.27	0.43	-0.44	-0.29
103900	USP40 || **Ubiquitin specific protease 40 || Hs.96513 || H00982 || || 55230 || 103900	-0.16	0.86	-0.34	0.61	1.56	0.24
103902	ABI2 || Abl interactor 2 || Hs.471156 || AA425000 || || 10152 || 103902	1.08	-0.89	0.04	0.1		-0.1	-0.16
103910	CTBP2 || **C-terminal binding protein 2 || Hs.501345 || H60265 || || 1488 || 103910	0.79	-0.41	-1.1	-0.56	-0.2	0.04
103913	SLC35A1 || Solute carrier family 35 (CMP-sialic acid transporter), member A1 || Hs.423163 || AA460679 || || 10559 || 103913	0.73	0.46	-0.52	0.04	-0.17	-0.48
103924	KCNJ6 || Potassium inwardly-rectifying channel, subfamily J, member 6 || Hs.50927 || R59935 || || 3763 || 103924	0.78	0.55	-0.12	0.94	0.32	0.39	0.4
103928	AP1S2 || Adaptor-related protein complex 1, sigma 2 subunit || Hs.121592 || AA453805 || || 8905 || 103928	-1.87	-0.59	-4.31	2.71	-0.14	-0.71	1.26
103932	LRP6 || Low density lipoprotein receptor-related protein 6 || Hs.210343 || AI261935 || || 4040 || 103932	0.07	-0.69	-0.66	-0.18	-0.21	-0.8	-0.19
103938	ERO1L || ERO1-like (S. cerevisiae) || Hs.525339 || AA186803 || || 30001 || 103938	-0.83	-0.53	-0.77	-0.37	0.6	-0.52	-0.95
103940	CCNT2 || Cyclin T2 || Hs.292754 || R63702 || || 905 || 103940	-0.55	-0.65	-1.59	-0.73	-0.78	-1.03	-0.32
103949	RW1 || RW1 protein || Hs.469376 || AA479691 || || 23505 || 103949	-0.09		-1.51	-0.13	-0.16	-0.03	-0.31
103953	FLJ12875 || Hypothetical protein FLJ12875 || Hs.10101 || AA459905 || || 79594 || 103953	0.37	-0.09	-0.8	0.21	-0.14	-0.08	-0.26
103956	BCLP || Beta-casein-like protein || Hs.534521 || H03154 || || 113452 || 103956	0.84	1.24		0.79	1.21	-0.43	-0.72
103957	ENC1 || Ectodermal-neural cortex (with BTB-like domain) || Hs.104925 || R85090 || || 8507 || 103957	-0.19	-0.18	1.36	-0.61	0.01	-0.26	-0.96
103959	SDCBP || **Syndecan binding protein (syntenin) || Hs.200804 || AA417911 || || 6386 || 103959	0.6	0.66	-0.51	-0.27	0.05	0.02	-0.58
103965	BRE || Brain and reproductive organ-expressed (TNFRSF1A modulator) || Hs.258314 || AA477082 || || 9577 || 103965	-0.33	-0.06	-0.21	0.42	0.48	1.24	-0.14
103967	PPP2R5A || Protein phosphatase 2, regulatory subunit B (B56), alpha isoform || Hs.497684 || R59164 || phosphatase 2A B56-alpha (PP2A) || 5525 || 103967	0.18	0.3	0.79	-0.29	-0.22	0.27	-0.21
103970	ANKRA2 || Ankyrin repeat, family A (RFXANK-like), 2 || Hs.239154 || R62727 || || 57763 || 103970	1.04	-0.75		-0.42	0.34	-0.97	0.66
103974	LOC340061 || Hypothetical protein LOC340061 || Hs.379754 || T64523 || || 340061 || 103974	-2.8	1.8	-0.73	-0.55	-0.07		-0.09
103977	FLJ40432 || Hypothetical protein FLJ40432 || Hs.471234 || AA416724 || || 151195 || 103977	-0.11	0.91	-0.46	-0.71	-0.29	-0.09	-0.95
103978	TAZ || Transcriptional co-activator with PDZ-binding motif (TAZ) || Hs.477921 || AA187933 || || 25937 || 103978	-1.74	-0.41	-0.83	1.64	1.51		2.18
103987	NPC1 || Niemann-Pick disease, type C1 || Hs.464779 || AA634267 || || 4864 || 103987	-0.04	1.59	0.02	1.2	-0.04	0.85	0.09
103990	PPP1R15B || Protein phosphatase 1, regulatory (inhibitor) subunit 15B || Hs.304376 || AA427980 || || 84919 || 103990	-0.75	-0.63	-1.09	-1.5	-0.33	-1.68
103994	SLC4A2 || Solute carrier family 4, anion exchanger, member 2 (erythrocyte membrane protein band 3-like 1) || Hs.433984 || W45518 || || 6522 || 103994	0.56	-0.77	0.23	0.47	0.04		0.41
104000	UBA52 || Ubiquitin A-52 residue ribosomal protein fusion product 1 || Hs.5308 || AA878561 || || 7311 || 104000	0.92	-0.51	-1.76	0.34	0.52	-0.55	-0.38
104002	FLJ14494 || Hypothetical protein FLJ14494 || Hs.150458 || R19399 || || 84881 || 104002	0.17	-0.05	-0.37	-0.36	-0.35	-0.87	-0.8
104005	USP14 || Ubiquitin specific protease 14 (tRNA-guanine transglycosylase) || Hs.464416 || T65861 || || 9097 || 104005	0	-0.1	-0.96	0.07	0.01	-0.61	0.03
104006	GCLM || Glutamate-cysteine ligase, modifier subunit || Hs.315562 || W96179 || || 2730 || 104006	0.23	0.79	-1.68	-0.27	1.72	0.4	-1.74
104007	FKBPL || FK506 binding protein like || Hs.520042 || AA447685 || || 63943 || 104007	0.59	-0.15	-1.07	0.45	-0.03	-0.76	-0.12
104009	PRDM2 || PR domain containing 2, with ZNF domain || Hs.371823 || W73060 || || 7799 || 104009	0.41	-0.9		-0.61	-1.16	0.16	-0.55
104010	TNFAIP3 || Tumor necrosis factor, alpha-induced protein 3 || Hs.211600 || AA433807 || || 7128 || 104010	-2.42	-0.01	-1.69	-0.27	1.85	0.41	-1.78
104014	KIAA0590 || KIAA0590 gene product || Hs.389438 || AA481015 || || 9742 || 104014	0.31	-0.28	-0.31	0.11	1.28		-0.56
104017	ZNF598 || Zinc finger protein 598 || Hs.343828 || AA620404 || || 90850 || 104017	0.25	-0.6	-0.42	-0.29	-0.1	-0.5	-0.27
104020	KIAA1387 || KIAA1387 protein || Hs.516182 || N59148 || || 57223 || 104020	0.43	0.05	-1.22	-0.48	-0.49	-1.27	-0.72
104021	PHIP || Pleckstrin homology domain interacting protein || Hs.511817 || T55704 || || 55023 || 104021	0.34	-0.06		-0.34	-0.23	-0.57	-0.61
104029	DSCR1 || Down syndrome critical region gene 1 || Hs.282326 || AA629707 || || 1827 || 104029	0.61	-0.01	-0.26	0.05	0.23	0.04	0.38
104035	XPO7 || Exportin 7 || Hs.172685 || AA002072 || || 23039 || 104035	-0.12	0.48	-0.85	-0.44	-0.77	0.38
104036	MSCP || Mitochondrial solute carrier protein || Hs.122514 || H40448 || || 51312 || 104036	0.01	0.47	-0.96	-0.16	-0.41	0.3	-1.36
104038	ASCC2 || Activating signal cointegrator 1 complex subunit 2 || Hs.517438 || AA455284 || || 84164 || 104038	-0.8	-0.4	0.18	0.29	-0.43	0.41	-0.38
104042	ADAM10 || A disintegrin and metalloproteinase domain 10 || Hs.172028 || AA872057 || || 102 || 104042	-0.45	0.06	-0.62	0.23	-0.39	-0.82	0.6
104047	N2N || Similar to NOTCH2 protein || Hs.502564 || W99328 || || 388677 || 104047		1.28	0.64	0.27	0.31	1.58	-0.31
104048	FLJ10357 || Hypothetical protein FLJ10357 || Hs.35125 || R34205 || || 55701 || 104048	-0.12	-1.59	-1.33	1.63	-0.37	0.81	1.99
104049	ETFA || Electron-transfer-flavoprotein, alpha polypeptide (glutaric aciduria II) || Hs.39925 || T57919 || || 2108 || 104049	-0.36	-0.58	-0.74	1	0.01	-1.52	-0.6
104051	IL1RL1LG || **Interleukin 1 receptor-like 1 ligand || Hs.515139 || AA283999 || putative cell surface ligand for T1/ST2 receptor (related to || 11018 || 104051	-0.41	0.98	0.55	-0.34	0.71	0.84	0.46
104052	TAP2 || Transporter 2, ATP-binding cassette, sub-family B (MDR/TAP) || Hs.502 || AA406373 || || 6891 || 104052	0.59	-0.07	1.03	0.85	0.26	1.22	1.1
104053	TAF10 || TAF10 RNA polymerase II, TATA box binding protein (TBP)-associated factor, 30kDa || Hs.89657 || AA235706 || || 6881 || 104053	0.57	-0.27	0.52	0.42	-0.06	0.39	0.81
104054	NAGA || N-acetylgalactosaminidase, alpha- || Hs.75372 || R25825 || || 4668 || 104054	0.83	1.22	-0.02	1.6	0.37	0.33	0.86
104066	TGIF || **TGFB-induced factor (TALE family homeobox) || Hs.373550 || H51705 || || 7050 || 104066	1.07	0.39	-0.28	1.08	0.52	-0.41	-0.03
104076	SSP411 || Sperm protein SSP411 || Hs.103147 || AA448189 || || 64847 || 104076	-0.43	0.78	-1.07	0.4	0.29	-0.1	0.02
104077	MYST2 || MYST histone acetyltransferase 2 || Hs.21907 || AA598797 || || 11143 || 104077	0.24	0.81	-0.92	-0.08	0.29	-0.36	-0.23
104084	LIG3 || Ligase III, DNA, ATP-dependent || Hs.100299 || AA029240 || DNA Ligase III=Nucleotide excision repair and DNA alkylation || 3980 || 104084	-0.37	0.1	0.66	-0.02	-0.9	0.76	0.11
104086	ATP5O || ATP synthase, H+ transporting, mitochondrial F1 complex, O subunit (oligomycin sensitivity conferring protein) || Hs.409140 || AA873577 || || 539 || 104086	-0.03	-1.06	-0.44	0.57	-0.31	-0.58	-0.09
104088	PPP4R1 || Protein phosphatase 4, regulatory subunit 1 || Hs.464595 || AA456781 || || 9989 || 104088	-0.5	0.18	-0.29	-0.32	0.35		-0.34
104094	ZFP161 || Zinc finger protein 161 homolog (mouse) || Hs.156000 || AA490537 || ZF5=POZ domain zinc finger protein || 7541 || 104094	0.61	0.42	-0.05	0.16	-0.08	0.85	0.08
104095	MYBL2 || V-myb myeloblastosis viral oncogene homolog (avian)-like 2 || Hs.179718 || AA456878 || myb-related gene B=B-myb || 4605 || 104095	0.04	-0.1	1.46	0.66	-0.3	0.35	-0.04
104099	RXRA || Retinoid X receptor, alpha || Hs.20084 || AA464615 || || 6256 || 104099	0.35	0.47	0.31	-0.09	-0.5	0.03	-0.61
104104	APG5L || APG5 autophagy 5-like (S. cerevisiae) || Hs.486063 || N95381 || || 9474 || 104104	-0.08	0.65	-0.76	-0.24	0.56	-0.27	-0.69
104105	DREV1 || DORA reverse strand protein 1 || Hs.279583 || AA460719 || || 51108 || 104105	0.64	-0.1	-0.3	0.24	0.13	-0.16	-0.89
104108	CNOT7 || CCR4-NOT transcription complex, subunit 7 || Hs.170553 || AA417645 || || 29883 || 104108	-0.14	0.3	0.63	-0.64	-0.52	0.2	-0.48
104111	NUCKS || Nuclear ubiquitous casein kinase and cyclin-dependent kinase substrate || Hs.510265 || AI053436 || || 64710 || 104111	0.1	-0.46		-1.04	0.16	-0.83	-0.77
104113	SLC5A10 || Solute carrier family 5 (sodium/glucose cotransporter), member 10 || Hs.368935 || T59528 || || 125206 || 104113	0.23	-0.44	-1.05	-0.44	0.58		-0.78
104118	KIAA0339 || KIAA0339 gene product || Hs.297483 || AA700213 || || 9739 || 104118	0.34	-0.17	0.65	-0.1	-0.27	-0.07	0.1
104119	RPL36AL || Ribosomal protein L36a-like || Hs.444749 || AA669359 || || 6166 || 104119	-0.28	-0.63	-0.23	-0.17	0.05	-0.36	-0.13
104120	ZNF558 || Zinc finger protein 558 || Hs.349444 || AA476220 || || 148156 || 104120	0.18	0.04	-0.73	0.09	-0.51		0.07
104121	THRA || Thyroid hormone receptor, alpha (erythroblastic leukemia viral (v-erb-a) oncogene homolog, avian) || Hs.724 || T66180 || || 7067 || 104121	-0.33	0.62	-0.54	0.35	-0.15	-0.34	0.48
104125	PROS1 || Protein S (alpha) || Hs.64016 || T74191 || || 5627 || 104125	-0.12	-0.34	-0.79	1.11	-1.41	-0.82	0.78
104127	|| Similar to CG14977-PA || Hs.406520 || R69117 || || 392758 || 104127	-0.05	0.06	0.52	1.69	-0.34		0.73
104140	N4BP1 || Nedd4 binding protein 1 || Hs.511839 || R16998 || || 9683 || 104140	0.72	0.02	0.32	-0.34	-0.07	-0.26	-0.28
104142	NR1D2 || Nuclear receptor subfamily 1, group D, member 2 || Hs.37288 || AA425685 || || 9975 || 104142	0.31	0.45		0.12	0.3	-0.57	-0.2
104144	LYAR || Hypothetical protein FLJ20425 || Hs.425427 || AA424566 || || 55646 || 104144	-0.38	-0.66	-0.66	-0.2	0.1		-1.85
104145	TM4SF1 || Transmembrane 4 superfamily member 1 || Hs.351316 || AA487893 || || 4071 || 104145	-1.03	-0.07	0.33	-0.5	-0.3	-0.04	0.1
104153	C3orf6 || Chromosome 3 open reading frame 6 || Hs.478682 || AA099431 || || 152137 || 104153	-0.19	-0.98	-1.39	-0.24	-0.12	-0.57	-0.68
104154	AKT1 || V-akt murine thymoma viral oncogene homolog 1 || Hs.525622 || W72696 || || 207 || 104154	0.09	-0.68	0.07	0.24	-0.62	0.8	0.32
104158	TFF1 || Trefoil factor 1 (breast cancer, estrogen-inducible sequence expressed in) || Hs.162807 || R83377 || || 7031 || 104158	-1.82	0.71	-2.96	-2.03	-1.78	-2.33	-3.09
104159	RPL14 || Ribosomal protein L14 || Hs.446522 || AI053558 || || 9045 || 104159	-0.09	-1.28	-1.08	-0.18	-0.33	-0.85	-1.46
104161	AKAP13 || A kinase (PRKA) anchor protein 13 || Hs.459211 || AA156936 || || 11214 || 104161	0.33	0.13	0.08	0.02	0.82		-0.74
104162	CNN3 || Calponin 3, acidic || Hs.483454 || AA043227 || || 1266 || 104162	0.09	-1.57	-2.92	0.48	1.22	1.77	0.84
104166	STIM1 || Stromal interaction molecule 1 || Hs.501735 || AA157018 || || 6786 || 104166	-1.04	-0.16	-1	-0.4	0.12	0.64
104169	AFP || **Alpha-fetoprotein || Hs.518808 || T56948 || || 174 || 104169	-1.42	-1	-1.82	-0.26	-2.08	-2.34
104176	FLJ14825 || Hypothetical protein FLJ14825 || Hs.521800 || H94323 || || 84933 || 104176	0.65	-0.23	0.2	-0.46	-0.03	-0.72	-0.96
104180	PDPK1 || 3-phosphoinositide dependent protein kinase-1 || Hs.459691 || N22904 || || 5170 || 104180	0.25	0.15	1.37	0.1	-0.04	0.33
104186	SYNCRIP || Synaptotagmin binding, cytoplasmic RNA interacting protein || Hs.485877 || AA142968 || || 10492 || 104186	-0.08	-0.24	-1.16	-0.14	0.4	-0.07	-0.7
104187	RANGAP1 || Ran GTPase activating protein 1 || Hs.183800 || AA485734 || || 5905 || 104187	-0.09	-0.03	-0.91	0.81	0.47	-0.28	0.18
104190	NOLA2 || Nucleolar protein family A, member 2 (H/ACA small nucleolar RNPs) || Hs.27222 || AA485675 || || 55651 || 104190	-0.17	-0.76	-0.71	0.57	0.14	-0.89	-0.77
104194	C13orf8 || Chromosome 13 open reading frame 8 || Hs.7542 || AA463267 || || 283489 || 104194	-0.03	-0.11	-0.63	1.1	-0.23	-0.63	-0.06
104201	HLCS || Holocarboxylase synthetase (biotin-[proprionyl-Coenzyme A-carboxylase (ATP-hydrolysing)] ligase) || Hs.371350 || AA455043 || || 3141 || 104201	1.71	-0.56	1.48	0.14	-0.52	0.4	0.19
104203	PPP1CB || Protein phosphatase 1, catalytic subunit, beta isoform || Hs.468018 || R26186 || || 5500 || 104203	0.02	0.32	0.82	-0.37	-0.15	0.13	-0.13
104204	ASE-1 || CD3-epsilon-associated protein; antisense to ERCC-1 || Hs.446684 || AA071075 || || 10849 || 104204	-0.18	0.17	-0.47	0.46	0.56	0.08
104207	FZD6 || Frizzled homolog 6 (Drosophila) || Hs.292464 || T68333 || || 8323 || 104207	-1.11	0.33	0.23	0.39	0.81	-1.9	-1.96
104214	C1orf39 || Chromosome 1 open reading frame 39 || Hs.134060 || AA458681 || || 54874 || 104214	1.01	0.52	-0.19	-0.34	-0.72	0.45
104217	|| || || T64570 || || || 104217	-0.93	-0.67		0.47	0.71	0.32	0.9
104219	CYYR1 || Cysteine and tyrosine-rich 1 || Hs.37445 || H26085 || || 116159 || 104219	-0.6		-0.54	1.06	-0.33	1.69	1.81
104220	SCAMP1 || Secretory carrier membrane protein 1 || Hs.482587 || AA490945 || || 9522 || 104220	-0.58	-0.06	-1.12	-0.7	-0.18	-1.45	-1.29
104223	|| || || AA259248 || || || 104223	0.92	-0.86	-0.85	0.06	-0.11	-0.8	-1.38
104228	KIAA1333 || **KIAA1333 || Hs.509008 || R27552 || || 55632 || 104228	-0.24	-0.26	-0.56	-0.42	-0.3	0.82	-0.24
104230	C15orf12 || Chromosome 15 open reading frame 12 || Hs.513043 || AA009623 || || 55272 || 104230	0.6	-0.93	-0.57	0.67		-0.39	0.06
104232	UBE2R2 || Ubiquitin-conjugating enzyme E2R 2 || Hs.11184 || W73607 || || 54926 || 104232	-0.17	0.43	-0.65	-0.31	0.36	-0.44	-0.95
104233	PSARL || Presenilin associated, rhomboid-like || Hs.478469 || T67440 || || 55486 || 104233	0.13	-0.49	-1.53	-0.24	-0.11	-1.62	-1.23
104234	SEPHS1 || Selenophosphate synthetase 1 || Hs.124027 || AA486372 || || 22929 || 104234	0.86	0.31	-0.63	0.26		0.7	-1.27
104237	CSNK1G3 || Casein kinase 1, gamma 3 || Hs.129206 || AA394099 || || 1456 || 104237		-0.3	-0.38	-0.15	-0.43	0.45	-0.24
104241	MIB1 || Mindbomb homolog 1 (Drosophila) || Hs.140903 || AA487510 || || 57534 || 104241	0.43	0.2	-1.48	0.02	-0.15	-0.41	-0.2
104245	DDB2 || Damage-specific DNA binding protein 2, 48kDa || Hs.446564 || AA406449 || || 1643 || 104245	-0.35	-0.72	-2.02	0.68	-0.22		-0.04
104246	YES1 || V-yes-1 Yamaguchi sarcoma viral oncogene homolog 1 || Hs.194148 || R25397 || || 7525 || 104246	-0.44	0.07	0.09	-0.12	0.02		-0.13
104247	IFNAR2 || Interferon (alpha, beta and omega) receptor 2 || Hs.512211 || AA485426 || || 3455 || 104247	-0.36	-0.44	-0.25	-0.31	-0.33	0.14	0.12
104251	CDK7 || Cyclin-dependent kinase 7 (MO15 homolog, Xenopus laevis, cdk-activating kinase) || Hs.184298 || AA031961 || CAK=cdk7=NRTALRE=sdk=CDK activating kinase || 1022 || 104251	-1.54	-1.23	-1.35	-1.06	1.02		-2.01
104254	|| Transcribed locus || Hs.541439 || AA877118 || || || 104254	-0.22	0.5	-0.78	-0.25		0.17	0.66
104264	FLJ31164 || **Hypothetical protein FLJ31164 || Hs.370931 || AA931247 || || 203062 || 104264	-0.97	0.06	-0.24	-0.41	0.52	0.24	0.38
104265	ACTN1 || Actinin, alpha 1 || Hs.509765 || AA669042 || || 87 || 104265	-0.74	-0.67	-0.59	-0.09	1.09	1.24	0.04
104266	NUP133 || Nucleoporin 133kDa || Hs.12457 || R15415 || || 55746 || 104266	0.25	0.65	-0.42	-0.53	-0.01	-0.02	-1.41
104272	THRAP3 || Thyroid hormone receptor associated protein 3 || Hs.160211 || W85832 || || 9967 || 104272	0.53	-0.99	-0.83	-0.3	-0.12		-0.37
104279	MEIS4 || Meis1, myeloid ecotropic viral integration site 1 homolog 4 (mouse) || Hs.356135 || AA703449 || || 4213 || 104279	1.04	0.56		-0.26	-0.26	0.69	0.97
104287	FXR1 || Fragile X mental retardation, autosomal homolog 1 || Hs.478407 || N62761 || || 8087 || 104287	0.64	-0.1	0.38	0.11	0.43	-0.06	-0.64
104290	MYO9B || Myosin IXB || Hs.123198 || N51705 || myosin-IXb || 4650 || 104290	-0.2	0.05	1.01	0.11	0.17	0.31
104294	ITSN2 || Intersectin 2 || Hs.432562 || N45979 || || 50618 || 104294	0.35	0.25	1.24	0.19	-0.1		0.85
104299	RBM28 || RNA binding motif protein 28 || Hs.274263 || AA426037 || || 55131 || 104299	-0.07	-0.56		0.13	-0.4	-0.3	0.11
104303	ATP5G1 || ATP synthase, H+ transporting, mitochondrial F0 complex, subunit c (subunit 9), isoform 1 || Hs.80986 || AA046489 || || 516 || 104303	0.42	1.17	-0.31	0.64	0.41	-0.37	0.17
104304	AP1G2 || Adaptor-related protein complex 1, gamma 2 subunit || Hs.343244 || AI003528 || || 8906 || 104304	-1.92	-0.14	-0.75	-1.88	-0.69		-1.44
104309	RDH11 || DKFZP564M1462 protein || Hs.226007 || H82421 || || 51109 || 104309	-0.23	-0.77	0.09	-0.96		-0.35	-0.6
104310	|| || || R06705 || || || 104310	0.24	0.04	-1.18	-0.51	-0.73		-0.33
104312	FLJ11286 || Hypothetical protein FLJ11286 || Hs.175120 || AA456589 || || 55337 || 104312	-0.29	-0.42	0.15	-0.21	-1.12	-0.62	0.41
104317	C19orf6 || Chromosome 19 open reading frame 6 || Hs.515003 || AA485429 || || 91304 || 104317	0.01	1.37	0.42	0.32	0.53	0.68	0.39
104318	ACTR1A || ARP1 actin-related protein 1 homolog A, centractin alpha (yeast) || Hs.153961 || AA456850 || || 10121 || 104318	1.28	-0.06	-0.85	0.12	1.22	0.79	0.05
104323	SLC2A14 || Solute carrier family 2 (facilitated glucose transporter), member 14 || Hs.210227 || T97782 || || 144195 || 104323	0.32		0.42	0.16	-0.32	0.68	0.06
104324	OFD1 || Oral-facial-digital syndrome 1 || Hs.6483 || N59716 || || 8481 || 104324	-0.27	-0.13	-0.8	-0.65	-0.68		-0.61
104326	CCND1 || Cyclin D1 (PRAD1: parathyroid adenomatosis 1) || Hs.523852 || AA487486 || Cyclin D1=BCL1=PRAD1=Translocated in mantle cell leukemia || 595 || 104326	2.03	1.06	-1.53	2.46	0.23	-1.79	1.1
104327	PRDX6 || Peroxiredoxin 6 || Hs.120 || AA598874 || || 9588 || 104327	0.27	0.33	0.11	0.11	1.61		-0.48
104333	MAP3K7IP2 || Mitogen-activated protein kinase kinase kinase 7 interacting protein 2 || Hs.269775 || AA457253 || || 23118 || 104333	0.15	1.3	0.06	0.23	0.62	0.63	0.01
104334	ELL2 || Elongation factor, RNA polymerase II, 2 || Hs.192221 || AA191245 || || 22936 || 104334	-0.38	-0.42	-1.21	-0.27	0.49		-0.08
104337	GPD2 || Glycerol-3-phosphate dehydrogenase 2 (mitochondrial) || Hs.148266 || AA005218 || || 2820 || 104337	-1.11	-0.06	0.58	0.04	-0.46		-0.12
104338	LOC200916 || Similar to ribosomal protein L22 || Hs.380933 || AA187005 || || 200916 || 104338	-0.49	-1.33	-1.02	-0.03	0.45	-1.32	-1.17
104339	DKFZp547K054 || Hypothetical protein DKFZp547K054 || Hs.112668 || AA412250 || || 56974 || 104339	0.58	-0.26	1.94	0.22	-0.04	1	0.73
104340	NAP1L5 || **Nucleosome assembly protein 1-like 5 || Hs.12554 || H11519 || || 266812 || 104340	-0.2		-0.61	-0.25	0.34	1.21	0.99
104342	TGOLN2 || Trans-golgi network protein 2 || Hs.14894 || H82890 || || 10618 || 104342	0.34	0.65	0.96	0.18	-0.01	0.71	0.1
104344	NEU1 || Sialidase 1 (lysosomal sialidase) || Hs.520037 || AA291435 || || 4758 || 104344	0.29	0.05	1.11	0.73	0.19	0	0.58
104346	PLCB4 || Phospholipase C, beta 4 || Hs.472101 || AA923082 || || 5332 || 104346	-2.17	1.03	-1.56	-2.18	-1.17	-0.88	-2.1
104350	|| || || AA701655 || || || 104350	-0.93	-0.01	-0.12	-0.81	-0.82		-0.55
104351	LOC114926 || Hypothetical protein BC013035 || Hs.491611 || N27829 || || 114926 || 104351	1.59	0.58	-0.75	0.55	-2.13	-0.28	0.39
104352	TRAM2 || **Translocation associated membrane protein 2 || Hs.520182 || H59725 || || 9697 || 104352	-0.92	-1.05	-3.05	-1.09	1.08	0.87	0.86
104354	PSARL || Presenilin associated, rhomboid-like || Hs.478469 || AA131464 || || 55486 || 104354	0	-0.39	-1.12	0.08	-0.08	-1.09	-0.69
104356	PHYHIPL || **Family with sequence similarity 13, member C1 || Hs.499704 || R68272 || || 84457 || 104356	-1.17	-0.21	1.34	-1.04	0.55	1.19	1.11
104357	HIST1H2BD || Histone 1, H2bd || Hs.130853 || N33927 || || 3017 || 104357	-0.4	0.43	-1.3	-1.34	-1.67		0.04
104366	DNM1L || Dynamin 1-like || Hs.180628 || AA431972 || || 10059 || 104366	0.65	-0.84	-0.6	0.14	0.57		-0.45
104369	ZDHHC5 || **Zinc finger, DHHC domain containing 5 || Hs.27239 || AA449667 || || 25921 || 104369	-0.12	0.96	-0.7	3.47	1.51	2.47	2.24
104370	|| || || AA487588 || || || 104370	0.44	0.39	-0.42	0.95	0.16	-0.4
104390	|| || || AA885859 || || || 104390	-1.04	-0.56		0.11	0.49	-0.49	-0.3
104392	PPT2 || Palmitoyl-protein thioesterase 2 || Hs.332138 || AA633751 || || 9374 || 104392	1.07	-1.55	-1.78	1.67	-0.24	-0.34	1.24
104393	EP300 || E1A binding protein p300 || Hs.517517 || N94428 || || 2033 || 104393	-0.03	0.08	-1.09	0.51	-0.64	-0.14	-0.09
104395	C17orf32 || Chromosome 17 open reading frame 32 || Hs.368878 || AA045815 || || 147007 || 104395	-0.05	0.31	-0.51	0.84	0.18	-0.68	0.07
104399	RABIF || **RAB interacting factor || Hs.90875 || N91202 || || 5877 || 104399	-0.49	0.36	-0.67	-1.41	-0.9		-0.18
104403	GTF3C1 || General transcription factor IIIC, polypeptide 1, alpha 220kDa || Hs.371718 || AA843718 || || 2975 || 104403	0.37	0.67	-0.44	0.51	0.18	0.12	0.57
104407	|| || || N20833 || || || 104407	0.39	0.43	-0.2	0.8	0.61	0.18	0.39
104410	DKFZP434J154 || WIPI49-like protein 2 || Hs.122363 || AA464169 || || 26100 || 104410	0.99	0.49	1.31	0.73	0.64	1.09	0.15
104412	LOC90410 || **Intraflagellar transport protein IFT20 || Hs.4187 || N62562 || || 90410 || 104412	0.41	0.15	1.31	0.02	-0.39	-0.45	0.11
104413	ARL10C || ADP-ribosylation factor-like 10C || Hs.250009 || R51817 || || 55207 || 104413	0.4	0.46	-0.74	0.93	0.97	0.67	0.7
104419	GFPT1 || Glutamine-fructose-6-phosphate transaminase 1 || Hs.468864 || AA460722 || || 2673 || 104419	-0.06	-0.15	-0.22	-1.08	1.21	0.56	-0.98
104425	TM4SF3 || Transmembrane 4 superfamily member 3 || Hs.170563 || AA045698 || CO-029=transmembrane tumor associated antigen || 7103 || 104425	-1.44	-0.95	2.84	-1.74	-1.66	0.11
104428	DEFB1 || Defensin, beta 1 || Hs.32949 || AA946808 || || 1672 || 104428		-1.56	-0.97	0.65	0.11	-0.41	-1.44
104429	PPHLN1 || Periphilin 1 || Hs.444157 || T71365 || || 51535 || 104429	0.04	0.1	-1.09	0.07	0.01	-0.39	-0.99
104433	WBSCR20A || Williams Beuren syndrome chromosome region 20A || Hs.488635 || T62577 || || 55695 || 104433	-0.45	-0.23	-0.65	0.48	-0.33	-0.13	0.23
104435	ANKRD17 || Ankyrin repeat domain 17 || Hs.518804 || H50107 || || 26057 || 104435	0.28	-0.03	-0.43	-0.18	-0.02	0.36	-0.12
104436	BRD4 || Bromodomain containing 4 || Hs.187763 || R32787 || || 23476 || 104436	0.74	0	-1.72	-0.93	0.09	-0.31	-0.31
104438	KIF21A || Kinesin family member 21A || Hs.374201 || AA599085 || || 55605 || 104438	-0.03	0.3	-0.26	0.08	0.49	0.7	0.31
104443	FLJ23476 || Ischemia/reperfusion inducible protein || Hs.301564 || AA011394 || || 79693 || 104443	0.14	-0.94	-0.92	0.38	0.15	-0.63
104448	ARNT || **Aryl hydrocarbon receptor nuclear translocator || Hs.131494 || H16300 || || 405 || 104448	0.47	0.15	0.98	-0.03	0.08		0.03
104449	LOC339321 || Ets variant gene 2 || Hs.194061 || AA885210 || || 339321 || 104449	1.28	0.48	-1.6	-1.92	-2.74	-0.17	0.78
104457	NCOR1 || Nuclear receptor co-repressor 1 || Hs.462323 || T99086 || || 9611 || 104457	-1	-0.76	-1.33	-0.87	-0.23	-0.78
104458	EPRS || Glutamyl-prolyl-tRNA synthetase || Hs.497788 || AA599158 || || 2058 || 104458	-0.97	0.39		-0.28	0.3	-0.53	-0.28
104459	LOC400745 || Hypothetical gene supported by AK124869 || Hs.166270 || R36650 || || 400745 || 104459	0.15	0.46	0.63	0.09	0.29	0.31	-0.13
104460	PPP1R7 || Protein phosphatase 1, regulatory subunit 7 || Hs.36587 || AA459351 || || 5510 || 104460	-0.2	0.52	-0.32	-0.71	-0.54	-0.35	0.08
104461	|| **Similar to Apolipoprotein C-III precursor (Apo-CIII) || Hs.534984 || N58606 || || 440838 || 104461	-0.53	1.7		-1.27	-1.44	-0.5	-0.8
104469	MRPS5 || Mitochondrial ribosomal protein S5 || Hs.469309 || AA456042 || || 64969 || 104469	0.29	-0.77	-0.9	-0.28	-0.11	-1.24	-0.65
104471	MARK3 || MAP/microtubule affinity-regulating kinase 3 || Hs.35828 || H09721 || || 4140 || 104471	0.32	0.13	0.25	0.16	-0.36	0.8	0.27
104472	KIAA0877 || KIAA0877 protein || Hs.408623 || AA478670 || || 23333 || 104472	0.56	0.6	-0.25	0.95	-0.17	0.93	0.83
104475	GATM || Glycine amidinotransferase (L-arginine:glycine amidinotransferase) || Hs.75335 || R61228 || || 2628 || 104475	1.48	1.43	2	4.85	-0.79		3.81
104478	MTX1 || Metaxin 1 || Hs.490874 || AA670347 || || 4580 || 104478	1.05	1.06	-0.91	0.11	0.52	-0.39	-0.36
104484	BAK1 || BCL2-antagonist/killer 1 || Hs.485139 || H52672 || BAK=BCL-2 family member || 578 || 104484	0.82	-1.22	-0.5	-0.23	0.59	-0.19
104487	LAMR1 || Laminin receptor 1 (ribosomal protein SA, 67kDa) || Hs.374553 || AA629897 || || 3921 || 104487	-0.02	-0.82	-1.48	0.17	0.07	0.02	-1.06
104492	DZIP1 || DAZ interacting protein 1 || Hs.157002 || N70759 || || 22873 || 104492	1.08	-1.14		0.24	-2.26	0.24	-0.41
104496	SYNGR3 || Synaptogyrin 3 || Hs.435277 || N46419 || || 9143 || 104496	-0.76	0.57	0.12	1.12	0.91	-0.1
104503	XPO5 || Exportin 5 || Hs.203206 || AA485674 || || 57510 || 104503	1.31	-0.69	0.33	-0.12	0.53	0.07	-0.19
104504	PTMA || **Prothymosin, alpha (gene sequence 28) || Hs.459927 || AA458483 || || 5757 || 104504	0.29	0.41	0.15	-0.01	-0.56	-1.49	-1.22
104507	ORC2L || Origin recognition complex, subunit 2-like (yeast) || Hs.444870 || AA047812 || || 4999 || 104507	-1.9	-0.42	-0.23	-0.77	-1.04	-0.26	0
104509	HAPLN1 || Hyaluronan and proteoglycan link protein 1 || Hs.2799 || AA115901 || || 1404 || 104509	-0.3	0.46	0.86	-0.07	0.4	0.01	0.22
104510	RBPMS || RNA binding protein with multiple splicing || Hs.334587 || W67200 || || 11030 || 104510		2.26	0.07	0.13	1.74	0.39	1.18
104517	NQO1 || NAD(P)H dehydrogenase, quinone 1 || Hs.406515 || AA455538 || || 1728 || 104517	-1.76	0.25	0.37	1.69	0.92	-1.42	-1.12
104531	SMG1 || PI-3-kinase-related kinase SMG-1 || Hs.460179 || H98694 || || 23049 || 104531	0.15	-0.26	-0.3	-0.86	-0.3		-0.97
104533	TRIP || TRAF interacting protein || Hs.517972 || AA186426 || || 10293 || 104533	0.56	-0.01	-0.77	0	-0.07		0.26
104538	C15orf29 || Chromosome 15 open reading frame 29 || Hs.510938 || H00595 || || 79768 || 104538	0.76	-0.04	-0.42	-0.97	-0.54	0.03	0.39
104540	LOC145474 || Hypothetical protein LOC145474 || Hs.85077 || H47804 || || 145474 || 104540	0.37	-0.17	1.21	-0.5	0.07	1.48
104542	ZCCHC6 || Zinc finger, CCHC domain containing 6 || Hs.136398 || AA630663 || || 79670 || 104542	0.36	-0.3	-1.51	0.05	0.16	-1.27	-0.56
104547	ACAD9 || Acyl-Coenzyme A dehydrogenase family, member 9 || Hs.409209 || AA458956 || || 28976 || 104547	-0.68	-0.47	-0.51	0.82	-0.17	-0.32	-0.1
104548	RAB24 || RAB24, member RAS oncogene family || Hs.16258 || T86691 || || 53917 || 104548	-0.2	-0.87	-1.29	0.24	-0.14	-1.04	0.46
104549	MRPL27 || **Mitochondrial ribosomal protein L27 || Hs.7736 || W69471 || ski AND Similar to 50S ribosomal protein L27 (Double Hit) || 51264 || 104549	0.72	-0.77	-0.77	-0.91	-0.44	0.92
104550	ZNF205 || Zinc finger protein 205 || Hs.522143 || T99017 || || 7755 || 104550	0.48	0.75	-0.08	0.32	-0.12	0.49	0.32
104551	C14orf124 || **Chromosome 14 open reading frame 124 || Hs.283111 || H90765 || || 56948 || 104551	-0.6	-0.06	-0.42	-0.19	-1.03	-0.69	-0.03
104557	PSMA7 || Proteasome (prosome, macropain) subunit, alpha type, 7 || Hs.233952 || AA863149 || || 5688 || 104557	-0.29	-1.17	0.14	0.74	1.05		1.22
104558	SNX27 || Sorting nexin family member 27 || Hs.192326 || AA427953 || || 81609 || 104558	0.93	1.05	-0.03	-0.66	0.02	-0.07
104564	ATP6V0C || ATPase, H+ transporting, lysosomal 16kDa, V0 subunit c || Hs.389107 || AA486080 || || 527 || 104564	0.28	0.08	0.3	1.14	1.17	-0.37	0.28
104566	CUTC || CutC copper transporter homolog (E.coli) || Hs.16606 || AA452497 || || 51076 || 104566	0.55	-0.41	1.1	-0.6	1.25	0.31
104568	PIGF || Phosphatidylinositol glycan, class F || Hs.468415 || AA098979 || || 5281 || 104568	0.18	0.51	0.53	0.96	0.29	0.57	0.5
104574	C1orf8 || **Chromosome 1 open reading frame 8 || Hs.523262 || AA649921 || || 9528 || 104574	-0.29	0.1	0.08	0	-0.75	0.19	-0.25
104575	HGS || Hepatocyte growth factor-regulated tyrosine kinase substrate || Hs.514590 || N20338 || || 9146 || 104575	0.07	0.48	0.62	0.18	1.14	-0.4	0.13
104577	PYM || PYM protein || Hs.505687 || AA486444 || || 84305 || 104577	-0.26	-0.93	-1.35	-0.82	-0.97	-1.67	-0.74
104581	SFRS4 || **Splicing factor, arginine/serine-rich 4 || Hs.76122 || AA496736 || || 6429 || 104581	-0.09	0.09	0.46	-0.48	-0.27	0.79	-0.27
104583	PEA15 || Phosphoprotein enriched in astrocytes 15 || Hs.517216 || AA293211 || || 8682 || 104583	0.45	0.66	-1.72	0.64	2.52	1.53	2.16
104584	MAN2A2 || Mannosidase, alpha, class 2A, member 2 || Hs.116459 || AA454175 || || 4122 || 104584	0.94	-0.98	0.37	1.98	0.38	0.03	1.4
104587	PSMC2 || Proteasome (prosome, macropain) 26S subunit, ATPase, 2 || Hs.437366 || AA251770 || || 5701 || 104587	0.09	-0.72	-1.53		0.24	-0.82	0.17
104588	IREB2 || Iron-responsive element binding protein 2 || Hs.436031 || R61345 || || 3658 || 104588	1.01	-0.33	0.1	0.99	0.25	-1.41
104592	|| Hypothetical LOC284184 || Hs.356545 || N93715 || || 284184 || 104592	0.55	0.71	0.72	1.11	0.94	0.39	0.79
104596	|| || || W39548 || || || 104596	0.37	0.4	0.32	0.85	-0.48	0.45
104599	CD69 || CD69 antigen (p60, early T-cell activation antigen) || Hs.208854 || AA279755 || CD69=early activation antigen || 969 || 104599	-0.43	0.34	1.37	0.39		0.51	0.03
104610	IL13RA1 || **Interleukin 13 receptor, alpha 1 || Hs.496646 || AA478570 || || 3597 || 104610	0.31	0.06	-0.64	-0.48	-0.43	0.73	0.14
104611	PPP4C || Protein phosphatase 4 (formerly X), catalytic subunit || Hs.534338 || AA405553 || || 5531 || 104611	-0.06	-0.01		-0.09	0.08	-1.17	-0.5
104612	ZNF593 || Zinc finger protein 593 || Hs.477273 || AA033532 || || 51042 || 104612	-0.32	-0.3	-0.24	0.75	-0.34	-0.34	-0.42
104613	BRD2 || Bromodomain containing 2 || Hs.75243 || H72520 || || 6046 || 104613	0.89	-0.41	0.1	-0.13	-0.76	-0.03	-0.46
104618	TUFT1 || Tuftelin 1 || Hs.489922 || AA828564 || || 7286 || 104618	0.91	-0.72	-1.32	-0.26	0.33	-0.96	-0.76
104620	SMARCD1 || SWI/SNF related, matrix associated, actin dependent regulator of chromatin, subfamily d, member 1 || Hs.79335 || H91691 || || 6602 || 104620		-0.34	-1.13	0.33	-0.27	-0.3	0.15
104629	ATP5D || ATP synthase, H+ transporting, mitochondrial F1 complex, delta subunit || Hs.418668 || AA669314 || || 513 || 104629	-0.25	-0.42	-0.67	0.6	0.04	-0.01	0.08
104635	KIAA0143 || KIAA0143 protein || Hs.204564 || AA083799 || || 23167 || 104635	-0.44	-1.06	-0.49	-1.4	-1.66	0.14	-0.15
104637	ZNF507 || Zinc finger protein 507 || Hs.205392 || AA427735 || || 22847 || 104637	0.82	-0.09	0.78	0.28	-0.11		0.08
104640	NUMB || Numb homolog (Drosophila) || Hs.509909 || AA486828 || || 8650 || 104640	-0.29	0.4	0.5	-0.28	-0.48	0.65	-0.15
104650	MAP1LC3B || Microtubule-associated protein 1 light chain 3 beta || Hs.356061 || AA460003 || || 81631 || 104650	-0.17	-0.3	-0.97	0.16	0.57	0.36	-0.57
104653	MRPS21 || Mitochondrial ribosomal protein S21 || Hs.405880 || AA429483 || || 54460 || 104653	1.01	0.61	0.9	0.54	0.14	-0.27	0.02
104654	SIAT7E || Sialyltransferase 7 ((alpha-N-acetylneuraminyl-2,3-beta-galactosyl-1,3)-N-acetyl galactosaminide alpha-2,6-sialyltransferase) E || Hs.303609 || R59067 || || 81849 || 104654	1.31	1.42	0.28	-0.95	0.49		0.65
104655	FIBP || Fibroblast growth factor (acidic) intracellular binding protein || Hs.7768 || AA489891 || || 9158 || 104655	0.63	-0.43	0.26	0.98	0.01	0.36	-0.16
104656	TIMP3 || Tissue inhibitor of metalloproteinase 3 (Sorsby fundus dystrophy, pseudoinflammatory) || Hs.297324 || AA428406 || || 7078 || 104656	-0.65	-1.48	-1.77	1.76	-1.57	0.42	1.43
104664	JARID1B || Jumonji, AT rich interactive domain 1B (RBP2-like) || Hs.443650 || AA481769 || || 10765 || 104664	0.4	1	-0.39	-0.9	0.69	0.71	-1.16
104666	B3GALT6 || UDP-Gal:betaGal beta 1,3-galactosyltransferase polypeptide 6 || Hs.284284 || AA406428 || || 126792 || 104666	-0.85	0.06	-0.9	-0.72	-0.07	-0.39	0.21
104667	PTPN1 || Protein tyrosine phosphatase, non-receptor type 1 || Hs.417549 || R06605 || || 5770 || 104667	-0.06	-0.34	-0.22	0.54	0.86	0.21	0.01
104668	CTSO || Cathepsin O || Hs.75262 || N81036 || || 1519 || 104668	-0.36	1	-0.1	0.83	0.3	-0.3	-0.21
104669	ARHGAP8 || **Rho GTPase activating protein 8 || Hs.102336 || AI732263 || || 23779 || 104669	0.19	0.19	-0.18	0.79	0.69	-0.31
104678	KMO || **Kynurenine 3-monooxygenase (kynurenine 3-hydroxylase) || Hs.409081 || AA150060 || || 8564 || 104678	0.26	0.46	-1.02	-1.4	0.89		1.03
104679	XPR1 || Xenotropic and polytropic retrovirus receptor || Hs.227656 || AA453474 || || 9213 || 104679	0.04	1.63	-1.67	-0.72	-0.27	-0.34
104685	ZCCHC3 || Zinc finger, CCHC domain containing 3 || Hs.28608 || N59422 || || 85364 || 104685	0.85	-0.84	-1.05	0.21	-1.27	-0.76	-0.89
104687	TCOF1 || Treacher Collins-Franceschetti syndrome 1 || Hs.519672 || AA456894 || || 6949 || 104687	0.24	-0.33	-0.98	-0.17	0.12	-0.53	-0.59
104688	RABL2A || **RAB, member of RAS oncogene family-like 2A || Hs.446425 || AA497038 || || 11159 || 104688	0.36	0.18	-1.29	-0.39	-0.34	-1.04	-0.36
104693	LOC197336 || **Similar to RIKEN cDNA 3230401M21 [Mus musculus] || Hs.511903 || N91589 || || 197336 || 104693	0.37	1.07	1.65	-0.04	-0.19	2.13	0.76
104696	METAP2 || Methionyl aminopeptidase 2 || Hs.444986 || AA487589 || || 10988 || 104696	0.22	-0.99		-0.46	-0.17	-1.06	-0.58
104697	WNT5B || Wingless-type MMTV integration site family, member 5B || Hs.306051 || W44517 || || 81029 || 104697	-0.19	-1.26	-1.91	-0.36	0.81	1.65	-1.55
104698	HBXAP || Hepatitis B virus x associated protein || Hs.420229 || N91426 || || 51773 || 104698	0.02	0.09	-1.07	-0.4	-0.88	-1.03
104699	MEF2A || MADS box transcription enhancer factor 2, polypeptide A (myocyte enhancer factor 2A) || Hs.268675 || AA283744 || || 4205 || 104699	0.12	-0.66	-1.2	0.95	-0.39	-0.05
104700	ANKH || **Ankylosis, progressive homolog (mouse) || Hs.156727 || AA418007 || || 56172 || 104700	-2.44	-0.02	-0.83	-0.42	-1.05		1.24
104711	|| Transcribed locus || Hs.442979 || AA235104 || || || 104711	1.4	0.93	2.4	1.21	0.47	1.69
104714	AKT1 || **V-akt murine thymoma viral oncogene homolog 1 || Hs.525622 || AA464152 || BPGF-1=bone-derived growth factor=Q6=quiescin and rac protei || 207 || 104714	-0.21	0.73	0.18	0.68	2.71	1.67	0.93
104717	CSNK1A1 || Casein kinase 1, alpha 1 || Hs.442592 || AA625758 || || 1452 || 104717	-0.2	-0.2	0.21	-0.45	0.03	-0.19	0.08
104730	MCM8 || MCM8 minichromosome maintenance deficient 8 (S. cerevisiae) || Hs.437582 || R56678 || || 84515 || 104730	-0.04	-0.2	0.59	1.14	-0.42	0.62	0.4
104731	STX1A || Syntaxin 1A (brain) || Hs.488683 || H15539 || || 6804 || 104731	-0.84	0.53	0.47	-0.21	0.31	-0.34	-0.48
104741	|| || || W44701 || IL-3 receptor alpha chain || || 104741	0.01		1.71	-0.08	-0.66	1.96	0.31
104742	SRP54 || Signal recognition particle 54kDa || Hs.167535 || AA599078 || || 6729 || 104742	-0.38	-0.05	-1.64	-0.46	-0.53	-0.79
104743	THRAP4 || Thyroid hormone receptor associated protein 4 || Hs.462983 || N54470 || || 9862 || 104743	0.64	0.9	1.68	0.15	0.16	1.05	0.23
104744	NME2 || **Non-metastatic cells 2, protein (NM23B) expressed in || Hs.463456 || AA422058 || || 4831 || 104744	-0.42	0.62	-0.91	0.67	1.08	-0.58	-0.37
104751	CXorf1 || **Chromosome X open reading frame 1 || Hs.106688 || R59086 || || 9142 || 104751	-0.14	-1.27	-0.87	0.55	-0.08	0.14	-0.45
104753	TGFB3 || Transforming growth factor, beta 3 || Hs.2025 || AA040616 || || 7043 || 104753	-0.29	0.59		-0.98	0.97	1.36	1.25
104755	|| Hypothetical gene supported by AK129597 || Hs.127383 || AA954338 || || 440129 || 104755	0.59	0.07	0.36	0.47	-0.19		0.4
104759	S100A10 || **S100 calcium binding protein A10 (annexin II ligand, calpactin I, light polypeptide (p11)) || Hs.143873 || AA873230 || || 6281 || 104759	-2.36	2.6	-0.55	0.5	0.54	-0.32
104761	DR1 || Down-regulator of transcription 1, TBP-binding (negative cofactor 2) || Hs.348418 || AA043503 || || 1810 || 104761	0.28	-0.16	0.17	-0.32	0.35	0.78	-0.93
104763	MALAT1 || Metastasis associated lung adenocarcinoma transcript 1 (non-coding RNA) || Hs.187199 || H88540 || || 378938 || 104763	0.16	0.28	-0.85	-0.52	-1.65	-0.17	-0.29
104764	C4orf9 || Chromosome 4 open reading frame 9 || Hs.398178 || AA699419 || || 8602 || 104764	-0.53	-0.43	-0.79	-0.5	-0.25	-0.86	-1.24
104766	|| Transcribed locus || Hs.43889 || N27121 || || || 104766	-0.38	-0.46	-0.24	0.44	0	0.14	0.47
104768	SURF1 || Surfeit 1 || Hs.512464 || AA699560 || || 6834 || 104768	0.11	0.61	-0.97	0.7	-0.08	-0.25	0.07
104769	DKFZP564M082 || DKFZP564M082 protein || Hs.38044 || AA476234 || || 25906 || 104769	0.09	0.19	-0.65	0.32	0.06	0.73	-0.19
104776	SPINK2 || Serine protease inhibitor, Kazal type 2 (acrosin-trypsin inhibitor) || Hs.98243 || AA625888 || || 6691 || 104776	1.09	2.37	2.72	0.22	0.83	3.28	2.29
104780	MKL1 || Megakaryoblastic leukemia (translocation) 1 || Hs.474905 || AA454651 || || 57591 || 104780	-0.3	0.39	1.19	0.86	0.03	1
104784	TNPO2 || Transportin 2 (importin 3, karyopherin beta 2b) || Hs.416049 || R08897 || || 30000 || 104784	-0.12	-0.63	-0.6	-1.06	-0.65	0.68	-0.36
104788	COASY || Coenzyme A synthase || Hs.296422 || AA482229 || || 80347 || 104788	-1.28	0.59	0.72	-0.01	0.03	-0.67	-0.08
104792	|| || || R40885 || || || 104792	0.05	-0.19	-0.19	0.42	0.86	0.1	0.85
104795	LOC51244 || Hypothetical protein LOC51244 || Hs.517820 || AA149116 || || 51244 || 104795	-0.21	-0.49	-0.24	-0.1	0.1		-0.18
104799	DGUOK || Deoxyguanosine kinase || Hs.469022 || R07506 || Deoxyguanosine kinase=required for the phosphoylation of sev || 1716 || 104799	0.03	0.05	-0.61	0.64	-0.13	-0.9	0.33
104819	ARHGEF2 || Rho/rac guanine nucleotide exchange factor (GEF) 2 || Hs.516790 || AA464578 || || 9181 || 104819	-0.87		-1.1	-0.83	-0.49	0.31	-0.87
104822	NEDD8 || Neural precursor cell expressed, developmentally down-regulated 8 || Hs.531064 || N49405 || || 4738 || 104822	-0.61	-0.48	-1.43	-0.24	0.02		-0.32
104827	SLC1A4 || Solute carrier family 1 (glutamate/neutral amino acid transporter), member 4 || Hs.323878 || AA598625 || || 6509 || 104827	-1.19	-1.64	-0.23	1.88	-1.42	-0.39	-1.15
104828	GTF3C2 || General transcription factor IIIC, polypeptide 2, beta 110kDa || Hs.75782 || AA922691 || || 2976 || 104828	0.68	0.14	-0.62	0.36	0.1	-0.71
104833	C2orf29 || Chromosome 2 open reading frame 29 || Hs.30819 || AA431434 || || 55571 || 104833	0.09	-0.29	-0.38	-0.31	0.02	-1.44
104835	MYO1B || Myosin IB || Hs.439620 || W95682 || || 4430 || 104835	-1.98	1.25	-1.02	-0.23	0.22	-0.72
104837	HIST1H2AC || Histone 1, H2ac || Hs.484950 || AA452933 || || 8334 || 104837	-0.6	0.29	-0.46	-0.88	-0.48		0.31
104840	CTSD || Cathepsin D (lysosomal aspartyl protease) || Hs.121575 || N20475 || || 1509 || 104840	-0.68	2.31		0.77	-0.14	0.13	2.08
104845	IL13RA1 || Interleukin 13 receptor, alpha 1 || Hs.496646 || AA598577 || || 3597 || 104845	-0.39	1.36	-0.32	0.84	-0.16		-0.39
104849	GGH || Gamma-glutamyl hydrolase (conjugase, folylpolygammaglutamyl hydrolase) || Hs.78619 || AA455800 || || 8836 || 104849	0.79	0.67	-2.09	0.39	0.82	0.47	0.44
104850	RHOG || Ras homolog gene family, member G (rho G) || Hs.501728 || R76313 || || 391 || 104850	-0.08	-0.08	0.57	0.38	0.83	0.88	0.48
104851	BBP || Beta-amyloid binding protein precursor || Hs.276876 || AA455995 || || 83941 || 104851	0.44	0	0.02	0.53	-0.94	-0.15	0.32
104853	DAAM1 || Dishevelled associated activator of morphogenesis 1 || Hs.19156 || N51744 || || 23002 || 104853	-2.24	0.12	-1.44	-0.39	-1.66	-0.58	0.47
104854	FTS || **Fused toes homolog (mouse) || Hs.380897 || AI261326 || || 64400 || 104854	0.38	0.2	-0.25	-0.4	0.39	0.27
104856	GMRP-1 || K+ channel tetramerization protein || Hs.332382 || T62493 || || 84280 || 104856	0.35	-0.24		0.11	0.88	-0.78	-0.4
104857	PHKB || Phosphorylase kinase, beta || Hs.78060 || AI050025 || || 5257 || 104857	-0.48	-0.07	-1.45	-0.88	0.09	-0.48	-0.74
104867	PIGF || Phosphatidylinositol glycan, class F || Hs.468415 || H80865 || || 5281 || 104867	-0.4	-0.13	-0.85	0.87	0.29	-0.91	0.13
104868	AVEN || Apoptosis, caspase activation inhibitor || Hs.369250 || AA055220 || || 57099 || 104868	-0.89	-0.34	-0.32	-0.47	-0.03	0.78	0.17
104875	|| || || AA669383 || || || 104875	-2.35	2.81	-0.01	0.48	0.45	0.2	0.11
104877	PRSS23 || Protease, serine, 23 || Hs.25338 || AA431796 || || 11098 || 104877	-3.15	0.45		0.63	0.25	1.73	1.46
104881	BHC80 || BRAF35/HDAC2 complex (80 kDa) || Hs.502458 || R02569 || || 51317 || 104881	0.79	-0.26	-0.12	-0.07	0.01	-0.07	-0.79
104882	LOC55971 || Insulin receptor tyrosine kinase substrate || Hs.489237 || R22950 || || 55971 || 104882	-0.76	0.58	0.51	-0.88	0.79		-1.55
104883	STARD3 || START domain containing 3 || Hs.77628 || AA504615 || || 10948 || 104883	0.15	0.78	0.05	0.01	0.57	0.04	0.31
104884	MGC15887 || Hypothetical gene supported by BC009447 || Hs.38516 || N74350 || || 375061 || 104884	-1.05	0.77	0.15	1.45	-1.52		0.62
104886	PLEKHC1 || Pleckstrin homology domain containing, family C (with FERM domain) member 1 || Hs.509343 || AA490238 || || 10979 || 104886	0.31	-0.15	0.4	-0.05	0.55		-0.35
104887	DVL2 || Dishevelled, dsh homolog 2 (Drosophila) || Hs.118640 || AA812964 || || 1856 || 104887	1.06	0.09	0.97	0.67	-0.31	-0.46	0.08
104896	VCL || Vinculin || Hs.500101 || AA486727 || || 7414 || 104896	0.37	0.45	-0.79	-0.21	1.6	0.52	-0.1
104897	RNPC2 || **RNA-binding region (RNP1, RRM) containing 2 || Hs.282901 || AA193573 || || 9584 || 104897	-0.59	0.44	-0.34	-0.08	-0.36	-0.65	-0.68
104899	ING4 || Inhibitor of growth family, member 4 || Hs.524210 || AA491467 || || 51147 || 104899	0.62	-0.35		0.43	-0.2	1.24	0.65
104907	RIC-8 || **Likely ortholog of mouse synembryn || Hs.19306 || H98621 || || 60626 || 104907	1.1	0.64	0.63	-0.05	-0.29	0.22	-0.1
104912	PNN || Pinin, desmosome associated protein || Hs.409965 || W57983 || || 5411 || 104912	-0.12	-0.1	-0.94	-0.25	-0.02	-0.24	-0.12
104913	MAPK3 || **Mitogen-activated protein kinase 3 || Hs.861 || AA460363 || || 5595 || 104913	-0.19	0.78	0.15	-0.17	0.06	0.16	-0.1
104914	SET8 || PR/SET domain containing protein 8 || Hs.443735 || AA421470 || || 387893 || 104914	0.3	-0.32	-0.7	-0.36	0.74	0.89	-0.5
104920	DNAJA2 || DnaJ (Hsp40) homolog, subfamily A, member 2 || Hs.368078 || AA642650 || || 10294 || 104920	0.1	-0.84	-0.98	-0.83	0.12	-0.72
104921	ECE1 || **Endothelin converting enzyme 1 || Hs.195080 || H18427 || || 1889 || 104921	-0.88	0.74	0.16	0.02	-0.71	-0.3	-0.2
104928	C17orf27 || **Chromosome 17 open reading frame 27 || Hs.195642 || AA464142 || || 57674 || 104928	-0.49	1.95	0.4	-0.99	-0.3		0.33
104929	RPS6KA2 || Ribosomal protein S6 kinase, 90kDa, polypeptide 2 || Hs.147119 || R43585 || || 6196 || 104929	0.16	-0.02	-1.03	-0.3	0.73	1.27	1.03
104931	182-FIP || **82-kD FMRP Interacting Protein || Hs.462598 || R36085 || || 57532 || 104931	0.92	0.82	-0.26	-0.14	0.39	-0.39	-0.03
104932	EPB41L2 || Erythrocyte membrane protein band 4.1-like 2 || Hs.486470 || W88572 || || 2037 || 104932	0.64	0.24	-0.94	1.05	1.23		0.72
104933	ACIN1 || Apoptotic chromatin condensation inducer 1 || Hs.124490 || H75861 || || 22985 || 104933	0.14	-0.38	-2.04	-0.54	-0.69	-0.99
104934	SERPINB1 || Serine (or cysteine) proteinase inhibitor, clade B (ovalbumin), member 1 || Hs.381167 || AA486275 || || 1992 || 104934	-2.68	0.84	0.1	-1.78	-1.99		-3.29
104947	CBX5 || Chromobox homolog 5 (HP1 alpha homolog, Drosophila) || Hs.368627 || AA284337 || Unknown UG Hs.165249 ESTs sc_id13 || 23468 || 104947	1.7	0.02	0.81	0.02	-0.29	0.9
104948	|| || || AA280514 || nuclear pore complex-associated protein TPR (tpr) || || 104948	0.45	0.32	0.18	-0.18	0.12	-0.4	-0.06
104949	FLJ13291 || Hypothetical protein FLJ13291 || Hs.334848 || AA418078 || || 84138 || 104949	-0.01	0.9	-0.04	-0.41	-0.3	0.69	0.26
104953	PRDM5 || PR domain containing 5 || Hs.132593 || AA985423 || || 11107 || 104953	-0.37	0.34	-0.1	0.04	0.42	0.44	-0.36
104959	MLF1IP || MLF1 interacting protein || Hs.481307 || AA460299 || || 79682 || 104959	0.95	-0.33	-1.09	0.74	-1.39	-0.47	0
104966	STUB1 || **STIP1 homology and U-Box containing protein 1 || Hs.533771 || R54607 || || 10273 || 104966	-0.43	0	-0.49	0.65	0.15	-0.8	0.15
104969	MGC3036 || LOC442643 || Hs.488679 || AA468776 || || 65999 || 104969	-2.2	-1.43	-1.14	-0.58	0.4	0.62
104992	FN1 || Fibronectin 1 || Hs.203717 || R62612 || Fibronectin 1 || 2335 || 104992	-6.27	0.77	-5.89	-0.71	0.71	1.14	-3.43
104994	|| || || AI054239 || || || 104994	0.48	0.06	-1.1	-0.4	-0.17	-0.64	-0.13
104995	|| || || AA991355 || || || 104995	1.02	0.55	-1.24	-0.8	-0.15	-1.44	-0.61
105000	NONO || Non-POU domain containing, octamer-binding || Hs.533282 || AA054701 || || 4841 || 105000	0.87	0.23	-0.32	0.22	0.41	-0.12	0.21
105002	VAMP2 || Vesicle-associated membrane protein 2 (synaptobrevin 2) || Hs.25348 || R35078 || || 6844 || 105002	1.34	-0.95	-0.97	1	-0.25	-0.67	0.52
105011	MAPRE3 || Microtubule-associated protein, RP/EB family, member 3 || Hs.515860 || AA018861 || || 22924 || 105011	1.5	0.12	1.71	-0.37	0.36	0.69
105016	CLPTM1 || Cleft lip and palate associated transmembrane protein 1 || Hs.444441 || AA005140 || || 1209 || 105016	0.28	0.35	-0.11	0.21	0.53	1.29	0.27
105017	UBE4B || Ubiquitination factor E4B (UFD2 homolog, yeast) || Hs.386404 || W74337 || || 10277 || 105017	0.62	-0.07		-0.34	-0.67	-0.56	-1.07
105019	ARPP-19 || Cyclic AMP phosphoprotein, 19 kD || Hs.512908 || AA046528 || || 10776 || 105019	-0.79	-1.07	-0.96	0.5	-0.63	-0.86	-0.55
105020	ACTN4 || **Actinin, alpha 4 || Hs.270291 || H50993 || || 81 || 105020	-1.05	0.52	-0.13	0.28	0.85	0.51	0.43
[truncated: 9,004 more rows]

## Sheet: NCI60 Gene Expression
Array clone ID	NAME	786-O	A-498	A549/ATCC	ACHN	BT549	CAKI-1	CCRF-CEM	COLO-205	DU-145	EKVX	HCC-2998	HCT-116	HCT-15	HL-60	HOP-62	HOP-92	HS-578T	HT29	IGROV1	K-562	KM-12	LOX-IMVI	M14	MALME-3M	MCF-7	MDA-MB-231	MDA-MB-435	MDA-N	MOLT-4	NCI/ADR-RES	NCI-H226	NCI-H23	NCI-H322M	NCI-H460	NCI-H522	OVCAR-3	OVCAR-4	OVCAR-5	OVCAR-8	PC-3	RPMI-8226_40k	RXF-393	SF-268	SF-295	SF-539	SK-MEL-2	SK-MEL-28	SK-MEL-5
100003	KIAA1430 || KIAA1430 || Hs.535734 || AA429859 || || 57587 || 100003	0.17	0.24	-0.09	0.65	0.66	0.41	0.37	-0.01	-0.6	0.74	0.85	0.41	0.98	0.48	0.26	0.56	0.58	0.07	0.61	0.57	0.4	nv	0.91	0.77	0.79	0.06	1.29	nv	0.34	-1.36	-0.84	0.13	nv	0.68	0.45	0.38	-0.15	nv	-0.54	0.1	0.54	-0.07	-0.14	0.54	0.21	0.49	-0.12	1.1
100007	MRPS25 || Mitochondrial ribosomal protein S25 || Hs.128201 || N71078 || || 64432 || 100007	nv	0.42	0.25	-0.29	0.22	0.39	1.43	0.21	0.35	0.22	0.1	0.25	0.27	1.06	0.27	-0.7	0.44	0.24	-0.62	0.35	-0.02	0.5	0.85	0.63	0.48	0.11	0.93	nv	0.96	0	0.22	0.69	0.43	-0.34	-0.26	0.14	0.15	0.35	0.6	0.46	0.14	-0.07	0.81	0.41	0.34	1.2	0.33	0.36
100009	|| CDNA FLJ44280 fis, clone TRACH2001684 || Hs.209587 || N40554 || || || 100009	-0.46	-0.08	0.73	-0.27	nv	0.98	0.94	nv	0.65	1.34	-0.38	-0.06	-0.19	0.2	0.35	0.62	nv	nv	-0.26	nv	nv	-0.3	nv	nv	0.35	0.2	nv	nv	0.29	-0.52	1.05	nv	nv	-0.4	0.17	0.03	-0.1	0.56	-0.45	0.08	0.5	0.61	0.32	-0.23	-0.48	nv	-0.61	-0.7
100020	STX17 || Syntaxin 17 || Hs.130643 || AA126825 || || 55014 || 100020	0.76	0.07	0.21	0.21	-1.01	0.45	0.76	0.72	0.13	-0.28	0.56	0.52	0.83	0.22	nv	nv	-0.63	0.36	-0.2	0.36	nv	-0.45	nv	-0.11	0	0.4	nv	nv	0.34	nv	0.18	nv	nv	-0.53	-0.45	-0.27	0.06	-0.04	-1.49	0.09	0.07	-0.61	-0.49	0.43	0.37	0.03	nv	0.26
100021	SEC22L2 || SEC22 vesicle trafficking protein-like 2 (S. cerevisiae) || Hs.477361 || W47156 || || 26984 || 100021	0.7	0.17	0.38	0.06	0.14	0.28	-0.2	0.29	0.03	-0.27	-0.22	-0.61	0.26	0.02	0.48	-0.43	0.9	0.5	-0.05	-1.2	-0.56	-0.03	0.19	-0.08	0.99	-0.84	0.57	nv	-0.12	-0.01	-0.28	-0.47	nv	0.39	-0.03	0.92	0.3	0.07	0.54	0.48	0.47	-0.19	0	0.45	0.57	-0.39	0.33	0.23
100023	ATAD1 || ATPase family, AAA domain containing 1 || Hs.435948 || W04668 || || 84896 || 100023	0.41	0.2	0.55	0.2	-0.38	0.57	0.69	0.17	nv	0.27	0.24	0.52	0.49	0.46	0.32	0.2	0.09	0.65	0.34	0.13	0.24	0.02	-0.14	0.17	0.03	-0.21	0.32	nv	0.48	-0.7	0.13	0.35	nv	1.13	0.37	0.59	0.8	-0.19	-0.19	-0.18	0.22	nv	-0.3	-0.33	-2.46	0.76	-0.23	0.4
100026	CXCL2 || Chemokine (C-X-C motif) ligand 2 || Hs.75765 || R47771 || || 2920 || 100026	0.71	3.47	0.76	2.24	2.56	1.19	-1	0.09	0.9	1.23	0.65	-0.71	-0.53	-0.38	1.89	0.19	-0.51	-0.37	-0.16	1.92	0.33	2.97	-0.17	0.1	-1.24	-0.1	nv	nv	-0.69	0.46	0.35	-0.01	nv	2.26	-0.37	0.74	-0.26	0.22	0.28	0.14	-1	0.54	-0.03	0.36	-0.17	-0.99	0.24	0.92
100027	ARF5 || ADP-ribosylation factor 5 || Hs.430657 || AA629584 || || 381 || 100027	0.89	-0.26	-0.17	0.32	-0.45	1.14	0.39	0.39	0.06	0.4	1.34	0.74	0.84	0.27	0.75	1.1	-0.13	1.09	-0.35	0.68	0.75	0.24	0.45	1.1	1.69	0.97	0.34	nv	-0.08	-0.28	0.23	0.87	-0.89	nv	0.6	-0.01	0.73	-0.33	-0.9	1.12	0.77	0.47	0.29	0.78	-0.29	-0.31	-0.33	0.37
100031	LOC283596 || Hypothetical protein LOC283596 || Hs.448753 || AA447679 || || 283596 || 100031	0.38	0.49	0.14	-0.03	0.38	-1	0.69	0.06	0.59	-0.34	0.2	-0.02	0.01	0.33	-0.07	-0.37	-0.81	0.57	0.52	0.94	-0.09	0.37	0.22	0.07	1.49	0.3	0.21	nv	1.04	1.06	-0.18	nv	nv	0.91	0.86	0.16	0.8	-0.7	1.49	-0.07	1.08	-0.11	0.26	0.24	0.17	0.02	0.27	0.41
100032	ERN2 || ER to nucleus signalling 2 || Hs.528301 || AA102368 || || 10595 || 100032	0.66	0.09	0.31	0.52	0.02	-1.7	0.44	1.54	0.11	0.1	0.93	-0.51	0.34	-0.43	-0.53	-0.71	nv	0.37	nv	0.42	1.2	0.19	0.3	-1.32	1.29	-0.4	nv	nv	-0.68	0.43	-1.32	-0.14	nv	0.65	0.08	-0.84	-0.21	0.36	-1.11	-0.03	0.99	nv	-0.46	0.67	0.01	-1.04	nv	-0.73
100037	|| Full-length cDNA clone CS0DI019YO07 of Placenta Cot 25-normalized of Homo sapiens (human) || Hs.501868 || AA450037 || || || 100037	0.28	1.33	1.04	0.04	0.1	0.38	-0.32	0.66	0.66	0.26	0.5	0.19	0.88	-0.24	0.25	0.24	0.04	0.94	0.16	0.73	0.04	1.02	-0.68	-1.32	-0.91	0.27	-0.79	nv	-0.1	0.06	-0.49	0.8	nv	0.08	0.86	0.38	0.15	0.91	0.43	0.62	0.14	-0.19	nv	-0.21	0.27	-0.19	0.13	0.09
100038	SNTB2 || Syntrophin, beta 2 (dystrophin-associated protein A1, 59kDa, basic component 2) || Hs.461117 || AA489861 || || 6645 || 100038	0.76	0.14	0.43	0.14	nv	0.8	0.4	-0.42	nv	0.3	0.31	0.62	nv	-1.27	0.97	-0.05	0.95	0.42	-0.31	0	0.37	0.51	0.81	0.29	-0.03	0.77	nv	nv	-0.77	-0.08	-0.11	0.98	nv	nv	0.31	0.13	nv	0.04	nv	1.17	1.01	0.6	0.39	0.77	0.95	0.16	0.17	-0.18
100040	POLRMT || **Polymerase (RNA) mitochondrial (DNA directed) || Hs.254113 || R31115 || || 5442 || 100040	0.47	1.17	0.57	0.52	-0.09	-0.89	0.9	-0.51	0.67	0.17	0.81	0.32	-0.01	0.64	-0.07	-0.52	0.05	0.11	0.76	0.81	0.62	nv	0.24	-0.42	0.13	0.23	0.36	nv	0.19	0.79	0.03	-0.06	nv	0.56	0.51	0.33	0.01	0.04	-0.24	0.39	0.74	-0.56	-0.1	1.05	-0.23	-0.2	0.16	0.67
100050	SUHW2 || Suppressor of hairy wing homolog 2 (Drosophila) || Hs.43834 || W04687 || || 140883 || 100050	0.31	-0.03	0.45	0.15	nv	-0.02	0.65	-0.67	1.25	nv	0.03	nv	0.29	0.15	-0.71	nv	nv	nv	0.68	1.94	nv	-0.39	nv	0.28	nv	nv	nv	nv	1.37	0.65	nv	0.84	nv	0.02	0.77	nv	0.66	nv	0.64	nv	-0.86	-0.69	0.28	-0.64	-0.2	1.61	0.85	0.98
100051	PAPSS2 || 3'-phosphoadenosine 5'-phosphosulfate synthase 2 || Hs.524491 || AI820567 || || 9060 || 100051	0.36	0.56	0.34	0.01	0.82	-0.04	0.42	0.41	0.36	-0.23	0.13	-0.21	0.08	0.38	0.33	0.24	-0.06	0.41	-0.04	-0.05	-0.25	1.07	0.01	0.15	0.17	0.24	0.82	nv	0.39	0.98	-0.91	0.15	nv	-0.38	0.35	0.24	-0.47	0.14	-0.32	0.34	-0.56	-0.15	0.24	0.57	0.42	-0.17	-0.38	-0.09
100058	|| || || T50661 || || || 100058	0.76	0.21	-0.95	0.49	0.33	1.13	-0.17	-0.34	-0.2	-0.97	0.74	0.07	0.45	0.36	-0.07	0.68	0.54	-0.15	-0.56	-0.95	-0.91	-0.1	0.2	0.58	-0.36	1.63	0.09	nv	-0.98	-0.08	1.37	-0.06	-1.7	-0.02	-0.87	-1.24	-0.49	0.21	0.68	0.39	-0.05	1.09	-0.04	0.61	0.96	-0.62	0.04	0.51
100063	CGI-30 || CGI-30 protein || Hs.440776 || R96579 || || 51611 || 100063	0.6	0.83	0.28	0.23	-0.3	0.3	0.21	-0.69	-0.3	-0.12	0.39	0.15	-0.36	0.47	-0.73	0.41	0.22	-0.12	-0.17	1.52	0.49	0.82	0	-0.05	-0.37	-0.38	-0.49	nv	0.3	0.74	0.23	0.24	nv	nv	0.77	0.05	-0.72	-0.9	1.68	0.38	-0.03	-0.03	-0.19	0.4	-0.12	1.04	-0.36	0.81
100069	KIAA0179 || KIAA0179 || Hs.129621 || AA644334 || || 23076 || 100069	0.48	0.7	0.6	0.56	0.33	-0.7	1.3	-0.06	0.76	0.37	0.82	0.75	0.69	0.53	-0.57	-0.04	-0.3	-0.37	0.93	0.48	1.29	1.21	0.81	0.3	-1.79	0.55	nv	nv	0.47	0.87	-0.43	0.15	nv	0.59	1.51	0.55	0.29	-0.39	0.55	0.19	0.8	-0.11	0.31	0.72	-0.19	0.24	0.04	0
100070	C10orf9 || Chromosome 10 open reading frame 9 || Hs.14745 || H72682 || || 219771 || 100070	1.19	0.76	0.34	0.27	0.55	0.64	1.37	-0.72	nv	1.14	1.09	0.43	0.3	0.5	0.06	1.27	0.91	0.67	0.23	0.51	0.68	1.83	0.35	0.48	-0.77	1.12	-0.07	nv	0.38	0.89	1.29	0.36	0.57	0.04	1.61	0.62	1.52	0.31	0	1.75	-0.59	1.3	0.44	-0.04	0.46	0.25	-0.57	-0.27
100072	NFS1 || NFS1 nitrogen fixation 1 (S. cerevisiae) || Hs.194692 || AA476244 || || 9054 || 100072	0.22	0.26	0.32	-0.29	-0.14	0.46	0.25	0.58	0.25	0.45	0.91	-0.27	0.37	-0.24	0.14	0.05	-0.08	0.75	0.1	0.09	0.64	0.65	0.15	0.33	0.32	0.33	1.12	nv	-0.16	0.42	0.39	1.03	2.57	0.56	-0.04	0.1	0.54	-0.01	0.13	0.86	0.66	-0.28	-0.3	-0.17	0.21	0.33	0.51	0.98
100075	STATIP1 || Signal transducer and activator of transcription 3 interacting protein 1 || Hs.8739 || R07637 || || 55250 || 100075	0.1	0.49	0.1	-0.14	-0.26	-0.23	0.32	0.24	0.75	0.36	0.38	0.28	nv	0.96	0.4	-0.22	0.13	0.28	-0.11	0.78	0.36	0.51	0.04	-0.16	0.52	0.2	nv	nv	-0.11	0.18	-0.51	-0.2	nv	0.27	0.12	0.23	0.39	-0.18	-0.04	0.31	0.24	0.08	-0.27	0.08	0.15	0.41	nv	0.63
100082	|| || || R40357 || || || 100082	0.05	0.21	0.36	-0.36	-0.51	-0.34	0.61	0.54	-0.33	0.12	-0.05	-0.49	0.18	0.99	nv	0.41	-0.3	-0.15	-0.33	0.77	-0.65	0.19	0.32	0.31	0.88	-0.46	0.75	nv	-0.08	-0.21	0.23	nv	nv	0.8	-0.18	-0.53	-0.96	0.09	-0.51	-0.18	0.8	0.36	-0.75	-0.05	-0.28	0.44	-0.22	0.2
100084	PRKAR1A || Protein kinase, cAMP-dependent, regulatory, type I, alpha (tissue specific extinguisher 1) || Hs.280342 || AA455094 || || 5573 || 100084	0.5	0.49	0.56	0.69	-0.18	nv	0.22	-0.23	0.22	0.95	0.09	0.38	0.36	0.54	1.31	0.37	0.3	0.15	0.26	-0.96	-0.37	0.44	1.75	1.89	1.23	-0.26	0.94	nv	0.12	0.31	0.6	1.27	nv	1.25	0.69	0.26	-0.22	0.99	0.9	1.3	0.2	-0.6	0.45	0.82	1.63	1.55	1.5	2.85
100087	RBBP6 || Retinoblastoma binding protein 6 || Hs.188553 || R76457 || || 5930 || 100087	-0.51	-0.04	0.13	-0.03	-0.84	-0.25	0.89	0.31	-0.26	-0.07	0.62	0	0.66	0.27	-0.62	-0.51	-0.36	-0.14	0.03	0.62	-0.08	0.33	-0.24	-0.98	0.21	0.06	nv	nv	-0.21	0.28	-0.35	0.5	0.81	0.27	-0.04	-0.32	0.13	0.22	-0.67	-0.33	0.5	-0.41	-0.07	0.25	0.26	0.26	0.22	-0.25
100090	SNRPB || Small nuclear ribonucleoprotein polypeptides B and B1 || Hs.83753 || AA599116 || || 6628 || 100090	0.28	0.58	1.34	0.02	0.4	-1.04	1.36	1.08	0.04	0.38	0.94	0.03	0.76	0.92	0.65	-0.28	-0.14	0.64	0.81	0.8	1	1.57	0.07	-0.56	0.5	0.94	0.56	nv	0.5	1.68	-1.1	0.82	-0.72	1.41	0.19	-0.36	0.19	0.15	1.28	0.3	0.42	0.17	0.71	0.32	-0.06	0.06	0.35	0.71
100092	CPNE4 || Copine IV || Hs.199877 || R19661 || || 131034 || 100092	-0.38	0.01	0.29	0.41	0.32	0.49	0.33	0.09	0.22	0.28	0.72	0.34	0.16	0.53	0.28	0.88	0.2	0.54	-0.27	0.63	0.05	0.62	0.73	0.58	nv	0.41	0.21	nv	0.28	0.76	0.21	0.34	nv	0.09	0.76	0.38	-0.08	0.09	0.36	0.49	0.7	0.22	0.32	0.43	0.18	0.37	0.04	0.38
100094	SFRS7 || Splicing factor, arginine/serine-rich 7, 35kDa || Hs.309090 || H54020 || || 6432 || 100094	-0.18	0.34	0.64	0.14	-0.71	-0.27	1.17	0.61	0.25	-0.47	0.22	0.31	0.23	0.84	-0.15	-0.23	-0.77	0.48	0.66	0.4	0.41	0.83	0.29	-0.14	0.88	-0.46	0.27	nv	0.99	0.22	-0.48	0.54	0.15	0.76	0.36	0.19	0.37	0.53	0.13	0.16	0.6	-0.48	0.35	0.11	-0.24	-0.35	0.12	0.64
100099	TYMS || **Thymidylate synthetase || Hs.369762 || N66132 || || 7298 || 100099	0.58	0.31	0.43	0.57	-0.65	nv	1.74	0.07	nv	nv	0.66	0.72	0.81	1.73	0.21	0.12	nv	0.61	1.36	1.06	0.16	0.49	1.02	0.34	1	0.24	0.35	nv	1.27	nv	0.01	1.52	nv	0.49	0.76	0.53	nv	1	nv	nv	1.03	0.32	0.05	0.05	nv	-0.25	0.48	0.84
100102	MGC11308 || Hypothetical protein MGC11308 || Hs.19210 || AA457681 || || 84975 || 100102	-0.72	-0.1	0.25	0.43	-0.41	0.5	-0.42	1.74	-0.42	-0.15	1.75	0.32	1.22	-0.18	-0.17	-0.44	-0.97	1.79	0.17	-0.39	0.28	0.52	0	0.11	0.33	-0.17	nv	nv	-0.95	0.38	-0.04	-0.22	nv	0.24	-0.31	0.24	0.68	0.24	-0.23	0.06	-0.35	-0.75	-0.76	-0.03	-0.42	-0.42	-0.3	0.19
100103	DKFZP564A022 || Hypothetical protein DKFZp564A022 || Hs.491626 || R19102 || || 81790 || 100103	-1.07	0.04	0.77	-0.06	nv	0.94	-0.03	1.08	0.54	1.17	0.57	nv	0.54	-0.11	-0.24	nv	0.72	-0.89	0.16	nv	0.32	-0.03	nv	0.59	nv	0.1	nv	nv	-0.02	-0.14	-0.21	0.21	nv	-0.75	-0.36	nv	-0.01	1.21	0.75	nv	-1.04	0.21	-0.87	-0.47	0.8	nv	-0.71	-0.2
100111	RAB3GAP || RAB3 GTPase-ACTIVATING PROTEIN || Hs.306327 || AA039230 || || 22930 || 100111	0.39	0.41	0.39	0.75	-0.43	0.36	-0.3	0.13	0.14	-0.02	0.23	-0.29	-0.07	-0.47	0.53	-0.66	0.17	0.15	0.01	0.56	0.56	0.16	-0.08	0.16	1.14	-0.01	0.05	nv	0.08	0.54	0.28	-0.06	nv	-0.07	0	-0.09	0.09	0.02	0.46	0.13	-0.3	0.64	0.19	0.15	0.59	-0.85	0.52	-0.33
100112	|| || || AA688141 || || || 100112	0.76	0.75	-0.17	-0.16	0.39	0.07	0.5	0.44	0.17	-0.85	0.37	0.47	0.45	2.19	1.17	0.58	0.56	0.93	0.79	1.17	0.45	1.1	0.64	-0.75	1.54	-0.3	0.66	nv	-0.07	0.69	-0.49	0.19	-0.91	0.65	0.95	0.74	0.32	-0.39	0.42	-0.04	1.54	nv	-0.22	0.15	0.03	-0.1	0.66	0.06
100115	CECR1 || Cat eye syndrome chromosome region, candidate 1 || Hs.170310 || AA293109 || || 51816 || 100115	0.33	0.69	-0.35	1.25	0.87	1.95	0.3	-0.64	0.22	nv	-0.61	nv	nv	-1.41	0.83	1.78	1.61	nv	0.13	-0.23	nv	1.35	nv	0.9	-0.08	1.52	nv	nv	-0.98	0.88	2.84	0.21	nv	0.68	0.29	nv	0.82	0.26	0.59	nv	-0.28	0.59	nv	0.76	1.14	nv	1.29	nv
100116	SC4MOL || Sterol-C4-methyl oxidase-like || Hs.105269 || AA157954 || || 6307 || 100116	1.08	0	-0.43	0.26	0.19	-0.25	0.58	0.77	-0.21	-0.51	1.14	0.5	0.86	0.53	1.45	0.51	0.77	-0.22	1.92	0.79	0.56	-0.39	0.38	0.78	-0.9	0.18	0.2	nv	0.14	-0.01	-0.22	-0.33	0.56	-0.52	-1	0.15	1.63	-0.84	1.35	-0.64	0.9	0.41	0.85	0.31	2.13	0.12	0.12	0.56
100117	ZDHHC13 || Zinc finger, DHHC domain containing 13 || Hs.188569 || AA459681 || || 54503 || 100117	0.48	0.52	0.43	0.08	-0.62	0.04	0.44	0.46	0.5	0.31	0.43	0.13	-0.54	-0.42	-0.39	-0.46	-0.85	0.77	-0.25	-0.41	nv	0.29	0.3	-0.59	-1.1	-0.41	nv	nv	0.3	-1.09	0.41	-0.24	nv	0.05	0.41	1.81	0.63	0.12	-0.01	0.23	-0.96	0.33	0.24	-0.42	0.57	-0.09	0.36	0.13
100118	IVNS1ABP || Influenza virus NS1A binding protein || Hs.497183 || AA486796 || || 10625 || 100118	-0.75	0.84	-0.45	-0.01	1.21	0.94	0.28	-0.47	-0.25	0.71	0.23	-0.64	0.19	-0.28	-1.39	-1.8	-0.68	0.23	0.43	-0.15	0.1	0.32	1.38	3.15	-0.43	-1.15	0.46	nv	0.12	-0.76	0.08	-0.44	-1.46	0.35	-0.9	1.16	2.17	-1.13	0.16	-1.65	-0.2	-0.33	-0.18	0.7	0.76	1.79	1.58	1.68
100121	FLJ20699 || Hypothetical protein FLJ20699 || Hs.435832 || AA459420 || || 55020 || 100121	-0.09	-0.45	0.41	-0.57	-1.04	-1.26	1.05	0.48	-0.13	0.23	1.9	-0.05	0.57	-0.34	0.42	-1.03	-0.24	0.61	-0.22	0.23	1.17	0.27	0.9	0.18	0.51	0.97	nv	nv	-0.82	0.9	-0.81	0.03	nv	0.23	-0.24	0.28	-0.19	0.3	0.06	0.73	0.65	-0.36	-0.42	0.21	0.17	nv	nv	0.19
100122	|| Transcribed locus || Hs.531166 || N51828 || || || 100122	0.7	0.29	0.31	-0.02	nv	-0.22	1.44	0.71	0.77	0.4	-0.46	0.43	-0.1	1.18	-0.19	nv	nv	0.63	0.88	-0.23	0.15	-0.12	1.17	0.04	nv	nv	nv	nv	1.12	-0.34	nv	nv	nv	0.15	nv	nv	-1.16	-0.03	0.36	nv	0.75	0.39	0.04	0.93	0.52	0.31	-0.39	nv
100124	CPSF2 || Cleavage and polyadenylation specific factor 2, 100kDa || Hs.435675 || N90958 || || 53981 || 100124	0.53	0.19	0.72	0.09	0.11	-1.22	0.76	0.24	0.56	0.95	-0.29	-0.45	0.24	0.42	-0.08	-0.9	-0.01	-0.09	0.18	-0.29	0.21	0.25	-0.36	0.27	0.51	-0.05	nv	nv	0.46	0.37	-0.46	0.6	1.4	1.03	1.32	0.73	0.57	0.75	0.18	0.76	0.2	-0.62	-0.25	-0.11	0.17	-0.13	-0.13	0.45
100126	IMP4 || U3 snoRNP protein 4 homolog || Hs.91579 || AA458932 || || 92856 || 100126	0.63	0.86	1.16	0.64	nv	-0.05	0.2	0	-0.05	-0.14	1.09	-0.03	0.59	0.48	-0.67	0.42	-0.05	0.22	0.11	0.53	0.74	1.92	0.54	-0.11	0.51	0.51	1.03	nv	-0.86	1.83	-0.16	-0.58	0.12	1.22	0.47	0.13	-0.53	0.04	0.23	-0.11	0.78	0.13	-0.42	0.63	-0.41	-0.6	0.58	0.99
100127	PTHLH || Parathyroid hormone-like hormone || Hs.89626 || AA845432 || || 5744 || 100127	1.26	0.84	1.55	1.51	0.67	nv	nv	nv	0.1	0.33	0.15	-0.02	nv	nv	1.45	-0.2	0.81	nv	-0.04	0.21	nv	nv	-0.01	0.11	nv	nv	nv	nv	-0.04	-0.22	0.73	nv	nv	0.37	-0.08	0.36	-0.25	nv	-0.13	1.59	0.26	4.96	0.09	2.21	1.59	nv	0.22	0.18
100129	PTRF || Polymerase I and transcript release factor || Hs.437191 || AA418829 || || 284119 || 100129	1.43	1.55	1.16	2.3	1.78	1.87	-2.44	-3.68	0.75	1.48	-2.34	-0.87	-0.61	-4.24	0.77	0.66	2.48	-1.31	1.75	-0.78	-2.97	2.56	1.05	-0.53	nv	2.39	nv	nv	-3.24	1.6	2.35	-1.36	nv	-0.68	2.12	-2.47	-0.85	-0.03	1.63	-4	-4.11	0.56	2.27	1.77	0.48	-2.51	-0.68	-3
100130	SUPT6H || Suppressor of Ty 6 homolog (S. cerevisiae) || Hs.250429 || R38625 || || 6830 || 100130	-0.4	0.1	0.6	0.2	-0.1	0.64	0.11	0.45	0.26	0.04	0.55	-0.28	-0.13	0.3	0.15	-0.04	0.13	-0.04	-0.15	0.28	0.6	1.45	0.11	0.29	-1.41	0.97	-0.72	nv	-0.44	0.7	0.73	0.75	-0.07	0.49	-0.04	0.31	-0.51	0.21	-0.33	-0.23	0.03	-0.68	0.22	1.15	0.29	0.05	0.6	0.42
100136	PKD2 || Polycystic kidney disease 2 (autosomal dominant) || Hs.181272 || R48231 || || 5311 || 100136	0.41	-0.29	0.56	0.81	-0.33	0.78	0.52	-0.55	-0.14	1.03	0.09	0.06	0.47	0.63	0.22	-0.62	1.08	-0.44	-0.38	-0.56	-0.02	-0.21	0.43	0.64	-0.51	0.12	nv	nv	0.12	-0.45	0	0.81	nv	-0.52	nv	0.55	-0.18	0.45	-0.66	-0.18	-0.26	0.45	1.78	0.54	-0.2	0.35	0.79	-0.06
100138	DNCI1 || Dynein, cytoplasmic, intermediate polypeptide 1 || Hs.440364 || R54443 || || 1780 || 100138	0.46	0.85	0.38	0.76	-0.32	0.65	-0.51	0.12	-0.72	0.28	0.19	-0.9	-0.34	-0.81	-0.06	-0.43	0.68	-0.2	-0.23	-0.43	-0.9	0.91	0.17	-0.26	0.13	0.09	2.67	nv	-0.07	0.29	0.54	0.16	nv	-0.34	0.19	-0.13	0.03	0.23	0.2	0.31	-0.11	0.85	0.55	0.14	0.45	-0.18	1.16	1.08
100141	PPP1R12B || Protein phosphatase 1, regulatory (inhibitor) subunit 12B || Hs.444403 || N91797 || || 4660 || 100141	0.2	-1.03	-1.3	-0.54	nv	-0.76	-1.31	-0.19	-1	-0.98	-1.01	-0.36	-1.74	nv	nv	-0.26	2.65	1.12	-2.48	-0.45	1.45	-0.73	-2.04	0.35	nv	0.22	nv	nv	-1.38	0.82	2.96	-0.49	nv	0.57	-1.98	0.45	0.89	0.53	0.18	1.42	-1.63	1.54	2.48	1.43	3.08	nv	nv	-0.58
100143	|| || || AA158258 || || || 100143	0.69	-0.05	0.59	-0.13	0.18	0.08	0.39	0.44	0.73	0.09	0.3	0.77	0.78	0.91	-1.32	1.56	1.15	0.22	0.37	0.76	0.44	-0.47	0.25	0.05	-1.43	0.29	2.01	nv	-0.06	0.58	0.8	-1.04	0.12	0.68	0.84	0.01	0.22	0.34	0.2	-0.03	0.09	0.56	0.12	0.42	0.81	1.06	0.21	0.48
100144	|| || || N48302 || || || 100144	1.51	0.36	0.43	-0.2	1.33	0.36	1.06	-0.5	0.25	0.62	0.15	0.35	0.98	0.46	0.84	0.4	0.4	1	0.25	0.85	0.62	0.56	1.46	0.17	0.52	0.78	nv	nv	0.59	0	0.99	0.89	nv	0.82	0.73	0.29	0.92	0.61	1.16	0.74	0.75	1.58	0.42	0.69	1.03	0.21	0.79	-0.62
100145	EPLIN || Epithelial protein lost in neoplasm beta || Hs.525419 || AA487557 || || 51474 || 100145	-0.84	1.8	-2.04	-2.12	-0.59	2.64	-1.9	0.92	-0.97	0.18	0.34	-0.51	-0.02	-1.56	0.43	0.63	1.95	1.39	0.12	-0.76	-0.86	nv	nv	0.41	-1.22	0.58	-0.29	nv	-1.55	2.23	3.49	-0.87	0.36	0	-1.39	nv	-0.9	0.48	1.72	0.37	-2.98	-1.08	nv	1.02	0.73	-0.03	0.3	-0.56
100147	SP3 || Sp3 transcription factor || Hs.531587 || W31688 || || 6670 || 100147	0.29	0.34	0.58	0.39	-0.9	-0.11	1.26	0.6	0.09	0.44	0.46	0.78	0.68	-0.35	-1.55	-0.12	-0.17	0.28	0.14	0.49	0.34	0.59	-0.66	0.07	-2.18	0.26	0.89	nv	0.3	nv	0.54	1.78	nv	-0.62	-0.46	0.12	0.02	1.23	-0.18	-0.36	-1.2	1.35	0.26	0.52	-0.02	-0.04	0.14	-0.92
100148	|| Hypothetical gene supported by NM_178315 || Hs.517430 || AA425384 || || 439931 || 100148	0.52	-0.02	0.42	-0.24	nv	0.87	0.83	0.72	-0.05	0.38	0.43	nv	0.87	0.72	0.54	0.48	0.5	0.46	-0.05	1.03	0.59	0.32	0.4	-0.69	1.99	0.49	0.76	nv	0.02	0.24	0.88	0.26	-0.19	0.42	0.43	0.78	1.74	0.39	0.6	0.83	0.58	-0.25	0.19	0.6	0.12	0.72	0.34	0.58
100153	|| Transcribed locus || Hs.528854 || AA970652 || || || 100153	-0.75	0.08	0.82	0.1	0.44	0.36	-0.01	0.17	0.44	nv	0.38	nv	0.04	0.67	0.44	0.91	0.16	0.41	-0.41	0.59	nv	0.21	0.71	0.58	1.59	0.45	nv	nv	0.26	-0.21	0.9	0.27	nv	0.27	0.38	0.08	0.48	-0.14	-0.39	0.21	1.03	0.27	0.09	0.39	0.22	0.22	-0.11	0.75
100155	PRNPIP || Prion protein interacting protein || Hs.132497 || AA487428 || || 79033 || 100155	0.25	0.45	0.43	0.05	0.9	0.38	0.65	-0.03	0.07	1.46	0.74	0.04	0.21	0.47	0.25	0.81	0.95	0.41	-0.12	0.98	0.42	1.18	1.18	-0.42	-0.77	0.77	0.67	nv	-0.33	0.6	0.4	0.85	0.64	0.26	0.82	1.09	0.66	-0.49	0.35	1.19	1	0.15	0.49	0.9	0.8	-0.19	0.59	0.32
100169	GAS7 || Growth arrest-specific 7 || Hs.462214 || R54059 || || 8522 || 100169	0.18	0.6	0.59	0.8	0.14	0.65	0.82	0.41	0.46	0.52	0.77	0.12	0.56	0.79	-0.05	-0.25	0.98	0.58	0.54	0.94	0.92	1.31	0.82	-0.33	-0.52	0.54	1.3	nv	-0.59	0.88	0.11	0.6	0.98	1.39	-0.17	0.46	1.15	0.16	0.3	0.98	0.63	0.62	-0.15	0.89	0.82	-0.23	1.03	0.38
100172	C14orf154 || Chromosome 14 open reading frame 154 || Hs.510407 || AA452116 || || 84193 || 100172	0.61	0.86	0.44	0.3	-0.05	-0.4	0.96	0.55	-0.01	0.66	0.72	-0.35	0.47	0.01	0.42	-1.09	-0.07	0.43	0.46	-0.19	0.7	0.81	-0.63	-0.16	0.84	0.33	-0.12	nv	-0.24	0.77	-0.17	0.23	0.59	0.57	0.81	0.45	0.23	nv	0.31	0.73	-0.41	-0.41	0.99	-0.36	-0.17	nv	-0.5	-0.13
100174	MID1IP1 || MID1 interacting protein 1 (gastrulation specific G12-like (zebrafish)) || Hs.522605 || R91137 || || 58526 || 100174	-0.82	-0.02	0.23	0.09	0.04	-0.29	1.04	0.35	-0.15	-0.24	0	0.65	0.14	0.81	-0.38	0.89	nv	-0.04	-0.91	0.58	0.43	-0.34	0.87	0.37	-0.35	0.06	0.75	nv	0.14	0.12	-0.04	-1.12	nv	1.41	-0.37	-0.3	0.27	-0.87	0.28	0.56	0.4	-0.63	-0.24	-0.07	-0.46	-0.07	0.35	-0.06
100176	C14orf147 || Chromosome 14 open reading frame 147 || Hs.269909 || AA142942 || || 171546 || 100176	-0.77	-0.94	0.05	-0.39	0.79	nv	-0.67	0.56	1.18	0.61	-0.19	-0.38	nv	nv	0.29	0.29	-0.62	nv	0.18	-0.13	0.03	nv	0.44	0.6	0.72	nv	nv	nv	0.12	0.34	0.17	nv	nv	0.5	-0.4	-0.05	0.1	0.26	0.58	0.17	-0.5	nv	-0.96	-0.53	0.1	nv	-0.08	-0.1
100177	STX17 || Syntaxin 17 || Hs.130643 || N77246 || || 55014 || 100177	0.2	0.26	0.14	0.3	-0.1	0.34	0.76	0.67	0.31	-0.29	0.35	nv	0.52	0.93	-0.07	-0.56	0	0.56	-0.5	0.43	0.1	0.11	0.17	0.21	0.09	0.38	nv	nv	0.42	-0.51	0.17	0.16	nv	-0.09	0	-0.17	-0.06	0.13	-0.32	0.11	0.62	-0.42	0.33	0.15	0.17	0.17	-0.37	-0.18
100181	CTL2 || CTL2 gene || Hs.515134 || R39578 || || 57153 || 100181	-0.29	-0.93	-1.66	0.47	0.49	0.3	0.22	0.09	0.24	0.13	0.84	0.41	1.11	-1.41	-0.29	0.15	1.05	1.24	-0.74	-0.22	-0.58	-0.85	-2.1	-0.44	-0.45	2.02	-1.19	nv	-0.75	1.03	1.49	0.2	2.96	-1.47	-0.37	0.87	2.18	0.94	0.9	-0.92	-2.2	0.19	0.44	1.46	1.31	-0.85	-0.86	-1
100182	KRT10 || Keratin 10 (epidermolytic hyperkeratosis; keratosis palmaris et plantaris) || Hs.99936 || AA428454 || || 3858 || 100182	0.78	nv	nv	-0.11	nv	nv	nv	0.22	0.5	0.18	0.25	nv	0.21	0.43	nv	-0.18	-0.01	0.01	0.05	-0.15	nv	0.7	0.29	-0.17	0.18	0.68	nv	nv	-0.37	0.5	0.46	0.27	nv	0.23	0.17	0.26	0.43	0.15	0.22	0.17	0.26	nv	0.53	0.34	0.37	0.01	nv	0.15
100183	HSGP25L2G || Gp25L2 protein || Hs.279929 || AA489314 || || 54732 || 100183	0.21	0.33	0.27	0.56	-0.21	-0.33	0.54	0.43	nv	-0.38	0.56	nv	1.25	nv	0.19	0.06	nv	0.24	0.41	0.56	0.44	nv	nv	0.68	1	nv	nv	nv	0.07	0.95	0.48	0.44	nv	0.22	0.44	0.1	-0.24	0.56	nv	0.21	nv	0.83	0.16	0.2	0.09	0.11	nv	-0.01
100187	KIF5A || Kinesin family member 5A || Hs.151219 || AA490109 || || 3798 || 100187	3.24	-0.81	-0.06	1.42	0.25	nv	-0.32	2.3	0.88	2.62	2.42	-0.69	nv	nv	1.16	0.82	nv	nv	-0.59	-0.3	nv	-1.02	nv	-0.41	-1.1	1.62	nv	nv	0.04	nv	4.1	4.81	nv	0.1	nv	-0.26	-0.38	0.19	0.07	-0.78	0.03	2.3	-0.97	0.43	0.86	nv	-0.9	1.29
100191	|| Transcribed locus || Hs.94499 || T57061 || || || 100191	1.22	0.82	0.34	-0.5	0.85	0.3	-1.84	-1.83	0.1	0.23	-0.42	0.06	-0.38	0.03	0.46	0.06	0.85	-0.45	0.09	0.49	0.04	-0.68	-0.35	0.52	0.77	0.72	nv	nv	-1.24	0.07	1.2	-0.14	nv	0.13	0.96	1.71	0.33	-0.45	0.51	-0.31	-1.34	0.7	0.44	0.26	0.38	0.23	nv	0.14
100193	|| Transcribed locus || Hs.34145 || AA436138 || || || 100193	-0.02	0.1	-0.81	0.14	-0.71	-0.46	-1.28	nv	0.04	-0.12	-0.59	0.07	-0.68	nv	0.09	-0.15	0.44	nv	-0.37	nv	nv	-0.15	0.19	1.34	-1.18	-0.32	1.7	nv	-0.13	-0.62	0.65	-0.62	nv	-0.25	-0.57	0.17	-0.08	-0.24	0.16	-0.35	nv	nv	-0.09	-0.59	nv	1.92	2.34	2.75
100194	ANKRD13 || **Ankyrin repeat domain 13 || Hs.528703 || R59795 || || 88455 || 100194	-0.19	0.15	-0.66	0.2	-0.44	0.67	0.6	0.12	0.83	0.04	-0.57	-0.52	-0.22	0.99	0.14	0.94	0.33	-0.01	-0.55	0.58	-0.24	0.5	0.01	-0.02	0.84	0.44	0.31	nv	0.01	0.84	0.4	-0.26	nv	-0.44	-0.53	-0.09	-0.3	-0.33	1.34	0.75	0.85	-0.28	1.43	0.67	-0.03	0.28	-0.23	-0.22
100195	SBDSP || Shwachman-Bodian-Diamond syndrome pseudogene || Hs.427306 || T55337 || || 155370 || 100195	0.49	0.42	0.38	0.81	0.53	0.2	-0.42	-0.2	-0.09	1.24	1.14	-0.5	0.38	-0.28	0.15	1.19	1.19	0.59	0.56	0.92	1.01	0.62	-0.14	0.6	0.1	0.36	0.67	nv	-0.84	0.99	0.42	0.3	1.2	1.17	1	-0.86	-0.01	-0.7	1.31	0.88	0.92	0.57	0.56	1.19	0.44	0.01	-1.22	1.02
100198	HIST3H2A || Histone 3, H2a || Hs.26331 || AA457566 || || 92815 || 100198	0.1	0	0.24	0.08	0.47	0.9	0.33	0.53	0.25	0.46	1.07	0.05	0.36	-0.12	0.31	-0.69	-0.42	0.59	-0.01	1.94	0.93	0.5	-0.34	0.32	0.75	0.48	0.66	nv	-0.03	0.79	0.12	0.54	nv	0.47	0.39	0.38	-0.04	0.61	0.06	0.58	0.01	-0.63	0.86	-0.09	-0.46	0.65	-0.42	0.96
100205	RGS13 || Regulator of G-protein signalling 13 || Hs.497220 || H70046 || || 6003 || 100205	0.5	0.32	0.01	0.09	0.36	-0.7	0.19	-0.13	0.09	0.14	-0.02	0.57	-0.18	0.23	0.54	-0.24	0.22	-0.2	0.14	0.27	1.25	-0.51	-0.3	0.19	1.21	nv	nv	nv	0.61	-0.33	-0.52	-0.97	nv	0.06	0.2	0.22	0.32	0.2	0.23	0.1	0.46	-0.02	0.21	-0.96	0.17	0.23	0.31	0.01
100209	LOC168850 || Hypothetical protein LOC168850 || Hs.159006 || N20820 || || 168850 || 100209	0.56	0.19	-0.19	0.77	-0.32	0.57	0.68	0.28	-0.1	-0.14	0.39	-0.07	0.01	0.35	-0.52	1.54	-0.12	0.71	0.44	0.11	-0.41	0.14	0.56	0.81	0.02	-0.41	nv	nv	0.69	-1.17	0.51	-0.58	nv	-0.21	0.31	-1.02	-0.1	-0.51	-1.17	0.38	0.36	0.49	0.68	0.89	-0.53	0.66	-0.31	-0.22
100212	ABI2 || Abl interactor 2 || Hs.471156 || N94992 || || 10152 || 100212	-0.41	0.37	0.16	0.39	-0.65	0.24	1.17	-0.17	0.57	0.51	-0.52	-0.07	0.63	-1.78	-0.48	-0.05	-0.18	0.58	-0.42	-0.37	0.05	0.37	-0.16	0.13	-2.02	0.14	nv	nv	0.26	-0.45	0.16	1.08	nv	-0.45	1.46	0.68	0.34	0.44	0.09	0.13	-1.21	0.41	0.8	1.01	0.22	0.4	0.26	nv
100214	PPP1R15B || Protein phosphatase 1, regulatory (inhibitor) subunit 15B || Hs.304376 || R72296 || || 84919 || 100214	0.29	0.32	0.42	0.41	0.15	0.5	0.52	0.45	1.06	1.07	0.37	0.36	0.47	0.22	-0.41	nv	-0.55	0.26	0.73	0.14	0.25	0.17	-0.63	-0.14	-0.22	-0.06	nv	nv	0.21	-0.27	0.04	0.1	nv	1.19	0.27	0.22	0.56	0.32	nv	0.78	0.21	-0.07	0.25	0.34	0.78	0.21	-0.31	0.2
100215	STAR || Steroidogenic acute regulator || Hs.521535 || AA679454 || || 6770 || 100215	0.48	0.51	1.17	-0.65	0.55	0.01	-0.07	0.6	0.1	0.62	0.37	0.06	0.41	0.41	0.4	0.09	-0.07	0.56	0.58	0.74	0.59	0.64	0.61	-0.12	0.9	-0.03	1.39	nv	-0.12	-0.17	-0.06	0.71	0.35	1.69	0.55	0.84	2.23	-1.35	0.7	1.09	1.36	0.09	-0.15	0.72	0.78	0.43	0.4	1.19
100217	JPH1 || Junctophilin 1 || Hs.160574 || AA454632 || || 56704 || 100217	0.34	-0.46	-0.73	-0.15	0.37	-0.04	0.25	0.08	0.05	-0.33	0.41	0.02	-0.01	0.17	-0.46	0.53	0.84	-0.04	-0.64	0.08	0.4	-0.62	0.64	0.1	0.51	-0.53	0.23	nv	0.53	0.91	0.2	-0.7	nv	0.18	-0.28	0.01	0.34	0.2	0.78	0.02	0.04	-0.08	0.34	0.76	0.07	-0.28	0.31	0.91
100223	PTOV1 || Prostate tumor overexpressed gene 1 || Hs.515540 || AA486332 || || 53635 || 100223	-0.1	0.29	0.46	-0.47	0.43	0.76	0.53	-0.61	-0.08	0.61	0.26	0.57	0.84	0.45	0.71	0.01	0.31	0.59	0.14	0.36	0.45	0.83	0.17	-0.17	1.93	0.54	-0.86	nv	0.07	0.59	0.29	0.34	0.45	-0.67	0.23	0.71	1.25	0.56	0.19	1.13	0.1	0.31	0.12	0.59	0.69	-0.34	0.17	0.42
100224	OCRL || Oculocerebrorenal syndrome of Lowe || Hs.126357 || T63362 || || 4952 || 100224	-0.24	0.47	1	0.14	1.38	0.68	-0.47	-0.21	0.23	0.67	0.6	nv	0.18	0.04	0.94	0.17	0.16	0.82	-0.1	0.24	0.1	0.42	0.82	0.45	1.16	0.27	0.77	nv	-0.87	0.41	-0.07	1.26	nv	0.99	1.21	0.85	0.71	-0.42	0.53	1.68	0.82	0.02	0.97	0.69	0.88	0.61	-0.29	0.46
100225	HNRPU || Heterogeneous nuclear ribonucleoprotein U (scaffold attachment factor A) || Hs.166463 || T97547 || || 3192 || 100225	0.36	0.53	0.78	0.54	-0.14	-0.16	1.19	0.56	1.08	0.36	-0.03	-0.04	0.75	0.83	-0.56	-0.23	-0.25	0.68	0.48	0.1	0.7	0.61	0.39	-0.08	-0.52	-0.25	0.36	nv	0.84	0.49	-0.55	0.6	0.34	1.02	0.68	0.16	0.14	-0.09	0.6	0.24	0.55	0.07	0.48	0.46	0.19	-0.01	-0.24	-0.4
100233	TOMM7 || Translocase of outer mitochondrial membrane 7 homolog (yeast) || Hs.112318 || AA069704 || || 54543 || 100233	-0.08	-0.04	0.08	-0.43	-0.14	-0.2	-0.72	nv	nv	nv	0.05	0.17	-0.25	0.84	0.38	0.9	nv	0.14	-0.41	0.47	-0.32	-0.32	0.8	0.79	1.64	-0.59	1.43	nv	-0.53	0.31	0.61	-0.1	nv	0.79	0.68	0.07	-0.6	-0.26	0.24	0.44	0.88	-0.35	-0.35	0.51	0.08	0.48	1.2	2.42
100234	FOSL2 || FOS-like antigen 2 || Hs.220971 || AA101616 || || 2355 || 100234	1	1.12	0.66	1.64	nv	0.62	-1.19	-0.53	-0.09	0.85	0.4	0.07	-0.68	-1.26	nv	nv	1.85	-1.7	1.29	-1.45	nv	1.21	nv	nv	nv	1.73	nv	nv	-2.02	1.35	0.97	-0.17	nv	-0.94	0.48	nv	-0.1	0.53	0.03	nv	nv	1.69	1.67	0.63	0.98	-1.38	nv	nv
100237	C20orf43 || Chromosome 20 open reading frame 43 || Hs.517134 || N32877 || || 51507 || 100237	-0.15	0.14	-0.28	-0.32	-0.18	0	0.55	0.89	-0.75	0.07	-0.13	-0.78	-0.28	0.41	-0.03	-0.14	0.43	0.39	-0.21	0.14	0.07	0.95	0.95	0.13	-0.23	0.74	1.4	nv	-0.26	0.52	-0.04	0.7	0.5	0.14	-0.19	0.27	0.42	-0.32	0.33	0.74	-0.07	-0.17	0.19	0.12	0.34	0.38	1.2	0.42
100243	CXX1 || CAAX box 1 || Hs.522789 || W72596 || || 8933 || 100243	0.8	0.54	nv	-0.17	1.9	1.96	-1.83	-1.8	-0.38	0.99	-0.49	0.24	-2.16	-2.18	2.11	1.78	1.66	-1.08	0.85	-0.01	-2.33	0.68	0.76	0.78	1.2	1.48	1.77	nv	-2.09	0.5	0.73	0.38	-0.71	0.34	1.5	0.35	1.13	-0.07	0.39	1.78	-2.41	1.34	1.62	1.26	1.57	1.33	0.52	0.81
100245	LYRIC || LYRIC/3D3 || Hs.377155 || N92734 || || 92140 || 100245	0.07	0.25	-0.51	0.14	0.4	-1.04	1.27	-0.53	-0.03	0.14	0.18	0	-0.05	0.44	-0.27	-0.45	-0.47	-0.19	0.81	0.04	-0.15	0.03	0.19	-0.12	-0.17	-0.13	nv	nv	0.96	-0.13	-0.36	0.15	nv	-0.03	0.62	0.6	0.49	-0.38	1.05	-0.06	0.1	0.26	-0.29	-0.3	0.36	nv	-0.04	-0.1
100246	MXD4 || MAX dimerization protein 4 || Hs.102402 || AA416970 || || 10608 || 100246	-1.25	-0.28	-0.28	-0.5	nv	3.05	-0.27	-0.19	0.64	nv	0.52	0.62	0.2	0.54	1.42	1.05	0.45	-0.06	0.22	-0.24	-0.14	nv	-0.34	0.57	1.14	1.48	nv	nv	0.11	0.62	1.48	1.11	nv	0.07	0.83	nv	-0.54	1.06	0.15	1.46	-0.3	0.05	-0.57	-0.23	nv	nv	nv	-0.2
100247	KIF22 || Kinesin family member 22 || Hs.119324 || AA430503 || || 3835 || 100247	0.11	-0.1	0.14	0.19	0.19	-1.45	1.21	-0.26	0.09	0.06	0.53	-0.09	0.52	0.65	-0.44	-0.79	-0.91	0.15	0.14	0.7	0.75	0.47	0.13	-0.63	1.73	0.25	0.29	nv	0.49	0.43	-0.69	0.38	nv	0.53	0.01	-0.41	0.53	-0.17	0.24	0.07	0.69	-0.59	-0.66	0.41	0.53	-0.22	-0.05	-0.47
100249	OSBPL8 || Oxysterol binding protein-like 8 || Hs.430849 || N63478 || || 114882 || 100249	0.42	1.58	0.09	1.32	0.44	0.07	0.96	-0.28	-0.18	0.21	-0.23	nv	0.3	1.07	-0.68	0.85	0.64	0.7	-0.1	0.67	-0.27	1.11	1.06	0.7	-0.28	0.92	-0.14	nv	0.86	-0.14	-0.61	-0.59	nv	0.18	0.15	-0.18	0.03	-0.1	0.8	0.54	0.42	0.15	0.69	0.64	0.64	0.06	-0.47	0.91
100261	USP13 || Ubiquitin specific protease 13 (isopeptidase T-3) || Hs.175322 || R70174 || || 8975 || 100261	0.79	0.24	-0.19	0.4	-0.08	-0.36	0.62	-0.38	0.27	-0.04	-0.18	0.1	0.46	-0.17	-1.12	0.94	-0.22	-1.13	-0.96	-1.92	0.52	0.41	0.55	0.52	0.07	0.34	nv	nv	0.4	0.26	-0.19	1.02	nv	-0.41	0.45	-0.09	-0.63	0.13	-0.11	0.07	0.53	0.2	0.44	0.56	0.76	0.66	-0.23	-0.01
100262	CDC2L5 || Cell division cycle 2-like 5 (cholinesterase-related cell division controller) || Hs.233552 || N35067 || CHED=cdc2-related kinase || 8621 || 100262	0.25	0.17	0.06	0.41	-0.12	0.24	0.83	-0.02	-0.24	0.76	0.85	-0.49	0.3	0.47	-0.31	0.25	0.14	0.58	-0.35	-0.11	-0.07	0.78	-0.01	0.12	-0.46	0.57	nv	nv	-0.23	0.3	0.21	0.74	nv	-0.19	0.86	0.07	0.21	0.8	-0.29	0.5	-0.24	0.27	0.59	0.83	0.33	0.46	-0.56	0.09
100263	HDHD3 || Haloacid dehalogenase-like hydrolase domain containing 3 || Hs.7739 || AA456595 || || 81932 || 100263	0.71	-1.17	-0.01	-0.34	-0.43	0.62	-0.26	1.38	0.04	-0.24	2.33	0.28	1.09	-0.31	1.6	-0.38	-0.94	1.77	0.12	0.18	1.03	-0.86	-0.23	-0.3	1.43	0.88	nv	nv	-0.5	-0.35	-0.42	-0.03	nv	-0.04	-0.05	-0.08	0.56	0.53	-0.04	0.45	0.69	0.01	-1.01	-0.15	-0.13	-0.11	nv	0.64
100269	NDUFS4 || NADH dehydrogenase (ubiquinone) Fe-S protein 4, 18kDa (NADH-coenzyme Q reductase) || Hs.528222 || AA055101 || || 4724 || 100269	-0.19	0.76	0.76	-0.46	0.34	0.45	0.12	0.82	-0.67	0.16	0.17	0.41	0.37	0.29	-0.46	0.67	1.02	0.61	0.25	0.38	0.04	1.06	0.61	-0.91	0.74	0.59	0.65	nv	-0.13	0.13	0.44	-0.12	nv	0.9	0.09	0.32	0.28	-0.22	1.03	0.13	0.23	-0.36	0.32	1	0.17	-0.14	0.04	1.08
100271	ATXN10 || Ataxin 10 || Hs.475125 || AA449943 || || 25814 || 100271	0.25	-1.39	0.03	-0.08	-1.06	0.19	0.22	-0.41	nv	-0.03	-0.28	-0.23	-0.13	-0.23	-0.58	0.84	-0.24	-0.22	1.79	-0.72	-0.49	-1.47	0.07	1.46	0.14	-0.21	1.08	nv	-0.28	-0.54	-0.36	-0.82	nv	-0.2	-0.2	-0.22	0.48	-0.14	-0.03	0.3	0.24	0.07	0.04	0.1	-0.95	1.24	1.09	2.43
100272	ZNF37A || Zinc finger protein 37a (KOX 21) || Hs.292575 || AA456654 || || 7587 || 100272	-0.34	-0.24	-0.36	-0.91	0.48	-0.2	1.56	-0.04	1.16	-0.11	0.17	0.2	0.77	1.19	-0.93	0.44	-0.06	-0.29	-0.36	-0.59	0.45	0.36	-0.08	-0.38	0.2	0.23	nv	nv	0.93	0.68	0.67	0.56	nv	-0.19	0.99	0.19	0.17	-0.82	0.27	0.54	0.53	0.06	-0.15	-0.73	-0.61	0.25	-0.22	-0.41
100273	DEGS || Degenerative spermatocyte homolog, lipid desaturase (Drosophila) || Hs.299878 || AA039929 || || 8560 || 100273	0.77	-0.05	0.6	0.62	0.62	0.93	-0.91	-0.88	0.23	0.73	-1.29	-0.62	-0.32	0.78	0.91	1.23	0.78	-0.69	-0.09	nv	-0.53	0.29	0.34	0.21	-0.52	0.66	-0.38	nv	-0.4	1.06	-0.66	0.39	nv	1.3	0.24	-0.88	1.62	-0.13	0.95	0.56	-0.08	1.3	0.85	0.75	0.29	-0.21	0.28	-0.25
100274	RAB27A || RAB27A, member RAS oncogene family || Hs.298651 || N73083 || || 5873 || 100274	0.75	0.16	0.12	-0.04	-0.61	-0.83	1.43	0.12	0.19	0.34	0.59	-0.22	-0.12	2.06	0.04	0.5	-0.14	-0.28	-0.09	2.32	-0.14	0.43	2.01	2.43	-0.35	0.51	3.28	nv	-1.56	-0.49	0.72	-0.22	nv	1.09	-0.67	-0.02	0.6	0.24	-0.51	-0.26	0.49	0.71	-0.57	0.6	1.03	1.16	2.72	2.08
100276	MLL5 || Myeloid/lymphoid or mixed-lineage leukemia 5 (trithorax homolog, Drosophila) || Hs.380021 || AA598873 || || 55904 || 100276	0.06	-0.24	-0.29	0.44	-0.13	0.16	1.07	0.17	-0.51	0.84	0.22	-0.57	-0.19	0.56	0.19	0.42	0.18	0.31	0.4	-0.08	-0.01	-0.09	-0.57	1.39	0.47	0.04	-0.53	nv	0.48	-0.74	0.52	-0.05	nv	-0.51	0.82	-0.6	1.12	0.3	-0.98	0.17	0.83	nv	0.15	0.3	0.11	-0.25	-0.33	-0.18
100278	PEX1 || Peroxisome biogenesis factor 1 || Hs.164682 || AA598527 || || 5189 || 100278	0.14	0.04	0.39	0.28	-0.58	-0.12	0.35	0.32	-0.15	-0.09	0.78	0.34	0.55	0.53	0.14	0.18	-0.42	0.65	-0.14	0.72	nv	0.65	0.61	0.26	0.03	0.38	nv	nv	nv	nv	-0.36	0.53	nv	0.42	0.55	-0.1	0.63	-0.13	0.09	0.35	0.51	-0.31	-0.05	0.48	-0.43	0.36	-0.06	0.47
100279	TOP2A || Topoisomerase (DNA) II alpha 170kDa || Hs.156346 || AA504348 || || 7153 || 100279	0.65	0.52	1.58	0.68	0.4	-1.41	1.32	0.62	1.14	0.95	0.42	-0.58	1.34	-0.2	0.39	0.05	-0.43	0.87	0.47	0.39	0.22	0.55	0.4	-0.25	0.52	0.77	-0.52	nv	1.03	-0.65	0.41	0.86	0.38	1.29	1.09	0.29	-0.15	0.63	1.3	0.21	0.54	0.15	0.78	1.07	0.47	-0.22	-0.1	-0.23
100280	SLC35D1 || Solute carrier family 35 (UDP-glucuronic acid/UDP-N-acetylgalactosamine dual transporter), member D1 || Hs.213642 || N80922 || || 23169 || 100280	-0.31	-0.1	0.04	-0.41	-0.62	0.43	0.61	-0.06	0.66	0.31	0.75	-0.39	0.03	0.36	-0.74	0.14	0.85	-0.59	-0.88	-0.46	0.74	-0.31	0.34	0.11	-1.32	-0.23	nv	nv	1.03	-0.58	1.19	-0.02	nv	-0.34	-0.26	-0.57	nv	-0.81	-0.55	0.08	-0.23	-0.07	0.92	1.26	0.44	-0.17	0.16	-0.81
100281	RAP2A || RAP2A, member of RAS oncogene family || Hs.508480 || R25312 || || 5911 || 100281	-0.34	0.13	-0.46	-0.51	1.51	-0.56	-1.11	1.98	0.04	0.81	0.53	0.21	-0.32	-0.92	-0.3	0.73	0.35	0.36	1.73	-1.21	0.17	-0.27	0.9	-0.28	-1.58	0	0.4	nv	-0.02	0.12	0.29	-0.28	-0.66	0.16	-0.46	nv	0.02	-0.32	1.57	0.43	-0.87	0.67	0.22	-0.03	0.67	0.41	-0.11	-0.19
100284	PEX12 || Peroxisomal biogenesis factor 12 || Hs.270532 || H10964 || || 5193 || 100284	0.78	-0.08	0.72	-0.27	0.92	0.59	-0.89	-0.49	-0.43	0.51	-0.43	-0.1	-0.19	-0.56	0.04	-0.57	0.62	-0.57	-0.36	0.08	0.09	0.34	1.44	0.57	-0.49	0.57	0.63	nv	-0.95	0.03	-0.67	-0.97	-0.65	0.29	-0.31	-0.9	-0.14	-0.66	-0.11	0.73	-0.82	0.5	0.63	0.46	0.16	0.68	1.1	0.83
100285	|| || || H17551 || || || 100285	-0.21	nv	-0.32	nv	-0.19	0.3	nv	-0.47	0.71	-0.3	0.32	0.45	0.29	1.08	0.57	0.35	-0.24	0.33	0.08	0.51	-0.2	0.96	2.16	1.15	-0.59	0.48	1.08	nv	nv	0.96	0.67	0.2	nv	-0.24	0.01	1.48	0.03	0.82	0.63	0.33	0.93	0.06	0.14	0.19	-0.28	1.18	0.84	1.81
100291	KIAA1078 || KIAA1078 protein || Hs.23585 || AA190333 || || 23271 || 100291	0.51	0.51	0.7	0.45	0.79	0.79	nv	-0.5	1.04	0.92	-0.56	-0.02	0.44	nv	0.03	0.42	0.44	0.12	0.38	-1.32	-0.18	0.69	0.17	0.65	0.43	-0.01	nv	nv	-2.21	0.4	nv	0.69	nv	0.8	1.49	-0.33	0.74	0.07	0.2	1.31	-0.75	0.39	0.97	0.93	0.33	nv	0.19	-0.2
100293	PXK || PX domain containing serine/threonine kinase || Hs.190544 || AA401228 || || 54899 || 100293	0.67	0.53	-0.57	0.15	0.69	-0.41	0.76	-0.18	-0.04	0.02	0.04	nv	0.36	1.71	0.66	0.91	0.78	-0.04	0.63	0.8	0.02	0.56	0.95	-0.12	0.31	0.38	0.43	nv	0.07	0.51	nv	0.11	nv	0.35	0.08	-0.28	0.33	-0.46	0.68	0.4	0.78	0.34	0.36	0.76	0.88	0.31	0.66	0.76
100294	SCAND1 || SCAN domain containing 1 || Hs.517008 || W69094 || || 51282 || 100294	0.04	0.26	0.41	-0.21	0.41	-0.21	0.37	-0.02	0.23	0.69	0.41	0.08	-0.24	0.56	0.55	0.39	0.2	0.01	0.26	1.24	0.17	0.86	0.34	-0.17	0.8	-0.13	nv	nv	-0.25	0.81	0.24	1.09	0.81	0.82	0.55	-0.1	0.35	-0.38	0.4	0.5	0.92	0.23	0.48	0.44	0.4	0.12	0.46	0.51
100298	NR3C1 || Nuclear receptor subfamily 3, group C, member 1 (glucocorticoid receptor) || Hs.122926 || AA664219 || || 2908 || 100298	0.95	0.75	1.05	0.2	1.25	0.28	1.05	0.17	0.14	0.98	-0.01	-1.23	-0.27	0.09	0.26	0.76	1.03	0.39	0.23	-0.2	-0.34	1	0.21	-0.2	0.75	0.99	0.36	nv	0.06	0.56	0.43	0.86	0.66	0.79	-0.66	-0.05	0.65	0.71	0.82	0.41	0.66	0.88	0.8	0.86	0.79	0.46	-0.22	0.36
100307	PTPN13 || Protein tyrosine phosphatase, non-receptor type 13 (APO-1/CD95 (Fas)-associated phosphatase) || Hs.436142 || AA679180 || || 5783 || 100307	-0.03	-0.03	0.25	-0.06	-0.36	-0.21	0.35	0.14	0	0.06	0.36	0.13	0.5	0.77	0.09	-0.64	0.1	0.23	-0.13	0.42	0.63	0.38	0.62	0.64	0.63	-0.26	0.98	nv	0.12	0.38	-0.14	0.19	0.25	0.02	0.62	0.36	0.23	0.43	0.06	0.22	0.45	0.05	0.1	0.12	-0.08	0.61	0.54	0.9
100314	LRRC28 || Leucine rich repeat containing 28 || Hs.459507 || R95131 || || 123355 || 100314	-0.02	-0.27	0.3	-0.54	-0.44	-0.65	0.75	1	-1.35	0.47	0.33	0.05	0.28	-0.21	0.38	-0.29	0.04	0.38	0.34	0.06	0.24	0.13	0.34	0.42	0.75	-0.27	nv	nv	0.26	0.07	-0.12	0.39	nv	-0.07	0.44	-0.26	nv	0.41	-0.15	-0.06	-0.48	nv	0.08	-0.04	0.06	0.06	0.28	0.7
100315	SGPP1 || Sphingosine-1-phosphate phosphatase 1 || Hs.24678 || H03177 || || 81537 || 100315	0.74	0.31	1.31	0.45	0.7	0.11	0.43	-1.15	0.17	1	0.15	0.6	1.18	-0.67	-0.05	0.85	0.85	-0.34	0.88	-0.21	0.06	0.15	-0.72	0.91	nv	0.38	-0.39	nv	0.1	0.87	nv	1.09	0.53	0.85	nv	nv	-0.39	1.36	1.31	1.87	-0.48	-0.07	0.86	-0.17	0.42	nv	nv	nv
100318	|| **Transcribed locus || Hs.116828 || R34720 || || || 100318	-0.37	0.46	0.23	-0.15	1.02	-0.37	1.02	0.68	0.5	0.53	0.22	-0.14	0.55	0.74	0.5	0.18	-0.26	1.18	0.21	0.2	0.34	0.64	0.84	0.08	0.76	0.23	nv	nv	1	-0.1	0	0.93	nv	0.69	0.88	0.77	0.71	0.14	1.08	0.9	0.68	0.17	0.05	0.11	0.67	0.67	0.22	-0.06
100322	MGC29898 || Hypothetical protein MGC29898 || Hs.479298 || AA400189 || || 133015 || 100322	0.27	0.35	0.24	0.61	0.28	0.9	-0.19	nv	1	0.1	0.43	0.07	0.57	-0.33	-0.54	nv	nv	0.45	0.12	nv	0.37	0.12	-0.33	-0.14	nv	-0.02	nv	nv	0.54	0.27	nv	0.66	nv	0.5	0.23	0.49	0.13	0.5	0.36	0.21	-0.21	-0.24	-0.05	0.56	-0.1	nv	0.1	0.65
100326	GART || Phosphoribosylglycinamide formyltransferase, phosphoribosylglycinamide synthetase, phosphoribosylaminoimidazole synthetase || Hs.473648 || AA598487 || || 2618 || 100326	0.22	1.16	0.15	0.32	-0.26	-0.7	0.59	0.43	-0.08	-0.52	0.86	0.38	0.6	0.53	-1.11	-0.13	-0.3	-0.04	0.08	1.43	0.14	1.41	0.11	-0.42	-1.38	-0.06	0.73	nv	0.15	0.47	-0.93	0.25	-0.57	0.31	0.32	0.9	0.59	-0.33	0.54	-0.37	1.05	-0.26	-0.2	0.09	-0.51	-0.07	0.32	0.29
100327	HDGF || Hepatoma-derived growth factor (high-mobility group protein 1-like) || Hs.506748 || AA453749 || hepatoma-derived growth factor || 3068 || 100327	0.55	0.65	0.91	0.96	0.93	0.17	0.43	0.29	1.28	1.08	1.02	-0.6	0.01	0.86	0.27	0.7	0.1	1.25	0.92	-0.15	0.56	0.73	-0.22	-0.31	1.7	-0.19	-0.11	nv	-0.28	-0.18	-0.23	0.78	0.58	1.54	0.61	0.62	1.04	-0.11	0.15	0.44	1.33	0.93	0.2	0.14	0.47	-0.58	-0.3	-1.01
100329	ZNF313 || Zinc finger protein 313 || Hs.144949 || AA045074 || || 55905 || 100329	-0.5	0.24	-0.5	-0.7	-0.75	0.23	0.59	0.73	-0.8	-0.39	0.32	0.19	-0.17	0.08	-0.29	0.07	-0.3	-0.53	0.12	0.59	nv	0.65	-0.03	0.56	-0.38	0.45	0.75	nv	-0.4	0.83	-0.19	0.74	nv	-0.43	-0.49	0.87	0.38	-0.17	0.33	0.21	-0.84	-0.56	-0.3	0.04	-0.27	-0.01	0.4	0.41
100334	MAFG || V-maf musculoaponeurotic fibrosarcoma oncogene homolog G (avian) || Hs.252229 || AA046530 || || 4097 || 100334	-0.48	0.53	-0.37	0.25	0.41	-0.31	0.01	1.34	-0.14	0.19	1.16	-0.14	0.4	-0.75	-0.66	-0.02	-0.43	1.33	0.05	-0.08	-0.19	0.92	0.11	-0.66	-1.17	0.39	0.25	nv	-0.95	0.78	0.18	-0.2	nv	0.23	-0.38	0.07	-0.08	0.99	0.6	-0.14	-0.49	-0.37	-0.17	0.43	0.59	-0.65	0.1	-0.12
100346	SLC27A6 || Solute carrier family 27 (fatty acid transporter), member 6 || Hs.49765 || AA412064 || || 28965 || 100346	0.7	0.58	0.29	0.53	0.56	0.18	0.47	-0.1	0.12	0.55	-0.1	0.96	0.16	0.02	0.62	0.58	nv	0.05	0.08	0.19	-0.36	0.35	0.78	0.05	-0.34	0.6	nv	nv	-0.09	0.71	0.65	0.41	nv	0.02	0.07	0.49	0.46	0.3	0.42	0.18	-0.01	0.76	0.58	0.62	0.06	-0.03	0.28	-0.4
100357	SMAP || Small acidic protein || Hs.78050 || AA490281 || || 10944 || 100357	0.42	0.95	0.8	0.12	-0.49	0.12	0.41	-0.11	0.48	0.34	0.09	-0.8	0.78	0.36	0.38	-0.71	0.4	0.81	0.45	0.41	0.1	0.56	-0.33	-0.67	-0.43	0.09	-0.34	nv	0.47	0.36	0.13	0.17	0.75	0.57	0.75	0.85	0.33	0.35	0.68	0.24	-0.25	0.15	1.08	0.75	0.26	0.13	0.82	0.43
100360	HIST1H4C || Histone 1, H4c || Hs.46423 || AA868008 || || 8364 || 100360	0.4	0.26	0.52	0.14	0.14	-1.7	3.1	1.09	0.23	-0.32	0.27	1.54	0.27	1.66	0.17	-0.16	-0.36	0.54	0.35	1.23	1.97	0.29	0.53	-0.31	1.65	0.12	-0.11	nv	1.32	0.3	-1.02	-0.28	nv	-0.31	0.43	0.7	0.65	-0.59	0.32	0.5	0.66	0.34	0.75	-0.35	0.11	-0.43	-0.09	-0.43
100362	CSNK1G2 || Casein kinase 1, gamma 2 || Hs.181390 || AA436226 || || 1455 || 100362	-0.12	0.23	-0.05	0.12	0.14	-0.06	0.42	0.4	0.17	0.52	0.96	0.55	0.77	1.52	0.21	-0.35	0.71	1.24	0.44	0.15	0.5	0.72	0.09	0.27	-0.03	0.38	nv	nv	-0.38	-0.1	0.32	0.3	nv	-0.19	-0.14	0.06	0.1	1.02	-0.05	0.5	0.45	-0.28	0.82	0.64	0.01	0	-0.25	0.33
100364	HOOK3 || Hook homolog 3 (Drosophila) || Hs.162852 || N69962 || || 84376 || 100364	-0.24	0.62	0.66	-0.11	1.34	0.04	0.53	-0.17	0.8	nv	0.21	nv	0.97	0.06	-0.02	-0.01	1.59	-1.19	0.05	0.39	nv	nv	nv	0.59	nv	0.35	nv	nv	0.37	1.1	0.18	0.43	nv	-0.59	-0.11	nv	-0.33	1.01	0.84	-0.27	-0.51	0.4	0.81	0.44	0.71	0.45	0.24	0.67
100369	COX10 || COX10 homolog, cytochrome c oxidase assembly protein, heme A: farnesyltransferase (yeast) || Hs.462278 || H21868 || || 1352 || 100369	0.16	0.41	1.02	0.41	nv	-0.2	0.17	0.34	0.12	0.14	0.43	0.54	0.1	-0.22	0.28	-0.94	0.47	-0.27	-0.23	0.3	0.49	1.02	0.62	0.07	0.93	nv	nv	nv	nv	0.01	nv	-0.53	nv	0.77	0.09	1.18	-0.32	-0.6	0.13	-0.29	-0.03	-0.59	-0.24	0.14	0.02	-0.44	0.16	nv
100370	|| Transcribed locus || Hs.105636 || AA479276 || || || 100370	-0.21	0.63	0.11	0.18	-0.16	-0.1	-0.21	0.14	0.46	0.38	0.35	0.04	0.47	0.36	0.18	-0.36	0.54	-0.09	-0.07	0.17	-0.59	0.47	-0.59	-0.13	-0.44	-0.18	-0.48	nv	0.27	0.68	0	-0.03	nv	0.17	0.29	1.35	0.52	0.2	1.64	0.41	0.14	0.15	0.23	-0.12	0.24	0.17	-0.25	0.01
100374	SNAPC3 || Small nuclear RNA activating complex, polypeptide 3, 50kDa || Hs.380092 || AA043334 || || 6619 || 100374	0.35	1.19	0.16	0.23	0.59	-0.73	-0.01	0.63	0.13	0.11	0.91	-0.15	1.02	-1.08	nv	-0.63	0.75	-0.34	0.66	0.66	-0.07	1.33	0.14	-0.47	-2.4	-1.43	0.7	nv	0.15	1.31	0.48	-0.65	nv	-0.18	-0.15	0.72	-0.01	-0.68	0.79	0.35	-0.66	-0.49	-0.92	0.76	0.4	0.53	0.19	0.85
100380	PAQR3 || Progestin and adipoQ receptor family member III || Hs.368305 || AA608718 || || 152559 || 100380	0.21	0.22	0.18	0.82	-0.26	0.12	0.98	-0.97	0.84	0.47	0.62	0.34	0.31	-0.02	-0.24	-0.15	-0.18	-0.54	0.23	0.85	-0.53	0.16	0.93	-0.26	nv	-0.28	0.29	nv	1.26	0.01	-0.66	-0.09	nv	0.14	0.27	0.08	-0.69	-0.02	1.04	0.78	-0.49	0.2	0.11	0.98	-0.36	0.03	0.14	-0.05
100387	DNAJA3 || DnaJ (Hsp40) homolog, subfamily A, member 3 || Hs.459779 || AA169567 || || 9093 || 100387	-0.2	nv	0.35	0.39	nv	-0.42	0.09	0.22	nv	nv	0.55	0.62	-0.4	0.18	-0.91	nv	nv	0.14	-0.24	0.96	1.03	0.1	0.23	0.31	0.93	-0.89	nv	nv	-0.09	0.37	-0.73	-0.39	nv	1.19	-0.09	-0.13	0.09	-0.33	0.12	0.38	1.3	-1.01	-0.41	0.48	-0.45	-0.2	nv	0.07
100388	ALG1 || Asparagine-linked glycosylation 1 homolog (yeast, beta-1,4-mannosyltransferase) || Hs.406461 || AA464702 || || 56052 || 100388	-0.23	0.47	0.66	0.88	-1.04	-0.41	-0.17	-0.12	0.28	0.01	0.47	-0.01	0.56	-0.37	-0.2	-0.52	-0.36	0.36	0.12	-0.81	0.7	0.93	0.75	0.15	0.4	-0.31	1.59	nv	-1.43	0.05	-0.54	0.95	0.29	0.39	0.12	-0.65	-0.61	0.49	-0.55	0.43	2.02	-1.29	-0.33	0.1	-0.84	0.49	0.91	0.78
100393	ANXA5 || Annexin A5 || Hs.480653 || AA451895 || || 308 || 100393	1.24	0.38	0.39	1.4	1.36	1.25	-2.24	-1.24	0.67	0.81	-0.22	0.26	-0.48	-0.67	1.68	-0.1	1.69	0.33	1.95	-0.44	0.93	0.15	1.77	1.55	-0.03	0.82	2.94	nv	-1.02	1.66	0.18	1.23	-0.6	0.72	-0.63	0.33	0.42	0.03	1.99	1.34	-1.15	1.02	1.01	1.72	1.24	2.15	2.48	2.21
100396	|| Transcribed locus || Hs.430369 || AA568134 || || || 100396	0.04	-0.01	-0.15	0.62	0.18	0.05	0.5	0.37	nv	nv	0.77	nv	0.19	0.6	-0.26	0.79	0.41	0.08	nv	0.94	nv	nv	0.1	-0.75	0.19	0.01	0.05	nv	-0.44	nv	-0.34	nv	nv	-0.92	0.57	nv	0.79	0.33	-0.34	0.27	1.89	-0.1	-0.17	0.88	nv	nv	nv	1.11
100398	PRKACB || Protein kinase, cAMP-dependent, catalytic, beta || Hs.487325 || AA018979 || PKA-C-BETA=cAMP-dependent protein kinase, BETA-catalytic sub || 5567 || 100398	0.57	1.25	0.25	0.88	-0.58	nv	2.03	nv	-0.46	1.14	-1.98	2.31	-0.39	-0.56	-2.33	nv	1.53	-2.21	-0.72	nv	nv	1.16	1.22	-0.3	nv	0.39	1.68	nv	0.83	-1.31	2.5	0.07	nv	0.57	-0.49	-0.09	-1.7	nv	0.04	0.39	-0.13	0.76	1.45	1.58	0.47	0.8	0.73	0.43
100399	ARMCX6 || **Armadillo repeat containing, X-linked 6 || Hs.83530 || N67678 || || 54470 || 100399	0.23	0.63	0.83	0.18	0.34	-0.32	0.48	0.23	0.65	-0.81	0.08	-0.02	0.27	0.39	-1.13	-0.08	-0.79	0.29	0.19	-0.1	0.24	0.7	-0.07	-0.44	-0.17	0.03	0.93	nv	0.62	-1.16	0.33	0.22	nv	0.73	-0.15	-0.14	-0.41	-1.04	-0.41	0.13	0.6	-0.59	0.01	0.48	-0.29	-0.06	0.24	0.62
100402	PPP2R2A || Protein phosphatase 2 (formerly 2A), regulatory subunit B (PR 52), alpha isoform || Hs.146339 || AA131678 || || 5520 || 100402	-0.47	0.26	0.84	0.19	1.79	0.27	0.1	0.25	1.97	0.59	0.98	0.52	0.68	nv	nv	0.47	0.58	0.76	0.48	-0.32	0.61	nv	0.25	0.57	0.2	0.2	nv	nv	-0.11	-0.3	-0.36	0.45	nv	0.95	0.02	0.62	0.06	-0.17	1.51	0.61	-0.35	0.55	0.98	0.8	1.14	0.57	-0.06	0.59
100405	B7H3 || B7 homolog 3 || Hs.77873 || N54338 || || 80381 || 100405	0.17	-0.81	-0.63	0.55	-0.76	1.38	-4.31	-1.32	-0.02	0.83	0.32	nv	0.18	-3.29	0.12	-0.09	0.39	0.74	0.4	-2.41	-2.96	-0.65	2.13	1.36	-0.39	0.26	1.46	nv	-3.02	-0.32	0.95	-0.35	1.29	0.55	0.06	0.6	0.02	0.74	-0.55	0.07	nv	0.73	-0.05	1.2	0.63	-0.25	0.82	0.69
100411	|| || || R25827 || || || 100411	0.12	0.42	0.9	0.69	0.57	0.4	0.52	0.32	1.46	0.81	0.6	nv	0.5	-0.49	-0.51	0.76	-0.56	0.27	1.19	0.86	nv	0.34	0.36	0.22	-0.74	0	nv	nv	0.34	1.62	-0.02	0.75	nv	1.59	0.48	nv	1.19	0.04	1.9	0.07	0.78	-0.28	0.43	0.48	-0.05	-0.28	nv	0.14
100422	ADH1B || Alcohol dehydrogenase IB (class I), beta polypeptide || Hs.4 || N93428 || || 125 || 100422	0.29	0.48	-0.38	0.11	-0.15	-0.31	-1.11	0.25	-0.28	0.02	1.12	-0.36	-0.07	0.4	-0.01	-0.28	nv	-0.09	0.76	-0.08	-0.49	0.5	-0.5	0.48	-0.38	0.96	nv	nv	-0.7	0.07	0.09	0.05	nv	-0.1	-0.27	-0.47	0.39	1.53	-1	-0.24	-0.73	-0.3	-0.17	-0.44	-0.57	-0.46	-0.52	0.43
100423	SMARCD2 || SWI/SNF related, matrix associated, actin dependent regulator of chromatin, subfamily d, member 2 || Hs.250581 || AA402352 || || 6603 || 100423	0.84	0.24	0.16	0.82	0.27	1.04	-0.04	0.62	0.35	0.7	-0.16	-0.38	-0.21	1.03	0.2	1.48	0.78	0.87	0.69	-0.19	0.16	0.52	0.8	1.08	1.19	0.87	0.59	nv	-0.2	0.33	0.71	0.56	nv	0.72	0.96	0.23	1.19	0.76	0.25	0.26	1.03	0.69	0.78	0.25	0.42	0.66	0.83	0.97
100425	FUCA1 || Fucosidase, alpha-L- 1, tissue || Hs.370858 || N95761 || || 2517 || 100425	0.3	-2.34	-0.54	-0.47	-1.26	1.12	-2.41	0.47	-0.38	0.84	1.65	0.3	0.81	0.69	0.9	1.14	-1.2	2.27	-0.08	0.4	0.05	-2.08	1.67	1.12	-0.87	0.54	nv	nv	-0.99	-0.07	-0.28	0.8	nv	-0.28	-0.66	0.28	0.94	1.72	0.15	0.62	0.21	0.9	-0.01	1.24	0.18	-0.25	2.62	0.85
100429	|| || || AA608582 || || || 100429	-0.38	-0.08	0.31	-0.05	2.28	-0.84	1.9	0.13	-0.06	0.66	0.12	0.22	0.57	1.45	nv	0.9	0.53	-0.3	1.54	0.3	0.45	-0.12	0.21	-0.32	-0.53	0.73	0.53	nv	1.69	0.65	-0.62	0.84	nv	0.86	1.24	0.98	0.14	-0.17	0.63	0.42	0.07	0.2	0.94	0.62	0.52	0.13	-0.42	-0.23
100433	HEBP2 || Heme binding protein 2 || Hs.486589 || T68113 || || 23593 || 100433	0.61	0.25	nv	-0.14	0.56	0.98	-1.29	0.58	-0.23	nv	0.81	0.44	0.77	0.57	1.02	0.02	nv	1.1	nv	1.08	0.65	0.18	nv	-0.28	1.01	nv	nv	nv	-0.54	-0.39	-0.49	nv	nv	0.39	0.59	0.55	0.56	0.15	-0.49	0.57	0.08	0.66	0.24	-0.36	0.39	-1.4	nv	nv
100434	XRRA1 || X-ray radiation resistance associated 1 || Hs.370145 || R11334 || || 143570 || 100434	0.13	0.7	0.34	-0.37	-0.38	-0.37	1.18	0.53	0.94	1.46	-0.18	0.79	0.6	0.07	-0.96	-0.65	0.26	0.68	0.25	0.6	0.33	0.58	-0.35	-0.27	-0.34	0.28	-0.12	nv	0.28	-0.53	0.02	0.71	nv	-0.15	1.16	0.36	-0.06	0.62	0.58	0.27	0.25	-0.38	0.67	-0.62	-0.26	0.07	nv	0.31
100435	|| Transcribed locus || Hs.97989 || AA405368 || || || 100435	0.68	0.48	0.35	nv	nv	0.24	-0.24	-0.47	0.27	0.24	0.18	nv	0.49	-0.7	1.18	1.18	nv	0.43	0.32	0.41	0.3	0.63	0.27	0.06	0.48	0.25	nv	nv	-0.04	0.09	0.09	0.59	nv	0.6	1.13	nv	-0.06	0.18	-0.27	0.44	-0.06	nv	0.63	0.62	0.08	0.18	nv	0.23
100437	|| || || AI251374 || || || 100437	-0.45	1.27	0.39	0.19	0.85	-0.98	0.78	0.68	0.21	-0.97	0.32	-1.33	0.63	0.81	-0.02	-0.18	-0.55	0.76	-0.24	1.61	-0.19	1.25	-0.43	-0.75	2.32	0.41	-0.05	nv	0.58	-0.44	-0.4	0.28	0.15	0.94	-0.1	-0.68	-0.28	-0.78	-0.31	-0.26	0.68	-0.31	-0.3	-0.36	-0.01	-0.78	-0.54	-0.29
100439	|| Transcribed locus || Hs.535685 || N23047 || DP-2=E2F interacting transcription factor || || 100439	0.12	0.95	0.24	0.09	0.45	-0.31	0.46	0.31	0.08	0.44	1.03	0.07	0.63	0.49	-0.06	0.36	0.42	0.33	0.09	1.12	0.42	1.55	0.11	0.15	-0.4	0.54	0.61	nv	0.09	0.66	0.09	0.19	0.16	0.2	0.28	0.26	0.22	-0.27	0.79	0.5	-0.69	0.01	0.33	0.43	0.19	0.01	0.51	0.7
100440	|| || || AI144039 || || || 100440	0.72	0.45	0.67	0.62	0.03	-0.28	0.02	-0.68	-0.07	0.18	-0.51	-0.02	0.18	0.6	0.3	0.11	-0.3	0.18	0.3	-0.35	-0.63	0.35	0.26	0.17	1.37	-0.25	nv	nv	0.27	0.72	-0.24	0.34	nv	0.98	0.65	-0.32	0.18	-0.29	0.71	-0.01	1.24	0.76	0.48	-0.15	-0.16	-0.4	0.51	-0.66
100448	REG4 || **Regenerating islet-derived family, member 4 || Hs.171480 || AA609806 || || 83998 || 100448	0.94	1.39	1.63	0.56	0.71	1.12	-4.06	-4.41	1.75	0.79	1.4	0.42	-0.17	-4.05	0.4	2.13	1.7	1.11	0.18	-4.56	-1.67	1.3	-2.34	0.5	-0.07	-2.07	1.11	nv	-1.89	1.18	1.69	1.09	1.15	1.57	1.62	1.48	-2.06	-0.22	1.52	0.96	-4.1	1.22	1.15	1.96	2.55	0.52	1.34	0.92
100452	UBP1 || Upstream binding protein 1 (LBP-1a) || Hs.118041 || AA443722 || || 7342 || 100452	0.34	0.56	0.09	-0.11	0.3	-0.68	0.1	-0.52	0.4	-0.16	0.51	0.12	0.43	-0.26	-0.81	0.54	0.46	0.15	0.03	-0.5	0.59	0.85	0.28	-0.05	-0.57	-0.01	-0.19	nv	0.05	0.35	0.62	-0.64	nv	0.36	0.28	0.72	nv	0.21	0.26	0.84	0.47	-0.31	0.44	0.45	0.02	0.89	0.36	0.41
100453	HSPA4 || Heat shock 70kDa protein 4 || Hs.90093 || N63598 || || 3308 || 100453	0.19	0.34	0.5	-0.1	0.45	0.39	-0.54	-0.02	-0.2	-0.27	0.68	-0.07	0.54	-1.08	0.08	0.06	0.02	0.07	-0.06	0.52	0.93	0.84	0.33	-0.32	0.42	-0.02	-0.4	nv	-0.26	0.22	0.59	1.28	0.32	1.06	0.77	0.94	0.82	0.42	nv	-0.43	0.3	-0.61	-0.52	0.69	0.38	0.97	0.55	0.95
100459	RAP1B || RAP1B, member of RAS oncogene family || Hs.369920 || W53015 || || 5908 || 100459	0.4	1.04	0.46	1.34	0.37	0.99	0.45	-0.18	0.25	0.79	0.47	-0.62	0.26	0.53	-0.03	-0.06	0.8	0.22	1.34	0.64	0.16	1.17	0.04	-0.06	-0.51	-0.15	-0.38	nv	-0.68	0.8	0.84	0.66	0.16	0.95	0.28	0.37	0.29	0.82	0.88	0.37	0.18	0.5	0.59	0.7	0.56	0.02	0.06	-0.04
100462	LOC124512 || Hypothetical protein LOC124512 || Hs.74655 || R18478 || || 124512 || 100462	0.57	0.79	0.89	0.3	-0.74	1.32	0.26	0.43	0.29	0.44	0.37	0.43	0.38	0.21	0.66	0.9	-0.45	0.16	-0.27	0.48	0.23	1.16	-0.28	0.59	1.03	0.35	0.42	nv	-0.27	0.8	0.61	0.34	nv	0.4	1.27	0.52	1.11	0.19	0.22	0.72	1.29	-0.92	0.51	0.51	0.28	0.76	-0.16	2.43
100464	VAMP4 || Vesicle-associated membrane protein 4 || Hs.6651 || AA455922 || || 8674 || 100464	-0.15	-0.08	-0.22	0	0.34	0.2	0.2	0.44	0.16	0.5	0.07	-0.68	-0.07	0.05	0.39	1.36	0.48	-0.32	-0.06	0.49	-0.37	-0.22	0.59	0.47	-0.06	0.6	nv	nv	0.6	-0.68	-0.4	0.36	nv	0.44	0.13	-0.03	0.21	nv	-0.02	0.99	0.41	0.39	0.08	0.93	0.52	nv	0.07	0.1
100466	DUSP14 || Dual specificity phosphatase 14 || Hs.91448 || AA136040 || || 11072 || 100466	-0.09	nv	-0.1	0.48	0.09	0.42	nv	-0.8	nv	nv	nv	0.72	0.76	-1.21	0	-0.08	1.33	0.57	-0.12	0.22	nv	1.06	-0.01	0.09	0.04	0.64	nv	nv	nv	0.83	1.33	-0.33	nv	nv	1.1	-0.3	nv	0.42	0.59	-0.4	0.44	0.49	1.5	0.78	0.11	0.38	0.8	0.31
100467	PTPN11 || Protein tyrosine phosphatase, non-receptor type 11 (Noonan syndrome 1) || Hs.506852 || AA455225 || || 5781 || 100467	0.57	1.07	1.14	1.41	0.35	0.78	0.67	-0.15	1.39	0.56	0.84	0.85	0.69	0.4	-0.18	0.79	0.54	0.64	nv	-0.4	1.29	1.53	1.09	0.37	-0.89	0.43	-0.8	nv	0.24	1.12	0.92	0.55	-0.24	1.3	0.69	0.47	0.47	0.02	1.32	0.5	0.75	0.29	1.33	0.71	0.62	0.33	0.4	0.19
100470	MLLT10 || Myeloid/lymphoid or mixed-lineage leukemia (trithorax homolog, Drosophila); translocated to, 10 || Hs.30385 || N68327 || || 8028 || 100470	0.89	1.23	0.89	1.45	0.59	0.29	0.63	nv	0.79	0.88	0.45	0.78	0.15	nv	1.52	1.02	nv	nv	-0.2	nv	nv	1.32	0.21	-0.42	-1.16	0.65	nv	nv	0.8	0.93	1.91	nv	nv	0.52	1.01	-0.48	0.23	0.93	0.39	0.97	0.45	0.97	0.29	0.27	0.16	nv	-0.43	-0.87
100472	|| || || R61097 || || || 100472	-0.42	0.19	-0.15	-0.64	0.42	-0.53	-0.39	-0.18	0.26	0.35	-0.25	0.08	0.03	-0.13	nv	0.21	0.23	-0.62	0.55	-0.46	-0.71	0.79	0.39	0.46	-0.55	nv	nv	nv	-0.1	0.16	0.01	0.56	nv	0.75	-0.41	-0.24	0.1	0.41	-0.21	0.19	-0.08	0.91	-0.08	-0.2	0.18	1.11	1.03	1.68
100473	YY1 || YY1 transcription factor || Hs.388927 || AA490737 || || 7528 || 100473	0.57	0.57	0.78	0.29	0.15	-0.22	1.41	0.47	0.48	0.44	0.81	0.44	0.92	0.78	0.29	-0.67	0.28	0.77	0.4	0.05	0.47	0.72	-0.4	-0.26	1.51	0.17	0.12	nv	0.57	0.88	0.27	0.84	1.5	0.47	0.8	0.64	0.51	0.68	0.18	0.53	0.27	0.13	0.9	0.53	0.36	0.09	-0.51	0.21
100474	SFRS14 || Splicing factor, arginine/serine-rich 14 || Hs.515271 || AA485383 || || 10147 || 100474	0.12	-0.17	0.03	0.09	0.51	0.71	1.4	0.29	0.1	0.1	0.14	-0.18	0.1	1.28	0.49	0.49	-0.06	-0.31	-0.11	-0.04	0.26	0.58	-0.04	0.29	0.75	0.91	-0.42	nv	0.62	-0.16	-0.57	0.24	-0.32	-0.28	0.61	-0.33	0.22	0.33	-0.15	1.28	0.79	0.42	0.47	1.54	0.3	0.24	0.17	-0.07
100480	SIRT1 || Sirtuin (silent mating type information regulation 2 homolog) 1 (S. cerevisiae) || Hs.369779 || H98832 || || 23411 || 100480	0.61	-0.17	0.85	0.33	0.92	0.29	0.36	-0.28	1.39	0.64	-0.06	0.16	0.59	-0.02	-0.28	0.81	-0.04	0.12	0.56	0.68	-0.01	-0.35	0.22	0.09	0.2	0.06	nv	nv	0.17	-0.23	-0.05	0.87	nv	0.6	0.78	0.47	0.66	-0.18	0.35	0.91	-0.31	0.15	0.47	0.62	0.51	0.18	-0.1	0.18
100482	|| || || T60688 || || || 100482	0.41	-0.22	0.69	0.43	0.47	0.4	nv	0.47	0.24	0.83	0.41	0.49	0.1	0.5	-0.55	0.81	-0.08	0.59	0.38	-0.51	0.71	0.09	0.32	0.77	0.4	0.1	0.23	nv	-0.03	-0.05	nv	0.5	nv	0.82	0.88	0.46	1.01	0.61	-0.09	-0.02	1	0.65	-0.06	-0.22	0.09	0.55	0.54	0.87
100493	MYO6 || Myosin VI || Hs.149387 || AA625890 || || 4646 || 100493	1.22	0.18	0.29	0.72	-0.3	0.78	-2.52	1.53	0.38	-0.16	1.82	1.11	2.02	-1.64	0.47	0.6	-0.06	2.46	0.32	-0.62	0.93	0.03	-0.42	0.19	1.05	1.52	-0.3	nv	-1.26	0.9	0.34	-0.79	1.68	-0.18	-1.12	0.86	1.22	1.82	0.84	0.79	-2.28	0.87	1.51	0.48	0.45	-0.62	0.15	0.14
100494	NFS1 || NFS1 nitrogen fixation 1 (S. cerevisiae) || Hs.194692 || T80855 || || 9054 || 100494	-0.09	0.25	0.15	-0.55	-0.62	0.34	0.04	0.54	0.25	0.17	0.61	-0.54	0.4	-0.11	0.04	0.28	-0.24	0.74	-0.23	-0.19	0.57	-0.26	-0.39	-0.32	1.21	-0.29	1.15	nv	-0.24	0.19	0.29	1	1.98	0.47	-0.16	-0.14	0.52	-0.17	0.05	0.59	0.68	-0.17	-0.3	-0.28	0.04	0.11	-0.14	0.83
100497	MBNL1 || Muscleblind-like (Drosophila) || Hs.478000 || AA131248 || || 4154 || 100497	-0.01	0.75	0.25	-0.19	0.06	-0.54	1.25	-0.02	0.65	-0.51	0.59	0.35	-0.15	0.49	-0.62	-0.69	2.04	0.03	-0.97	0.66	0.18	1.2	0.22	-0.44	-0.86	0.38	0.62	nv	0.45	-0.03	0.65	0.05	0.09	0.38	-0.7	-0.2	0.12	0.15	-0.25	0.6	0.96	0.23	0.55	0.58	0.54	0.21	0.2	-0.59
100499	HMG2L1 || High-mobility group protein 2-like 1 || Hs.197086 || W42451 || || 10042 || 100499	0.12	0.04	-0.02	-0.12	0.42	-0.82	0.99	0.39	0.43	0.28	0.57	0.56	0.66	0.62	-0.14	0.21	0.78	0.04	0.44	0.27	0.17	0.06	1.02	0.1	0.07	-0.12	0.24	nv	0.52	0.16	-0.47	0.6	0.47	0.69	0.66	-0.11	0.39	0.71	0.71	0.11	0.46	0.25	0.41	1	0.62	-0.33	0.98	0.82
100504	|| || || AA846573 || || || 100504	0.51	0.51	0.18	0.25	0.63	-0.37	-0.42	-0.37	0.29	0.84	2.02	1.2	0.59	0.15	0.17	-0.34	0.6	1.23	0.09	0.45	1.45	1.77	0.29	-0.3	1.35	1.43	nv	nv	-1.4	1.42	-0.1	-0.1	nv	nv	0.56	0.51	0.11	0.54	0.83	nv	0.11	0.42	0.22	0.36	0.24	-0.6	nv	-0.53
100505	RBMS1 || **RNA binding motif, single stranded interacting protein 1 || Hs.470412 || N31587 || || 5937 || 100505	0.21	2.06	0.81	1.29	-0.16	0.35	0.75	-2.27	0.05	1.43	0.33	-1.58	-3.11	-0.42	0.57	0.1	0.84	-0.69	2.07	-2.18	-0.49	2.85	0.53	0.61	-1.44	0.73	0.3	nv	-0.74	1.94	1.05	-0.09	1.6	0.53	0.03	-0.17	0.7	0.87	1.29	0.58	-0.75	1.27	0.92	0.03	0.55	0.43	0.07	0.19
100510	C6orf153 || Chromosome 6 open reading frame 153 || Hs.309231 || AA488439 || || 88745 || 100510	0.9	1.03	0.34	0.41	0.78	0.22	0.1	-0.65	0.34	0.27	0.62	-0.21	0.35	-0.11	0.57	0.44	0.52	0.14	0.48	0.14	0.36	1.5	0.76	0.09	0.21	1.29	nv	nv	-0.42	0.82	0.72	0.35	nv	0.78	1.01	0.4	1.12	-0.14	0.69	0.28	-0.04	0.09	0.79	0.71	0.67	0.29	0.67	0.5
100515	ZNF629 || Zinc finger protein 629 || Hs.301094 || AA128278 || || 23361 || 100515	0.07	-0.13	0.32	0.7	0.18	0.41	-0.36	0.29	0.77	0.86	1.03	0.71	1	0.07	0.85	-0.74	-0.15	0.54	-0.03	0.33	0.76	-0.04	-0.13	-0.4	0.65	0.61	nv	nv	0.1	0.26	-2.06	0.46	nv	0.31	0.22	0.56	0.69	0.86	0.01	0.61	-0.47	0.1	0.08	0.86	1.17	nv	nv	-0.33
100517	TRIP3 || Thyroid hormone receptor interactor 3 || Hs.2210 || AA489011 || || 9326 || 100517	0.45	0.65	1.09	0.79	-0.21	0.1	0.59	0.95	0.81	-0.21	0.85	0.07	1	0.88	0.85	0.3	-0.42	1.59	0.56	1.07	0.73	0.92	0.46	0.13	0.71	0.38	0.51	nv	0.76	0.86	-0.05	0.6	nv	1.39	1.56	0.11	0.38	0.82	0.59	0.17	0.63	-0.41	0.5	1.21	0.06	0.84	0.42	0.29
100518	ALDH9A1 || Aldehyde dehydrogenase 9 family, member A1 || Hs.2533 || R25818 || || 223 || 100518	0.06	0.65	1.14	0.67	0.63	0.27	0.67	0.16	0.48	0.66	0.68	0.21	0.79	0.26	0.36	0.44	0.58	0.41	0.44	0.76	0.41	nv	0.51	0.13	0.16	0.68	0.08	nv	0.22	0.6	1.12	0.59	nv	1.23	0.93	-0.12	0	0.82	0.93	nv	-0.05	0.16	0.24	0.38	nv	0	0.35	0.5
100521	SNRPA || Small nuclear ribonucleoprotein polypeptide A || Hs.466775 || R70488 || || 6626 || 100521	0.29	0.46	0.77	0.41	-0.35	-0.91	1.26	0.56	0.68	-0.19	0.75	0.58	0.8	0.73	-1.26	0	-0.09	0.78	nv	1.38	1.06	0.98	0.59	-0.62	-2.55	0.39	1.32	nv	0.23	0.95	-0.29	0.18	nv	0.79	0.76	nv	0.58	0.06	0.57	0.04	0.16	0.11	0.6	0.55	-0.21	-0.1	0.6	0.28
100523	RBMX || RNA binding motif protein, X-linked || Hs.380118 || AA461092 || || 27316 || 100523	0.2	0.69	0.26	0.27	0.44	-0.69	1.08	0.55	0.1	0.19	0.25	-0.13	0.65	0.19	-0.69	-0.3	-0.58	0.35	0.55	0.67	0.45	0.99	0.02	-0.59	0.22	-0.23	0.12	nv	0.63	nv	-0.07	0.61	0.35	0.84	0.73	0.2	0.43	-0.03	0.57	0.56	0.24	-0.08	0.2	0.07	0.19	0.2	-0.32	0.02
100524	KAB || KARP-1-binding protein || Hs.533635 || AA167129 || || 9859 || 100524	0.35	1.84	0.53	1.03	1.21	1.05	-0.18	-1.7	1.04	0.4	-0.79	0.44	-0.5	0.24	-0.78	1.35	0.6	-0.58	0.39	0.83	0.14	1.75	0.63	1.83	nv	1.21	0.75	nv	0.18	1.49	0.99	0.79	nv	0.69	1.39	-0.35	-0.06	-0.05	2.23	1.51	-1.11	-0.51	1.6	0.58	1.02	1.32	1.31	0.94
100528	|| **MRNA full length insert cDNA clone EUROIMAGE 966164 || Hs.21177 || R60924 || || || 100528	-0.2	1.58	0.5	-0.81	0.48	-0.89	nv	-1.42	0.17	0.79	0.28	-0.1	0.02	0.45	-0.6	-0.41	0.46	-0.79	1.46	0.67	-1.4	nv	0.86	0.96	-0.85	1.41	0.74	nv	0.29	-0.53	0.29	0.83	nv	nv	1.13	0.4	1.47	-0.32	2	-0.02	0.67	nv	0.55	0.05	0.29	1.59	0.11	1.91
100531	PRKD3 || Protein kinase D3 || Hs.173536 || AA463213 || || 23683 || 100531	0.1	0.3	-0.13	0.08	0.3	0.08	0.03	0.08	0.27	-0.08	-0.58	-0.47	-0.02	0.62	0.27	0.41	0.38	0.39	0.19	0.14	0.11	0.36	0.3	0.4	0.35	0.36	0.98	nv	-0.03	0.18	0.13	0.23	nv	0.37	0.45	0.58	0.68	-0.04	0.3	0.73	0.78	0.46	0.58	0.4	nv	0.89	nv	1.39
100533	BFAR || Bifunctional apoptosis regulator || Hs.435556 || R12025 || || 51283 || 100533	0.33	0.1	0.35	0.54	-0.49	-0.19	-0.26	0.03	-0.06	0.49	0.19	-0.1	-0.07	nv	-0.94	-0.05	0.13	0.04	0.72	0.61	0.31	0.86	1.4	1.45	nv	0.01	2.86	nv	-0.74	0.89	-0.42	-0.18	nv	-0.07	-0.01	-0.16	0.25	0.6	0.51	-0.16	-0.23	-0.07	-0.56	0.7	0.29	1.1	1.77	1.59
100537	ACPP || Acid phosphatase, prostate || Hs.433060 || AA229758 || || 55 || 100537	1.64	1.61	1.88	1.6	0.4	1.42	1.33	0.71	0.83	0.95	0.18	0.76	-0.06	1.02	1.68	1.28	1.75	0.31	1.35	-0.53	0.53	1.49	0.96	0.46	-0.32	0.58	1.14	nv	0.71	0.98	0.68	0.54	-1.76	1.46	1.86	0.45	1.36	0.11	1.53	0.29	0.01	-0.19	2.5	1.69	1.03	0.01	0.96	2.38
100540	ZNF33A || Zinc finger protein 33a (KOX 31) || Hs.435774 || AA700419 || || 7581 || 100540	-0.01	-0.41	-0.18	-0.23	0.23	0.35	0.55	0.72	0.6	0.28	0.27	0.69	0.51	0.87	-0.32	-0.03	-0.45	1.04	-0.11	0.43	0.73	-0.38	0.33	-0.04	0.34	-0.13	nv	nv	0.72	0.67	0.02	0.2	nv	-0.86	0.75	0.98	0.48	0.04	0.24	0.76	0.13	0.43	-0.32	-0.52	-0.24	0.46	-0.48	-0.87
100543	MGC61598 || Similar to ankyrin-repeat protein Nrarp || Hs.535075 || AA404338 || || 441478 || 100543	0.06	0.04	0.14	0.1	0.12	nv	0.03	0.05	0.3	0.17	0.33	-0.02	0.24	0.1	0.34	-0.32	0	0.46	-0.28	0.03	nv	0.15	0.25	0.14	nv	0.03	nv	nv	-0.05	0.17	0.1	0.31	nv	0.48	0.46	0.43	-0.01	0.05	0.14	0.53	0.48	-0.25	-0.11	0.34	0.17	0.43	-0.01	0.09
100544	NME1 || Non-metastatic cells 1, protein (NM23A) expressed in || Hs.118638 || AA644092 || || 4830 || 100544	0.94	1.32	1.23	0.94	-0.06	0.01	0.7	0.51	0.76	0.21	0.47	1.22	0.67	0.76	0.57	1.29	0.29	0.89	1.26	1.72	1.11	1.77	0.56	0.23	1.02	0.27	-0.09	nv	0.31	1.29	-0.02	0.87	nv	1.61	1.69	-0.12	0.68	-0.13	1.29	1.09	1.75	-0.52	0.5	1.58	0.02	0.54	nv	0.92
100548	PTPRS || Protein tyrosine phosphatase, receptor type, S || Hs.408456 || AA137144 || || 5802 || 100548	-1.51	0.55	0.73	-0.69	1.08	0.83	-3.85	nv	1.09	1.74	-2.04	0.44	nv	-0.78	0.77	0.08	1.11	nv	0.85	-0.91	-2.24	1.01	0.22	1.16	-0.09	0.24	nv	nv	-1.26	1.4	0.86	0.9	1.04	-0.03	1.33	0.67	-0.17	-1.67	0.77	0.73	-3.09	-0.61	-0.33	0.47	0.28	-0.13	0.44	-0.19
100551	LOC112476 || Similar to lymphocyte antigen 6 complex, locus G5B; G5b protein; open reading frame 31 || Hs.23650 || AA704613 || || 112476 || 100551	0.03	-0.23	-0.65	-0.11	0.15	-0.43	1.67	0.05	-0.73	0.63	0.89	-0.53	0.47	1.68	-0.9	-1.04	0.02	0.61	-0.35	0.48	0.05	0.98	0.06	-0.74	0.36	0.46	1.04	nv	0.61	0.37	-1.14	-0.44	0.88	0.75	-0.18	-0.62	0.6	-0.28	-0.54	0.81	0.76	-0.28	-0.42	0.48	0.64	0.01	-0.46	-0.26
100552	UBTD1 || Ubiquitin domain containing 1 || Hs.500724 || AA453433 || || 80019 || 100552	1.02	0.97	0.31	1.38	1.2	2.24	-1.31	-0.22	0.66	1.22	0.31	-0.26	nv	-0.27	0.51	0.86	0.65	0.33	1.28	-0.55	nv	1.58	1.68	1.06	nv	2.1	nv	nv	-0.49	2.16	1.24	0.13	nv	-0.14	0.44	0.82	0.32	nv	1.36	1.14	-0.82	0.58	0.58	0.92	1.05	nv	0.54	0.75
100558	|| || || R06894 || || || 100558	0.11	0.33	0.18	0.46	nv	-0.02	nv	0.12	0.48	nv	0.18	-0.39	nv	0.45	nv	0.34	0.39	nv	0.19	0.08	0.02	-0.2	nv	nv	0.01	nv	nv	nv	0.26	nv	0.27	0.64	nv	-0.25	0.52	0.18	0.24	0.38	0.1	-0.06	0.7	0.43	0.12	-0.47	nv	nv	-0.77	0.19
100559	GPD1 || Glycerol-3-phosphate dehydrogenase 1 (soluble) || Hs.524418 || AA192547 || || 2819 || 100559	0.19	0.26	0.08	1.08	0.97	-0.14	0.55	0.57	0.82	0.06	0.94	0.13	0.73	0.86	0.09	0.14	-0.62	0.89	0.24	1.31	0.75	0.78	1.25	0.06	1.2	-0.01	-0.17	nv	0.09	1.1	-0.11	0.24	nv	0.6	0.66	0.43	0.49	0.09	0.59	1.01	0.91	0.03	-0.29	-0.18	0.12	0.52	0.23	0.82
100560	MT1H || Metallothionein 1H || Hs.438462 || H77597 || || 4496 || 100560	2.6	2.84	-0.28	3.12	2.28	0.56	-1.39	-1.08	1.46	1.24	-1.37	1.08	1.16	-1.21	2.73	2.12	0	-0.44	-0.32	-1.71	-1.1	2.73	2	0.99	0.16	2.34	nv	nv	-1.05	2.9	1.81	1.06	nv	-0.03	-0.61	0.48	1.32	0.8	2.19	0.72	-0.21	2.14	2.01	3.15	0.78	0.15	1.45	-1.19
100561	HD || Huntingtin (Huntington disease) || Hs.518450 || T64015 || || 3064 || 100561	-0.47	-0.15	-0.73	-0.1	nv	0.69	-0.1	0.16	0.32	-0.4	0.2	0.13	0	0.6	0.29	0.92	-2.03	0.38	-0.67	-0.4	0.13	0.84	-0.66	0.07	0.57	0.69	nv	nv	0.78	0.57	0.04	0.87	nv	-0.51	-0.05	0.38	-0.81	0.27	0.05	0.61	-0.6	-0.36	-0.38	0.26	0.37	0.08	-0.9	-0.96
100571	EIF2AK4 || Eukaryotic translation initiation factor 2 alpha kinase 4 || Hs.412102 || AA417646 || || 27104 || 100571	0.6	0.5	-0.18	0.73	-0.2	0.09	0.01	-0.38	0.79	0.9	0.11	0.26	0.44	0.36	0.39	0.93	-0.17	0.01	nv	0.2	-0.17	0.55	0.66	0.93	-0.29	0.33	nv	nv	-0.01	0.22	-0.39	0.2	nv	1.02	0.11	-0.38	-0.21	-0.18	-0.09	0.75	0.13	0.57	0.98	-0.12	0.58	0.53	0.52	-0.12
100572	NOC4 || Neighbor of COX4 || Hs.173162 || AA186413 || || 10328 || 100572	0.09	0.76	0.72	1.18	0.52	0.68	0.26	0.27	0.53	0.45	1.16	0.67	0.66	-0.36	0.89	0.36	0.16	0.66	0.38	0.3	1.08	1.2	0.3	-0.55	1.39	0.14	-0.12	nv	-0.07	0.73	-0.59	0.51	0.13	0.8	0.46	-0.05	0.01	-0.28	0.64	0.32	0.01	-0.1	0.25	0.81	-0.01	-0.16	-0.66	0.28
100573	PAXIP1L || PAX transcription activation domain interacting protein 1 like || Hs.443881 || R22178 || || 22976 || 100573	-0.56	0.2	0.16	0.51	-0.25	nv	0.58	0.05	0.1	0.11	0.23	0.22	0.56	0.38	-0.17	1.27	nv	0.36	nv	0.34	0.34	0.24	0.54	1.05	1.12	0.44	nv	nv	0.78	0.04	-0.1	0.57	nv	0.52	0.43	-0.86	nv	-0.35	nv	-0.19	0.89	0.03	0.25	0.67	-0.07	-0.53	-0.26	0.91
100574	HR || Hairless homolog (mouse) || Hs.272367 || AA025648 || || 55806 || 100574	-0.53	0.09	1.03	-0.47	0.07	-1.02	-0.4	-0.11	-0.66	nv	0.76	0.73	0.16	-0.07	nv	-0.05	nv	-0.32	-0.03	-0.35	0.91	0.06	-0.05	1.49	0.35	-0.45	nv	nv	-0.2	nv	-0.84	-0.19	nv	1.25	-0.32	0.53	-0.16	nv	-0.39	0.9	-0.4	-0.14	-0.63	0.79	0.29	1.01	nv	-0.17
100575	SCP2 || Sterol carrier protein 2 || Hs.476365 || AI264495 || || 6342 || 100575	-0.15	-0.32	-0.08	-0.32	0.01	0.23	1.76	1.06	-0.45	1.03	0.98	-0.69	0.32	0.75	0.84	0.14	1.16	0.55	-0.13	0.26	0.51	0.03	0.26	-0.61	-0.41	-0.1	-0.06	nv	0.17	-0.61	-0.1	-0.81	0.21	-0.28	0.25	0.54	0.66	-0.04	0.56	0.92	0.4	0.06	-0.09	0.51	0.66	-0.44	0.17	-0.01
100577	JMJD1C || Jumonji domain containing 1C || Hs.413416 || T52320 || || 221037 || 100577	0.61	1.09	0.05	0.66	-0.19	0.17	0.24	0.12	0.39	-0.03	0.04	0.61	-0.51	-0.44	-0.57	0.93	-0.2	0.22	0.87	0.42	0.09	0.82	-0.23	-0.3	-1.09	-0.01	nv	nv	0.05	0.19	-0.01	-0.21	nv	0.08	0.17	-0.06	0.52	0.51	nv	1.53	-0.68	nv	0.18	-1.07	-0.22	-0.46	0.19	-0.69
100582	MAP2K5 || Mitogen-activated protein kinase kinase 5 || Hs.114198 || W69648 || MEK5=MAP kinase kinase 5 || 5607 || 100582	-0.72	0.35	0.22	0.05	-0.2	-0.24	-0.01	0.13	-0.08	0.06	0.52	-0.37	-0.08	0.29	0.13	-0.01	0.53	0.23	-0.15	-0.3	0.04	0.76	0.15	0.27	0.01	-0.03	0.05	nv	-0.07	0.41	0.26	0.28	-0.24	0.22	0.38	-0.22	-0.28	0.06	0.05	-0.51	0.38	-0.37	-0.03	-0.26	-0.06	-0.16	0.1	0.29
100584	VANGL1 || **Vang-like 1 (van gogh, Drosophila) || Hs.515130 || T95333 || || 81839 || 100584	0.93	0.01	0.51	0.85	0.94	0.12	1.44	0.74	-0.05	0.68	0.62	0.27	0.74	-2.22	-0.54	0.33	0.05	0.91	0.58	-2.01	-0.24	0.59	nv	-0.07	-0.16	1.7	nv	nv	0.61	-0.08	0.83	0.38	1.39	0.17	-0.61	0.67	-0.01	0.34	0.8	0.64	-0.31	1.31	-0.28	-0.35	0.82	1.39	1	-0.06
100588	RBMX || **RNA binding motif protein, X-linked || Hs.380118 || R26706 || || 27316 || 100588	0.61	0.38	-0.1	0.12	0.16	1.25	1.76	1.24	-0.24	0.01	0.39	-0.03	-0.5	1.6	1.02	0.74	0.66	1.2	-0.24	-0.84	0.16	0.39	-0.02	0.47	0.41	0.38	0	nv	0.24	-0.39	0.77	0.22	nv	-0.64	-0.53	0.04	0.05	0.56	0.18	-0.19	0.81	0.99	0.02	0.04	0.37	-0.32	-0.49	-0.07
100589	|| || || N59871 || || || 100589	0.21	-0.55	-0.19	-0.39	0.33	0.64	-0.52	-0.25	-0.17	-0.01	0.07	0.31	nv	nv	0.26	-0.61	-0.45	-0.93	-0.15	0.22	-0.29	nv	0.12	-0.06	-0.17	nv	nv	nv	-0.35	0.03	0.46	0.15	nv	0.51	0.36	-0.09	0.06	0.11	-0.24	-0.24	-0.5	0.31	-0.67	1.58	0.1	nv	0.28	-0.42
100593	PRKAR1A || Protein kinase, cAMP-dependent, regulatory, type I, alpha (tissue specific extinguisher 1) || Hs.280342 || AA630507 || || 5573 || 100593	0.59	0.77	0.82	0.8	-0.34	1.66	0.3	-0.04	0.32	0.86	-0.05	0.73	0.53	0.43	0.8	0.64	0.5	0.37	0.34	-0.79	-0.05	0.58	1.54	1.55	0.14	0.14	0.88	nv	-0.09	0.38	0.3	1.25	0.26	1.22	0.66	0.16	0.15	0.82	0.84	1.08	0.28	-0.35	0.63	1.2	1.31	1.5	1.55	2.86
100595	|| || || AA229499 || || || 100595	-0.4	0.04	0.38	-0.4	-0.04	-0.2	-0.04	0.74	-0.19	-0.35	0.62	nv	0.25	1.9	nv	-0.12	nv	0.72	-0.04	0.69	nv	0.52	0.14	-0.31	1.34	-0.33	nv	nv	-0.11	0.07	0.14	nv	nv	0.19	-0.01	0.43	0.52	nv	-0.24	0.96	0.18	0.07	-0.24	-0.13	0.1	nv	nv	0.37
100598	FTH1 || Ferritin, heavy polypeptide 1 || Hs.448738 || AA482667 || || 2495 || 100598	0.93	1.07	1	0.52	0.28	0.17	0.11	0.2	0.59	0	0.39	0.68	0.58	0.53	0.41	0.9	0.63	1.07	0.48	0.11	0.13	0.79	0.36	0.21	0.74	0.06	0.35	nv	0.4	0.4	0.45	0.37	nv	1.1	1.12	0.86	-0.06	0.17	1.1	0.99	0.18	-0.17	0.91	0.38	0.52	0.47	0.74	1.16
100600	MPZL1 || Myelin protein zero-like 1 || Hs.493919 || AA464422 || || 9019 || 100600	0.2	0.16	0.91	1.8	0.7	2.33	-0.49	0.8	0.81	1.14	nv	-0.18	0.56	-0.33	1	1.49	0.54	0.08	1.57	0.13	0.6	0.29	nv	0.43	-0.15	1.16	-1.11	nv	-0.02	0.52	2.21	0.29	0.66	1.17	0.5	nv	0.28	0.81	0.33	0.41	1.61	1.52	0.93	0.65	1.3	nv	-0.69	0.08
100601	RPS23 || Ribosomal protein S23 || Hs.386384 || N73091 || || 6228 || 100601	-0.3	0.42	0.43	-0.36	-0.14	nv	0.2	0.56	0.04	nv	0.04	0.1	0.28	0.74	0.54	-0.24	0.33	0.36	0.13	0.59	0.35	0.53	-0.18	-0.96	1.39	-0.02	0.33	nv	0.35	0.22	0.46	-0.41	-0.62	0.91	nv	-0.17	-0.58	nv	0.37	0.05	1.05	-0.2	-0.42	nv	-0.39	0.03	-0.32	0.3
100602	FYCO1 || FYVE and coiled-coil domain containing 1 || Hs.200227 || R19287 || || 79443 || 100602	0.28	nv	0.17	0.13	-0.12	nv	0.63	nv	0.03	nv	0.39	0.44	0.49	0.46	nv	0.07	-0.34	-0.17	-0.17	0.28	nv	0.29	0.06	0.45	0.13	0.24	nv	nv	0.19	0.61	0.55	0.59	nv	-0.17	nv	-0.03	nv	0.05	-0.1	nv	nv	0.12	0.12	nv	0.04	0.01	-0.13	nv
100614	HGF || Hepatocyte growth factor (hepapoietin A; scatter factor) || Hs.396530 || R52797 || || 3082 || 100614	0.06	nv	-0.97	-0.42	0.18	-0.34	0.33	0.17	-0.14	0.16	0.86	0.61	0.91	-0.62	-0.12	-0.44	-0.12	0.55	0.08	0.71	0.95	-0.42	0.05	-0.17	1.39	0.33	nv	nv	nv	0.22	-0.51	0.78	nv	0.13	nv	nv	0.67	-0.05	-0.6	1.04	0.27	-0.5	-0.07	1.02	-0.23	-1.15	nv	-0.58
100615	GTF2H1 || General transcription factor IIH, polypeptide 1, 62kDa || Hs.523510 || AA455003 || || 2965 || 100615	0.65	0.83	0.28	0.33	-0.21	0.27	-0.01	0.37	-0.12	0.17	0.7	-0.33	0.5	0.53	-0.48	-0.28	0.26	0.91	0.46	0.63	0.14	1.13	0.71	-0.14	-1.31	0.43	0.84	nv	0.26	0.18	1.26	-0.25	nv	0.96	0.43	0.71	-0.27	0.01	0.42	0.79	-0.31	0.34	0.58	0.04	0.31	0.73	1.17	1.37
100619	ZFX || Zinc finger protein, X-linked || Hs.370424 || AA406372 || || 7543 || 100619	0.65	nv	0.95	0.7	0.66	0.43	0.42	0.21	0.38	0.53	0.46	0.49	0.5	0.19	0.16	0.01	0.08	0.48	1.22	-0.31	0.24	-0.12	-0.02	-0.34	-0.27	0.4	nv	nv	-0.06	1.35	0.76	0.34	nv	0.91	0.48	1.48	0.4	0.8	1.16	0.43	0.13	nv	1.12	0.59	0.84	-0.47	-0.3	-0.29
100625	VAT1 || Vesicle amine transport protein 1 homolog (T californica) || Hs.514199 || AA669603 || || 10493 || 100625	-0.1	0.78	0.38	1.07	0.58	0.45	0.41	-0.32	0.13	0.27	0.02	0.44	0.09	0.97	-0.26	0.58	0.69	0.51	0.21	0.21	-0.21	0.91	1.63	1.54	-0.11	0.65	1.63	nv	0.07	0.74	0.56	0	-0.91	0.64	1.16	-0.05	-0.55	-0.41	1.21	0.12	-0.31	0.12	0.15	0.28	0.14	1.66	1.34	1.55
100626	KCTD10 || Potassium channel tetramerisation domain containing 10 || Hs.524731 || N29840 || || 83892 || 100626	0.08	1.02	-0.26	1.31	0.13	0.66	0.73	0.41	1.01	0.45	-0.24	0.13	-0.06	-0.41	0.53	-0.07	0.91	0.77	-0.01	-0.17	nv	1.24	1.03	0.42	-0.18	0.58	nv	nv	-0.97	1.42	1.02	0.18	nv	0.28	0.28	0.33	0.03	0.19	0.97	0.79	-0.2	0.63	0.18	0.41	0.62	-0.37	nv	-0.04
100631	COL5A1 || Collagen, type V, alpha 1 || Hs.210283 || AA284301 || || 1289 || 100631	0.69	-0.1	-0.33	-0.35	0.4	-0.31	0.23	0.34	-0.28	0.34	0.18	-0.17	0.17	-0.13	0.51	0.03	1.26	-0.06	0.11	0.36	-0.17	0.15	0.48	0.7	0.14	0.47	nv	nv	-0.12	0.36	-0.52	-0.17	nv	-0.17	-0.12	0.69	0.21	0.4	0.14	0.65	-0.08	0.51	0.43	0.23	0.31	0.13	-0.12	0.94
100635	|| || || H91845 || || || 100635	0.54	0.06	-0.23	nv	0.8	-0.49	0.57	-0.08	-0.28	0.95	0.28	-0.07	0.49	1.28	0.31	0.62	nv	0.47	nv	0.26	nv	0.48	0.14	-0.63	0.05	-0.89	-1.01	nv	0.61	0.17	0.52	nv	nv	0.69	1.05	-0.12	0.52	-0.68	0.56	0.68	1.79	1.01	0.53	-0.03	0.23	-1.11	0.12	-1.07
100636	EIF4B || Eukaryotic translation initiation factor 4B || Hs.512629 || AA872402 || || 1975 || 100636	-0.49	0.98	0.13	0.66	-0.52	-0.17	-0.14	0.47	0.26	-0.5	0.66	1.73	0.6	0.85	-0.22	-0.42	-0.54	nv	0.49	1.02	1.24	1.41	-0.06	0	1.32	-0.54	nv	nv	0.05	0.66	0.67	0.05	nv	0.4	-0.19	nv	-0.08	-0.22	-0.08	0.17	-0.06	nv	-0.49	-0.27	-0.74	0.27	nv	0.1
100637	DDX54 || DEAD (Asp-Glu-Ala-Asp) box polypeptide 54 || Hs.506861 || AA400151 || || 79039 || 100637	-0.44	0.59	0.53	1.19	0.37	0.43	0.3	0.35	0.29	-0.13	1.12	0.07	0.91	1.06	-0.15	0.25	-0.43	0.68	0.36	0.35	nv	1.79	0.5	0.18	0.72	1.17	-1.29	nv	-0.26	0.97	0.11	0.52	0.35	1.6	-0.17	nv	-0.33	-0.39	-0.31	0.53	0.8	0.03	-0.28	0.46	-0.16	-0.16	-0.2	0.42
100643	SLC25A11 || Solute carrier family 25 (mitochondrial carrier; oxoglutarate carrier), member 11 || Hs.184877 || AA670357 || || 8402 || 100643	-0.26	0.36	0.75	0.86	0.33	-0.41	1.31	0.39	0.17	0.72	nv	0.03	1.22	-0.17	-0.1	-0.23	0.76	-0.18	0.16	0.15	1.33	0.82	0.73	0.67	0.19	0.35	1.86	nv	-0.38	0.56	0.08	0.25	nv	1.07	0.52	-0.18	0.91	-0.22	0.1	0.72	-0.13	-0.99	0.42	0.62	-0.01	-1.19	0.83	1.45
100647	ZRANB1 || **Zinc finger, RAN-binding domain containing 1 || Hs.187711 || W49714 || || 54764 || 100647	1.21	0.71	0.72	0.84	0.46	0.34	nv	1.22	1.12	nv	1.22	0.95	1.58	0.38	-0.26	0.2	-0.13	1.15	0.9	-2.35	1.8	0.78	0.59	0.18	1.86	nv	0.5	nv	-1.54	0.65	-0.54	0.2	0.74	1.52	1.26	1.73	nv	0.96	1.35	0.51	-2.5	1.01	0.34	-0.1	0.46	0.55	0.71	-0.31
100648	HRI || Heme-regulated initiation factor 2-alpha kinase || Hs.520205 || AA486430 || || 27102 || 100648	0.56	-0.09	0.63	0.81	-0.12	nv	0.09	0.05	-0.07	0.56	0.91	0.43	1.27	0.59	-0.14	0.88	-0.2	0.82	-0.11	1.26	0.56	0.1	-0.17	-0.61	0.54	-0.21	0.1	nv	-1.15	0.53	0.37	0.63	0.02	0.24	0.74	1.05	-0.01	0.4	0.38	0.37	0.84	0.31	0.26	0.9	0.58	0.44	-0.47	0.6
100650	SNX9 || Sorting nexin 9 || Hs.191213 || R69163 || || 51429 || 100650	1.13	0.64	-0.21	0.61	1.05	0.28	-1.93	0	0.38	0.2	0.25	0.44	0.53	-0.97	0.84	0.55	0.84	-0.27	0.86	1.2	0.34	0.38	0.73	1.21	0.51	0.8	nv	nv	-0.38	0.68	0.7	-0.21	nv	0.14	-0.11	-0.18	0.04	-0.17	0.1	1.07	1.36	0.27	0.71	0.38	0.62	0.22	1.29	2.14
100651	TFIP11 || Tuftelin interacting protein 11 || Hs.20225 || AA911900 || || 24144 || 100651	0.95	0.64	-0.17	-0.01	-0.04	-0.61	0.47	-0.19	-0.41	0.05	0.38	0.34	0.07	0.17	0.24	-0.05	0.24	-0.64	0.28	0.27	1.08	0.28	0.4	0.57	0.55	0.31	nv	nv	0.93	0.08	-0.46	-0.62	nv	0	-0.23	0.18	0.16	0.12	-0.17	-0.23	0.31	0.08	0.04	0.13	0.02	0.65	0.73	0.61
100654	TMOD2 || Tropomodulin 2 (neuronal) || Hs.513734 || AA455058 || || 29767 || 100654	0.5	0.02	0.52	0.32	0.39	0.47	-0.02	-0.79	0.37	0.06	-0.19	0.14	0.13	0.42	0.89	1.04	0.43	-0.04	-0.26	-0.39	0.22	0.05	1.16	0.19	0.82	0.07	nv	nv	0.4	0.27	0.54	0.35	nv	0.31	0.68	1.16	0.17	0.33	0.67	0.61	-0.56	0.35	0.88	-0.07	0.57	0.41	0.22	0.07
100656	FLJ10707 || Hypothetical protein FLJ10707 || Hs.288164 || N91677 || || 55209 || 100656	0.97	0.32	0.34	0.64	0.58	0.41	0.8	-0.01	0.42	0.29	0.81	0.26	0.39	-0.1	1.02	-0.25	0.93	0.43	0.89	1.18	0.29	0.2	0.66	-0.24	1.18	0.17	nv	nv	0.26	0.75	0.35	0.24	nv	0.35	0.89	1.26	0.53	0.16	1.07	0.47	-0.24	nv	0.09	0.75	0.42	0.07	0.36	0.14
100660	ATP5E || **ATP synthase, H+ transporting, mitochondrial F1 complex, epsilon subunit || Hs.177530 || AA062814 || || 514 || 100660	0.14	0.42	0.17	-0.36	0.48	0.51	-0.02	0.53	-0.79	0.63	-0.29	nv	0.19	0.23	0.57	0.16	nv	1.08	0.34	nv	nv	-0.23	nv	0.27	3	nv	nv	nv	0.28	0.47	0.58	1.17	nv	0.37	0.87	nv	0.63	-0.22	0.63	0.38	0.8	0.48	-0.15	0.14	0.13	0.15	nv	1.22
100662	MINK || Misshapen/NIK-related kinase || Hs.443417 || R02058 || || 50488 || 100662	0.21	0.56	0.62	0.77	0.68	0.65	-0.8	1.03	0.43	0.53	1.71	0.27	0.52	0.4	0.26	0.14	0.41	0.64	0.58	-0.04	1.2	0.92	1.04	0.53	-0.56	0.96	1.53	nv	-1.06	0.89	0.69	0.24	nv	0.11	0.4	-0.2	-0.14	0.45	0.01	0.6	-0.43	-0.3	0.29	0.69	0.36	-0.77	0.57	0.58
100663	KCTD2 || Potassium channel tetramerisation domain containing 2 || Hs.514468 || R44371 || || 23510 || 100663	-0.14	0.36	0.41	1.16	-0.73	1.1	0.9	0.32	0.18	0.66	0.54	nv	0.03	0.77	0.69	1.1	-0.2	-0.04	0.21	0.21	0.35	1.13	0.09	0.41	-0.96	1.2	0.4	nv	0.44	1.17	1.04	0.4	nv	-0.01	0.9	0.22	-0.74	0.8	0.66	0.95	0.02	-0.43	0.56	0.92	0.15	0.56	-0.71	1.15
100667	C21orf87 || **Chromosome 21 open reading frame 87 || Hs.190548 || AA989209 || || 257357 || 100667	0.26	-0.1	-0.04	-0.32	0.97	0.14	nv	0.24	-0.01	0.36	0.62	nv	0.92	0.74	nv	0.6	-0.25	0.85	-0.83	0.75	0.2	0.9	1.1	1.06	0.25	1.81	1.67	nv	-0.22	nv	nv	1.38	nv	0.66	1.14	-0.25	0.76	nv	-0.52	1.71	1.32	0.19	1.12	0.87	0.55	nv	nv	0.7
100669	EYA4 || Eyes absent homolog 4 (Drosophila) || Hs.102408 || AA176506 || || 2070 || 100669	0.19	0.32	1.1	-0.03	-0.33	0.17	-0.14	-0.42	0.67	0.31	-0.31	-0.64	-0.46	-0.07	0.47	0.1	-0.18	0.05	0.45	-0.19	-0.6	-0.04	nv	-0.42	1.09	-0.44	nv	nv	-0.22	0.24	-0.04	1.09	nv	0.28	0.23	0.25	0.48	0.35	-0.1	-0.78	-1.11	-0.45	0.28	0.34	0.02	-0.73	1.46	0.26
100670	DKFZP434K046 || Hypothetical protein DKFZp434K046 || Hs.513632 || AA620428 || || 57017 || 100670	-0.44	-0.15	0.49	0.69	-0.28	0.61	-0.48	0.83	0.4	1.25	0.58	0.07	0.72	-0.06	0.81	0.14	-0.37	0.6	0.57	0.86	0.94	0.56	-0.49	-0.75	0.47	-0.23	0.05	nv	-0.83	0.55	-0.56	0.45	0.73	1.52	0.2	0.65	0.37	0.22	0.14	0.66	1.13	-0.92	-0.89	0.61	-0.18	-0.04	-0.82	1.29
100675	SPG4 || Spastic paraplegia 4 (autosomal dominant; spastin) || Hs.468091 || AA171421 || || 6683 || 100675	-0.43	0.46	0.63	0.14	-0.1	-0.04	0.6	0.15	0.8	0.45	0.5	-0.3	0.18	0.11	-0.19	-0.64	-0.07	0.36	0.21	0.1	-0.16	0.28	0.35	-0.34	0.1	-0.44	nv	nv	0.64	0.31	nv	0.79	nv	0.65	0.94	0.18	-0.16	0.28	1.06	-0.07	0.71	0.09	0.14	0.09	0.54	nv	-0.08	-0.15
100676	RANBP10 || RAN binding protein 10 || Hs.368569 || T50017 || || 57610 || 100676	-0.27	0.56	0.09	0.18	nv	0.74	-0.09	-0.4	0.25	-0.1	0.04	-0.03	0.02	0.48	0.61	-0.31	-0.66	0.02	0.05	-0.09	nv	0.53	0.9	0.88	1.31	-0.65	nv	nv	0.13	0.97	nv	0.72	nv	0.22	0.74	0.66	nv	nv	0.1	nv	0.78	nv	-0.42	0.52	-0.26	1.31	nv	0.08
100679	|| Transcribed locus || Hs.117295 || AA687835 || || || 100679	0.04	0.47	-0.31	-0.16	0.07	-0.08	0.58	0.65	-0.43	-0.63	0.65	0.54	0.56	2.06	0.24	-0.04	0.44	0.12	0.23	1.04	0.62	1.11	-0.07	-0.28	1.93	0.42	0.57	nv	0.2	0.82	0.23	-0.55	-0.2	0.44	-0.11	0.29	0.54	0.11	0.59	1.25	nv	0.3	-0.11	0.1	-0.05	-0.46	0.15	0.42
100680	KIAA0556 || KIAA0556 protein || Hs.460459 || AA053088 || || 23247 || 100680	-0.17	-0.62	0.77	0.28	0.08	0.65	-0.53	0.23	0.4	0.42	-0.29	nv	0.5	0.88	-0.25	0.67	0.3	nv	0.33	0	0.39	-0.74	0.12	0.61	0.71	-0.03	nv	nv	-0.08	-0.13	0.62	0.32	nv	0.71	0.95	nv	0.77	0.54	nv	-0.17	1.16	0.05	0.15	-0.31	-0.28	0.48	0.45	0.74
100687	|| CDNA FLJ40982 fis, clone UTERU2014601 || Hs.355739 || AA055488 || || || 100687	-0.13	-0.1	-0.16	-0.32	0.59	-0.1	1.35	0.07	0.82	0.32	-0.14	0.31	0.14	1.39	nv	-0.18	0.18	0.03	-0.24	0.45	0.64	0.27	-0.32	-0.09	-1.22	0.54	nv	nv	0.81	1.4	0.32	0.62	nv	-0.4	1.07	0.46	0.75	0.59	0.46	0.53	0.78	0.43	0.51	-0.47	0.32	nv	nv	-0.43
100690	WWP1 || WW domain containing E3 ubiquitin protein ligase 1 || Hs.533440 || R67561 || || 11059 || 100690	0.91	0.46	0.54	0.04	0.75	0.64	-0.89	-0.29	1.01	0.43	-0.39	0.39	0.06	-1.73	0.12	-0.12	0.53	1.14	1	-1.25	-0.38	0.01	nv	-0.23	1.28	0.03	0.55	nv	-0.33	0.13	0.09	0.17	nv	0.19	0.12	0.46	0.43	1.3	0.04	0.43	-0.25	0.62	0.3	-0.23	0.39	-0.41	-0.01	1
100692	WDR40A || **WD repeat domain 40A || Hs.493750 || H79705 || || 25853 || 100692	0.28	-0.04	0.62	-0.05	0.37	-0.16	0.58	0.64	0.63	0.16	0.45	0.32	0.55	0.56	-0.18	-0.04	-0.41	0.82	-0.07	0.4	0.12	-0.07	-0.15	-0.38	-0.39	-0.35	0.21	nv	0.34	-0.02	-0.8	0.01	nv	0.04	-0.2	0.79	-0.1	-0.48	-0.3	0.13	0.36	-0.28	0.11	0.59	0.37	0.53	-0.24	-0.26
100696	EEF1A1 || **Eukaryotic translation elongation factor 1 alpha 1 || Hs.439552 || AA463639 || || 1915 || 100696	-0.36	0.68	0.67	-0.37	1.02	0.63	0.51	0.17	0.75	-0.56	0.38	0.61	0.05	1.76	0.5	0.32	0.72	1.39	-0.32	0.11	1.34	1.32	-0.03	0.01	-0.13	-0.2	0.95	nv	-0.58	0.52	1.22	0.19	nv	1.48	1	0.89	-0.27	0.52	2.32	0.69	0.67	0.79	0.31	0.35	0.56	0.52	0	0.61
100697	|| Hypothetical LOC133993 || Hs.69504 || AA490478 || || 133993 || 100697	0.09	0.42	0.07	0.28	0.65	0.38	0.64	0.42	0.56	0.28	-0.14	0.05	0.09	0.27	nv	-0.39	0.09	0.35	0.17	-0.2	-0.21	0.37	0.34	0.26	0.01	0.04	nv	nv	0.71	0.15	-0.01	0.24	nv	0.57	0.48	0.14	-0.31	0.23	1	0.36	0.43	0.12	0.03	0.37	0.46	1.39	-0.25	0.08
100701	NIPA2 || Non imprinted in Prader-Willi/Angelman syndrome 2 || Hs.370367 || AA477261 || || 81614 || 100701	1.12	0.9	1.16	0.7	0.38	0.73	0.49	0.88	0.83	1.04	1.01	0.22	0.62	0.63	0.73	0.52	-0.26	1.05	nv	0.31	0.52	0.93	0.83	0.9	0.48	0.21	0.64	nv	0.16	0.53	-0.3	0.78	nv	1.4	-0.09	0.13	1.74	0.36	0.71	0.95	0.52	0.34	0.41	0.35	0.99	0.7	1.24	0.46
100704	ZCWCC3 || Zinc finger, CW-type with coiled-coil domain 3 || Hs.421150 || N73634 || || 23515 || 100704	-0.29	0.54	0.06	-0.31	0.3	-0.36	0.2	0.29	-0.02	0.12	0.1	-0.04	0.51	0.97	0.01	-0.14	0.16	0.41	-0.03	0.96	-0.52	0.47	0.8	0.12	0.86	0.06	1.3	nv	0.61	0.23	-0.07	0.1	0.12	0.18	0.57	0.05	0.04	-0.16	0.42	-0.02	1.16	0.23	-0.02	-0.14	0.23	-0.25	-0.09	0.47
100705	MYCBP || **C-myc binding protein || Hs.370040 || AA020000 || || 26292 || 100705	0.59	0.25	0.12	0.31	-0.01	nv	0.12	1.09	-0.14	1.18	0.89	-0.13	1.09	0.81	-0.48	0.12	-0.46	1.01	0.16	1.05	0.13	0.46	nv	-1.1	0.03	-0.24	nv	nv	-0.4	-0.15	-0.61	-0.15	nv	0.32	0.28	0.5	0.87	0.05	0.17	0.77	1.14	0.48	-0.45	0	0.43	0.07	0.1	-0.82
100706	ATP7B || ATPase, Cu++ transporting, beta polypeptide (Wilson disease) || Hs.492280 || AA620862 || || 540 || 100706	-0.54	0.3	0.47	-0.61	-0.18	-0.69	-0.24	-0.63	-0.11	0.54	0.34	-0.05	0.15	0.27	0.99	0.51	1.12	-0.24	0.99	-0.05	-0.05	0.09	nv	-0.34	0.4	0.55	-0.49	nv	0.2	0.6	0.71	0.27	-0.72	0.57	0.12	nv	0.88	0.07	1.16	0.19	0.62	-0.76	-0.29	0.21	0.25	0.05	-0.52	0.47
100708	PRKCH || Protein kinase C, eta || Hs.333907 || AA047803 || || 5583 || 100708	0.58	0.96	0.52	0.48	0.48	0.68	0.4	0.66	0.35	nv	0.61	nv	0.69	nv	-0.7	1.12	0.15	0.73	nv	0.48	1.21	1.57	1.15	0.64	nv	1.26	nv	nv	nv	1.46	nv	nv	nv	nv	0.59	-0.01	nv	0.18	0.76	1.36	-0.34	0.46	0.84	1.05	0.11	0.26	0.88	0.51
100712	SF3A3 || Splicing factor 3a, subunit 3, 60kDa || Hs.77897 || R43015 || || 10946 || 100712	0.6	0.81	0.09	0.13	0.37	-0.79	0.88	0.02	-0.06	-0.41	0.46	0.14	0.56	1.04	-0.15	-0.33	0.16	0.3	0.24	1.57	0.72	1.55	0.46	-0.57	-0.7	-0.27	0.39	nv	0.16	0.82	0.37	0.2	-0.09	0.36	0.99	0.31	0.26	-0.57	0.6	0.43	0.92	0.47	0.58	0.2	0.24	-0.16	0.23	0.08
100713	FLJ38288 || Hypothetical protein FLJ38288 || Hs.109540 || AA126222 || || 284309 || 100713	0.22	0.22	-0.17	-0.4	0.56	-0.25	0.96	0.15	-0.02	0.58	-0.99	0.08	0.3	0.74	0.03	-0.6	-0.24	0.74	0.28	-0.13	0.19	-0.12	-0.29	-0.1	0.18	0.3	nv	nv	0.93	nv	0.44	nv	nv	-0.03	0.43	0.65	0.82	0.22	0.21	1.17	0.37	0.33	0.26	-0.17	0.6	0.5	nv	-0.08
100715	SLC25A21 || Solute carrier family 25 (mitochondrial oxodicarboxylate carrier), member 21 || Hs.134544 || W37682 || || 89874 || 100715	0.97	0.97	0.58	-0.16	0.33	-0.29	0.51	0.66	1.71	-0.35	0.1	0.27	0.66	0.38	0.7	0.34	0.93	0.32	0.1	0.72	0.07	1.16	-0.15	0.1	1.15	-0.71	nv	nv	0.25	1.42	-1.1	0.44	nv	1.08	0.16	-0.04	0.12	0.37	1.53	1.58	-0.34	-0.01	0.24	0.47	0.03	-0.31	0.07	1.48
100722	ATPIF1 || ATPase inhibitory factor 1 || Hs.241336 || T69273 || || 93974 || 100722	-0.01	-0.75	-0.28	-0.58	0.5	0.28	0.49	0.63	-0.12	-0.44	0.75	0.46	1.02	-0.43	-0.33	0.25	0.53	0.81	0.78	0.48	1.12	nv	nv	-1	0.6	0.03	-0.85	nv	-0.07	nv	-0.74	-0.66	-0.83	0.07	-0.89	0.26	1.16	-0.9	0.36	0.1	1.41	0.31	-0.29	-0.12	0.03	-1.03	-0.03	-2.1
100731	FLJ20203 || **Hypothetical protein FLJ20203 || Hs.516775 || N25240 || || 54856 || 100731	-0.23	-0.22	-0.23	0.17	0.39	0.08	0.88	0.65	0.71	0.6	0.26	-0.24	0.03	0.34	-1.08	0.11	nv	-0.06	0.56	0.56	0.2	0.8	-0.66	0.04	-2.32	0.63	0.75	nv	-0.57	0.25	-0.42	0.96	nv	0.33	0.29	0.05	0.35	0.32	-0.57	0.13	-0.2	-0.14	0.07	0.08	0.17	-0.23	-0.14	-0.07
100733	SRP46 || Splicing factor, arginine/serine-rich, 46kD || Hs.476680 || W87713 || || 10929 || 100733	0.35	0.66	0.51	0.33	-0.4	-0.14	0.96	0.89	0.68	0.62	0.83	0.54	0.82	0.3	-0.06	0.29	-0.26	0.75	0.6	0.23	0.65	1.34	0.79	0.05	-0.09	0.37	-0.3	nv	nv	0.83	nv	0.31	nv	0.79	0.72	0.48	0.74	0.65	nv	0.65	0.91	-0.38	0.49	0.43	0.05	0.02	nv	0.97
100734	FBXO9 || F-box protein 9 || Hs.216653 || N59136 || || 26268 || 100734	-0.23	-0.28	-0.46	-0.53	-0.03	-0.13	-0.2	1.38	-0.01	-0.27	-0.29	-0.08	0.44	0.43	0.83	-0.47	0.28	0.13	-0.34	-0.33	0.3	-0.05	-0.46	0.27	1.69	-0.24	-0.4	nv	-0.03	0.07	-0.1	-0.27	nv	nv	0.49	0.11	-0.07	-0.35	0.38	0.42	0.14	-0.64	0.55	0.19	0.37	-0.18	-0.36	-0.56
100742	CREBL1 || CAMP responsive element binding protein-like 1 || Hs.42853 || AA709158 || || 1388 || 100742	-0.25	0.51	-0.86	-0.2	-0.28	-0.02	0.07	0.19	-0.63	0.36	-0.28	-0.13	0.18	0.9	-0.15	0.11	0.7	0.4	-0.31	0.39	-0.82	0.4	-0.3	0.35	-0.63	1.01	nv	nv	-0.56	0.51	0.49	-0.61	nv	-0.94	-0.61	0.25	-0.07	-0.05	0.23	0.02	0.13	-0.64	0.07	-0.03	0.1	0.29	0.15	-0.36
100746	|| Hypothetical gene supported by AK026843; BX640678 || Hs.474401 || W39762 || || 441130 || 100746	-0.1	0.23	0.13	0.06	-0.49	-0.22	0.96	0.34	0.8	0.21	-0.04	nv	0.26	-0.13	0.43	-0.15	0.33	0.47	-0.07	-0.42	-0.16	0.13	0	0.04	0.9	-0.68	nv	nv	0.75	0.22	-0.45	0.68	nv	0.11	1.07	0.18	-0.05	0.45	-0.18	0.15	0.3	-0.2	0.63	0.41	0.55	-0.05	-0.01	0.6
100749	|| || || AA598401 || || || 100749	0.4	0.71	-0.29	-0.01	0.12	-0.09	-0.33	0.21	0.16	-0.02	0.34	-0.17	0.7	0.21	0.01	-0.76	0.64	0.63	0.78	0.1	0.25	0.79	-0.02	-0.73	1.14	0.63	0.62	nv	-0.34	0.91	-0.12	-0.09	nv	0.46	0.43	-0.5	0.81	0.29	0.52	0.38	0.85	-0.28	3.37	0.95	0.56	-0.88	-0.45	-0.17
100750	SLC20A2 || Solute carrier family 20 (phosphate transporter), member 2 || Hs.192686 || T55870 || || 6575 || 100750	-1.5	0.63	-0.39	0.3	0.62	-0.42	nv	-0.94	0.17	-0.07	1.44	-0.23	0.5	nv	0.56	-0.07	0.79	0.4	1.71	-0.56	0.06	0.33	-0.96	0.3	0.64	-0.33	-1.19	nv	-0.19	0.98	-0.29	0.17	1.02	-0.63	0.2	1.09	0.57	1.69	1.43	-0.17	-0.4	-0.56	nv	-0.1	0.44	-0.52	-0.3	-0.24
100752	AP2B1 || Adaptor-related protein complex 2, beta 1 subunit || Hs.514819 || N72918 || || 163 || 100752	1.23	0.56	1.68	1.26	-0.53	0.5	0.14	0.51	1.03	0.66	1.21	0.54	nv	-0.59	-1.77	-0.17	1.14	0.76	0.29	1.33	0.78	1.19	-0.41	-0.45	-2.86	0.95	0.81	nv	-1	0.27	0.66	1.22	nv	-0.03	nv	-0.58	-0.66	0.65	0.64	0.86	-1.49	-0.22	0.91	1.41	-0.57	0.19	0.54	0.85
100754	TCEB1 || Transcription elongation factor B (SIII), polypeptide 1 (15kDa, elongin C) || Hs.533437 || W81684 || || 6921 || 100754	1.57	1.12	0.85	0.03	1.53	0.4	0.57	-0.04	0.84	-0.27	0.54	0.12	0.39	0.41	0.93	0.65	1.25	0.98	0.59	0.36	0.15	1.32	-0.5	-0.03	0.78	0	0.38	nv	0.72	0.83	-0.45	0.82	nv	1.02	0.41	0.52	1.42	0.25	1.49	0.97	0.48	0.85	0.17	0.71	1.08	0.33	0.53	1.39
100760	KIAA1012 || KIAA1012 || Hs.202001 || AA428476 || || 22878 || 100760	0.79	0.7	0.14	0.39	0.22	-0.19	0.62	-0.26	0.61	1.45	0.56	0.09	0.46	1.09	-0.18	0.04	-0.35	0.17	0.34	0.62	-0.01	0.5	0.17	0.31	0.26	0.15	nv	nv	0.06	0.37	-0.03	-0.16	nv	0.5	0.49	-0.44	-0.1	-0.61	0.94	-0.3	0.91	0.09	0.09	0.07	-0.04	0.64	0.19	0.45
100766	NRBP || Nuclear receptor binding protein || Hs.515876 || W44348 || || 29959 || 100766	0.54	0.2	0.68	0.46	-0.38	0.83	-0.3	-0.64	0.04	0.44	nv	-0.03	0.4	-0.14	0.78	-0.14	1.11	0.05	-0.08	-0.35	-0.56	1.03	0.15	0	0.36	1.56	0.88	nv	-1.16	0.28	0.84	1.61	0.69	0.54	0.98	0.06	0.34	-0.44	-0.38	0.63	-0.97	0.7	0.44	1.04	0.9	-0.26	-0.31	0.44
100770	|| || || AA707999 || || || 100770	-0.11	0.08	0.69	nv	-0.1	nv	0.7	0.61	-0.92	0.14	0.41	0.51	0.17	0.4	1.17	0.32	-0.62	0.73	-0.3	-0.58	-0.66	-0.48	0	0.79	0.98	-1.09	nv	nv	nv	1.94	-0.44	nv	nv	0.76	-0.37	0.76	-0.64	0.5	1.31	1.01	-0.56	nv	-0.56	-0.84	0.52	0.49	-0.56	0.86
100781	FEN1 || Flap structure-specific endonuclease 1 || Hs.409065 || AA620553 || || 2237 || 100781	-0.03	1.28	0.47	-0.01	0.76	-1.62	1.58	0.79	1.09	-0.06	0.97	0.37	0.8	0.83	-0.33	0.15	-0.81	1.15	0.94	0.86	0.49	2.24	0.64	-0.84	-0.37	1.28	1.22	nv	0.5	1.07	-0.05	-0.08	0.21	1.02	0.92	0.25	0.53	0.58	0.77	0.22	1.55	-0.45	0.93	0.24	0.13	-0.11	-0.14	0.53
100782	TBL2 || Transducin (beta)-like 2 || Hs.52515 || AA455128 || || 26608 || 100782	0.32	-0.53	0.13	0.52	0.05	0.07	-0.25	0.44	-0.18	0.31	0.47	-0.1	0.75	0.28	0.13	0.79	0.47	0.31	0.5	0.4	0.56	-0.28	-0.75	0.65	0.81	0.15	-0.52	nv	-0.88	0.26	-0.14	0.74	nv	0.54	-0.06	-1.41	-0.23	-0.24	-0.18	0.66	0.97	0.25	0.17	0.66	-0.48	-0.54	nv	0.99
100784	LOC338692 || Hypothetical protein LOC338692 || Hs.438673 || R17095 || || 338692 || 100784	-0.44	0.01	-0.31	-0.77	-0.33	0.46	0.79	0.45	0.16	1.11	0.37	0.09	0.12	2.4	-0.23	0.56	-0.02	0.59	-0.05	0.03	-0.19	1.07	nv	-0.08	-0.2	1.28	nv	nv	-0.18	0.24	0.29	1.79	nv	-0.56	-0.08	-0.01	-0.59	0.47	-0.78	-0.23	-0.62	-0.16	-0.25	-1	-0.18	-0.89	-0.92	-0.22
100790	MNAB || Membrane associated DNA binding protein || Hs.533499 || AA476501 || || 54542 || 100790	1.01	0.5	0.25	0.01	1.04	-0.34	0.6	-0.03	1.44	0.27	0.45	0.79	0.43	-0.34	-0.9	0.47	0.25	0.55	0.33	-0.67	-0.05	0.67	0.09	-0.23	-1.66	0.54	nv	nv	0.27	-0.62	0.5	0.4	nv	0.88	0.31	0.85	0.16	0.48	0.77	0.5	0.02	0.18	0.1	1.12	0.88	0.44	0.07	0.43
100792	C2orf30 || **Chromosome 2 open reading frame 30 || Hs.438336 || AA418004 || || 27248 || 100792	-0.24	0.22	-0.06	0.43	0.17	0.39	0.28	0.4	0.76	0.2	0.68	0.35	1.2	0.58	-0.07	-0.29	-0.06	0.42	0.1	0.73	0.71	1.08	0.08	-0.28	-0.46	0.86	-0.23	nv	-0.49	0.69	0.3	1.24	0.48	0.92	-0.04	0.61	0.61	0.14	0.25	0.62	0.2	-0.21	0.08	0.34	0.23	-0.23	-0.05	0.81
100797	THBS2 || Thrombospondin 2 || Hs.371147 || H38013 || || 7058 || 100797	-0.71	-0.65	-0.93	-0.91	1.61	2.99	-1.13	0.18	-0.83	-0.33	-0.58	-0.78	-0.72	0.01	1	-0.33	-0.61	-0.84	-0.78	-0.6	3.7	-0.53	0.22	3.84	-0.77	-1.14	0.91	nv	-0.65	-0.17	2.87	-0.22	nv	-0.81	-0.62	-1.07	-0.55	-1.05	0.09	-1.21	-0.33	-0.1	1.74	-0.79	2.41	0.15	-0.51	-0.64
100803	DOCK9 || Dedicator of cytokinesis 9 || Hs.314413 || AA976413 || || 23348 || 100803	-0.09	-0.1	0.76	0.68	0.08	nv	-0.21	0.96	0.17	0.61	-0.42	0.45	-0.2	1.26	0.04	0.75	-0.43	1.16	0.95	-0.2	0.27	-0.5	0.62	1.18	1.38	0.22	-0.56	nv	0.11	-0.24	0.21	0.62	-1.07	1.07	1.06	-0.5	1.2	0.73	0	-0.12	1.27	0.5	nv	0.06	-0.04	0.55	0.05	1.18
100806	C3orf4 || Chromosome 3 open reading frame 4 || Hs.107393 || AA142888 || || 56650 || 100806	1.05	0.96	-0.09	0.41	-0.06	-0.11	0.51	-0.27	0.45	-0.04	0.08	2.41	0.79	-0.61	-0.4	2.34	1.31	-0.93	-0.13	0.55	-0.6	1.03	0.99	0.31	-1.76	1.99	1.99	nv	-0.1	0.39	0.48	0.34	nv	0.27	-0.2	-0.11	-0.46	0.31	0.74	0.8	-0.68	0.43	0.81	2.79	1	1.45	0.46	0.89
100808	|| Transcribed locus || Hs.535499 || AA401284 || || || 100808	0.24	0.94	0.09	0.71	-0.46	0.59	0.03	-0.17	0.15	-0.41	0.84	-0.22	0.36	0	0.04	0.2	-0.3	0.25	-0.13	0.72	0.14	1	0.16	0.1	0.18	-0.5	0.24	nv	-0.45	-0.2	0.09	0.31	nv	0.41	-0.31	0.01	0.41	-0.47	-0.05	0.32	0.01	0.01	0.23	0.5	-0.16	-0.2	0.47	0.19
100810	MRPS9 || Mitochondrial ribosomal protein S9 || Hs.469537 || N48329 || || 64965 || 100810	0.04	0.51	0.27	0.43	-1.24	-0.31	0.03	0.36	-0.07	-0.11	0.5	0.2	0.92	-0.85	0.27	-0.26	nv	0.22	nv	0.76	0.87	1.15	-0.1	-0.31	1.87	nv	-0.86	nv	-0.09	1.76	-0.86	nv	-0.69	0.56	nv	nv	nv	0.02	1.58	-0.15	0.71	0.35	0.05	-0.55	-0.91	-0.55	nv	0.07
100818	|| **Transcribed locus || Hs.466320 || H64096 || || || 100818	0.92	1.41	0.5	0.73	-0.06	0.17	1.16	0.2	0.51	0.38	1.11	0.37	1.21	nv	0.25	0.18	0.19	0.72	0.85	0.14	1.21	1.93	0.73	0.23	0.33	0.91	-0.11	nv	0.3	1.4	0.42	0.45	nv	1.38	0.9	0.54	0.77	0.4	1.19	0.77	0.86	-0.42	0.7	0.72	0.47	0.83	0.6	1.41
100829	DPP9 || Dipeptidylpeptidase 9 || Hs.515081 || AA007308 || || 91039 || 100829	0.73	0.41	0.5	0.73	0.74	-0.17	0.26	0.09	0.73	0.83	0.36	-0.29	0.47	0.55	0.57	1.59	nv	0.29	0.12	nv	-0.05	1	0.01	0.57	nv	1.77	0.61	nv	0.18	0.39	1.52	0.32	nv	0.27	0.34	nv	-0.09	0.18	0.17	1.11	0.55	0.81	0.58	0.83	0.39	0.29	0.43	0.53
100832	HRMT1L1 || HMT1 hnRNP methyltransferase-like 1 (S. cerevisiae) || Hs.154163 || N52195 || || 3275 || 100832	-0.41	0.05	-0.4	0.28	-0.2	0.43	-0.23	nv	0.36	-0.01	-0.17	-0.43	-1	nv	0.85	-0.41	0.83	-0.43	-1.34	-0.51	nv	0.09	nv	1.07	1.26	-0.36	nv	nv	-0.62	0.33	0.72	nv	nv	-1.11	0.58	1.06	1.09	0.13	0.43	0.85	-1.64	-0.17	-0.71	0.44	0.62	0.73	0.43	0.06
100835	C20orf121 || Chromosome 20 open reading frame 121 || Hs.283869 || N64089 || || 79183 || 100835	-0.34	-0.21	0.06	-0.08	0.2	0.2	0.16	0.29	0.11	nv	0.46	-0.27	0.24	-0.17	0.14	0.78	1.13	0.13	0.04	-1.53	0.51	0.18	-0.06	0.45	-0.03	0.04	-0.26	nv	0.38	0.67	0.66	1.56	nv	-0.14	0.19	0.33	0.82	0.68	0.43	0.18	0.1	0.17	0.8	0.07	0.66	0.34	-0.94	-0.05
100842	TGOLN2 || Trans-golgi network protein 2 || Hs.14894 || T81338 || || 10618 || 100842	0.37	0.2	0.64	0.62	nv	0.46	0.17	0.34	nv	-0.38	-0.27	-0.45	0.13	0.36	-0.21	0.02	0.34	0.64	-0.45	-0.24	0.25	0.51	0.16	0.16	0.11	0.56	nv	nv	nv	-0.7	nv	1.13	nv	-1.07	nv	-0.46	-0.93	-0.15	nv	nv	-1.02	-0.01	-0.02	1.04	nv	-0.08	nv	-0.01
100843	HNRPH3 || Heterogeneous nuclear ribonucleoprotein H3 (2H9) || Hs.499891 || R02068 || || 3189 || 100843	0.22	0.27	0.84	0.61	0.12	nv	nv	-0.02	0.57	0.04	-0.18	-0.06	0.63	-0.81	-0.63	0.06	-0.07	0.1	-0.04	-0.14	0.28	1.08	0.43	nv	-1.19	0.41	0.04	nv	0.33	nv	-0.32	0.47	nv	0.47	0.64	0.46	nv	0.02	0.76	0.8	0.11	0.18	0.78	0.48	-0.12	-0.52	-0.38	nv
100844	GGTLA1 || Gamma-glutamyltransferase-like activity 1 || Hs.437156 || AA150687 || || 2687 || 100844	1.23	-0.03	0.47	0.01	1.5	0.86	0.26	0.09	0.47	-0.58	-0.04	0.17	0.36	0.3	0.74	0.17	1.51	0.1	0.55	-0.26	-0.03	0.15	-0.42	-0.18	0.56	-0.73	0.11	nv	0.49	1.02	-0.62	0.42	nv	-0.41	-0.14	-0.05	0.57	0.3	0.99	0.54	-0.91	0.32	-0.01	0.37	0.56	-0.43	-0.22	nv
100846	SFRS9 || Splicing factor, arginine/serine-rich 9 || Hs.369624 || AA490721 || || 8683 || 100846	-0.23	0.83	0.4	0.68	-0.57	0.23	0.57	0.41	0.55	-0.13	0.41	0.18	0.83	-0.46	0.25	-0.07	-0.05	0.73	0.29	-0.63	0.41	1.08	-0.1	-0.23	1.46	0.24	-0.62	nv	-0.01	0.97	0.13	0.38	0.13	0.57	0.08	0.07	-0.07	-0.56	0.33	0.37	0.77	-0.16	0.2	0.33	-0.06	nv	-0.12	0.07
100847	USP7 || Ubiquitin specific protease 7 (herpes virus-associated) || Hs.386939 || AA064638 || || 7874 || 100847	0.42	0.83	0.1	0.41	0.52	-0.07	0.47	0.19	0.01	0.48	0.79	0.32	0.56	-0.27	0.31	0.73	0.08	0.58	0.34	0.25	0.66	1.23	0.82	0.67	1.3	0.22	0.9	nv	0.1	0.34	nv	0.65	nv	0.94	0.71	-0.21	0.8	0.11	0.33	0.95	0.88	0.19	0.05	0.8	0.43	0.24	0.41	0.65
100848	YPEL5 || Yippee-like 5 (Drosophila) || Hs.515890 || AA447696 || || 51646 || 100848	0.12	0.8	-0.08	-0.42	-0.27	1.88	-1.2	-0.71	-0.02	0.18	-0.38	-0.2	-0.67	-0.3	0.88	0.49	0.74	-0.37	-0.41	-0.25	-1.61	0.35	-0.86	-0.02	0.27	0.4	0.47	nv	-0.96	nv	1.28	-0.11	1	-0.62	0.21	0.46	0.49	0.66	0.51	0.43	-0.53	0.35	0.03	0.09	0.95	0.1	0.17	0.43
100849	IDI1 || Isopentenyl-diphosphate delta isomerase || Hs.283652 || H08820 || || 3422 || 100849	0.93	0.51	0.27	0.19	0.67	0.12	0.88	1.09	0.97	0.91	1.14	0.19	1.23	0.12	0.29	1.22	0.59	0.68	0.99	1.08	0.91	0.54	nv	0.53	-0.69	0.66	0.77	nv	0.59	1.5	nv	0.35	nv	0.31	0.09	-0.01	1.21	0.38	1.7	-0.86	0.61	0.84	1.14	0.2	1.45	0.18	0.07	0.61
100852	SEMA6A || Sema domain, transmembrane domain (TM), and cytoplasmic domain, (semaphorin) 6A || Hs.156967 || N21368 || || 57556 || 100852	0.66	-0.52	-0.05	0.79	0.45	-0.59	-0.58	-0.08	-0.9	0.15	-0.07	-0.19	-1	-0.03	0.14	-0.62	-0.03	-1.15	1	-0.06	nv	nv	nv	0.33	-0.2	nv	nv	nv	0.4	0.37	-0.33	-0.06	nv	-0.3	0.03	-0.03	-0.19	0.43	0.74	nv	0.05	1.24	0.23	-1.12	0.11	0.55	0.88	0.61
100857	ANKRD32 || Ankyrin repeat domain 32 || Hs.482853 || N90808 || || 84250 || 100857	-0.3	0.1	0.75	nv	0.18	-1.18	0.75	-0.13	0.17	-0.22	0.64	-0.1	0.35	-0.32	-0.75	-0.35	-0.79	0.18	0.02	-0.12	-0.18	0.3	0.07	-0.87	0.88	-0.26	nv	nv	0.38	-0.25	0.08	1.24	nv	2.42	2.03	0.26	-0.15	-0.56	0.42	-0.41	1.02	-0.44	-0.26	0.85	0.01	0.77	-0.27	0.33
100859	BOK || BCL2-related ovarian killer || Hs.293753 || AA478794 || || 666 || 100859	1.16	0.61	0.45	1.43	0.42	0.56	-0.77	-0.31	0.37	1.68	0.47	0.3	1.02	-0.76	0.77	0.3	1.32	1.17	0.66	-0.59	0.16	1.16	0.09	-0.06	-0.13	1.36	nv	nv	-0.9	1.76	1.28	0.52	nv	-0.17	1.34	0.38	0.58	1.17	1.62	0.34	-0.83	0.91	1.24	-0.81	0.13	0.12	0.21	0.14
100870	RNF141 || Ring finger protein 141 || Hs.44685 || N70848 || || 50862 || 100870	0.99	0.51	0.56	-0.09	-1.93	1.52	0.31	1.41	0.8	1.46	0.76	2.94	0.81	nv	-0.33	0.27	0.23	2.74	1.35	0.31	-0.08	0.34	-0.66	-0.42	-1.93	0.06	nv	nv	0.69	nv	0.49	0.95	nv	0.43	0.65	0.69	0.45	3.59	0.56	0.26	-0.1	nv	0.93	0.59	0.23	0.16	1.06	1.33
100871	HYPB || **Huntingtin interacting protein B || Hs.517941 || AA165324 || || 29072 || 100871	0.67	0.18	0	0.3	-0.03	0.58	0.13	-0.46	0.08	0.23	0.12	1.02	0.32	-0.29	0.51	0.23	0.15	0.3	-0.04	nv	-0.22	0.14	0.38	0.28	-0.21	0.12	nv	nv	-0.34	0.1	0.67	nv	nv	-0.14	0.01	0.63	0.05	0.15	0.15	0.42	0.47	0.32	0.4	-0.07	0	-0.2	0.26	-0.37
100873	CPSF2 || Cleavage and polyadenylation specific factor 2, 100kDa || Hs.435675 || H52390 || || 53981 || 100873	0.03	0.39	-0.2	0.55	0.12	0.69	0.7	0.65	0.51	0.81	0.08	nv	0.86	0.39	-0.69	0.33	-0.15	0.88	0.03	0.39	0.35	0.94	-0.07	0.6	-1.5	0.94	-0.39	nv	-0.57	0.32	0.77	0.64	nv	0.01	0.14	0.32	0.1	0.72	-0.15	0.28	-0.9	-0.09	0.56	0.29	0.56	0.2	0.87	-0.29
100878	ABL1 || V-abl Abelson murine leukemia viral oncogene homolog 1 || Hs.431048 || H81820 || abl tyrosine-protein kinase || 25 || 100878	0.32	nv	0.43	0.66	0.29	0.6	-0.1	0.25	-0.37	nv	0.51	-0.2	0.2	0.44	-0.17	0.45	0.29	0.26	-0.06	0.37	0.18	0.74	0.3	0.01	-0.28	0.4	nv	nv	-0.99	0.67	0.54	0.23	nv	0.49	nv	-0.35	0.22	-0.04	0.3	0.52	0.07	0.98	0.67	0.2	0.24	-0.22	0.37	0.15
100888	CRSP2 || Cofactor required for Sp1 transcriptional activation, subunit 2, 150kDa || Hs.407604 || AA150093 || || 9282 || 100888	0.44	0.14	0.64	0.13	-0.01	0.28	0.84	0.68	0.61	1.18	1.2	-0.13	0.34	-0.15	-0.52	0.94	-0.06	0.23	0.73	-0.05	0.52	0.42	0.75	0.62	-1.35	1.57	nv	nv	0.06	0.79	0.22	1.09	nv	1.05	0.98	0.05	0.68	-0.4	0.6	0.92	0.77	0.3	1.08	0.69	-0.1	0.49	0.33	0.54
100889	RBPSUH || Recombining binding protein suppressor of hairless (Drosophila) || Hs.479396 || R16902 || || 3516 || 100889	-0.32	-0.37	0.05	-0.83	1.22	0.32	0.2	1.1	-1.41	-0.24	0.6	-0.51	0.42	1.57	0.75	1.11	-0.39	0.81	0.38	0.82	0.41	0.14	0.13	0.2	0.76	0.1	0.53	nv	-0.9	-0.17	-0.03	0.67	-0.78	0.74	0.33	-0.39	0.91	-0.34	-0.63	1.28	1.52	-0.3	0.34	0.48	0.45	0.13	0.29	0.5
100892	MPHOSPH6 || M-phase phosphoprotein 6 || Hs.344400 || AA478524 || || 10200 || 100892	0.5	0.56	0.41	0.38	0.09	-0.1	0.8	0.26	1.02	0.27	0.37	0.29	0.67	0.22	0.13	-0.01	-0.03	0.5	0.42	-0.09	0.51	0.76	0.45	0.24	-0.16	-0.06	-0.76	nv	0.73	-0.59	-0.34	0.41	nv	0.25	0.41	-0.5	-0.16	-0.11	0.02	0.47	0.21	-0.5	0.36	0.35	0.32	-0.02	0.86	-0.46
100895	MSN || Moesin || Hs.87752 || R22977 || || 4478 || 100895	1.86	1.56	0.51	0.1	0.95	0.84	1.4	-2.97	-0.25	0.62	-3.27	-0.55	-4.11	1.66	1.13	1.42	1.81	-1.2	0.07	0.97	-2.92	2.28	1.44	1.3	-3.47	1.34	0.19	nv	0.63	0.54	0.85	-0.54	nv	1.17	0.05	-0.27	0.68	-1.48	0.55	1.41	0.38	1.06	0.72	1.36	1.74	1.12	0.99	-0.23
100905	FAH || Fumarylacetoacetate hydrolase (fumarylacetoacetase) || Hs.73875 || H44956 || || 2184 || 100905	-0.25	-0.7	nv	0.3	-0.97	0.39	0.04	0.14	-0.43	-0.06	-0.45	-0.43	-0.53	1.32	1.1	nv	nv	-0.29	-0.93	1.34	-0.09	-0.87	1.09	-0.17	0.37	nv	nv	nv	nv	-0.13	0.53	-0.29	nv	1.14	nv	-0.13	0.01	0.46	-0.73	nv	1.09	0.55	-0.98	0.84	0.43	nv	nv	0.13
100906	ITGB1 || Integrin, beta 1 (fibronectin receptor, beta polypeptide, antigen CD29 includes MDF2, MSK12) || Hs.429052 || AA037283 || || 3688 || 100906	2.47	1.77	2.1	1.85	1.7	1.61	-2.25	-0.42	1.24	1.54	-0.27	-0.08	-0.15	-1.33	0.55	1.35	2.69	0.85	0.9	-0.41	-0.41	1.35	0.27	0.27	-2	1.28	0.31	nv	-1.89	0.45	1.24	1.74	nv	-0.15	0.43	-0.33	1.04	1.47	0.9	0.51	-3.21	2.38	0.77	1.97	1.48	-0.05	-0.03	-0.33
100910	|| || || AA916784 || || || 100910	0.73	-0.67	0.41	0.94	-0.21	0.43	-0.4	0.41	-0.05	-0.2	0.43	-0.44	0.24	0.39	0.01	1.24	-0.24	0.51	0.06	0.64	-0.21	-0.53	0.37	0.94	1.65	-0.46	0.36	nv	0.4	-0.4	-0.41	0.45	nv	0.84	-0.5	-0.15	1.05	-0.52	-0.11	0.92	1.23	-0.06	-0.41	0.52	-0.41	0.42	-0.23	0.92
100913	TBRG4 || Transforming growth factor beta regulator 4 || Hs.231411 || AA676387 || || 9238 || 100913	1	0.65	0.46	0.7	0.16	-0.32	0.39	0.07	-0.42	0.46	0.44	-0.43	0.04	0.74	0.05	-0.22	1.23	0.46	0.52	0.48	-0.06	0.86	0.62	-0.12	-0.15	-0.3	0.81	nv	-0.18	0.63	-0.54	0.01	-0.67	0.48	0.13	1.09	0.69	-0.14	1.21	0.26	0.26	0.86	0.23	0.93	0.49	0.06	0.58	0.72
100917	TTC3 || Tetratricopeptide repeat domain 3 || Hs.368214 || AA670134 || || 7267 || 100917	0.08	nv	nv	nv	0.52	0.35	0.45	0.61	-0.08	-0.25	0.04	nv	-0.19	0.23	0.99	-0.45	1.12	-0.35	nv	-0.5	0.17	-0.58	0.57	1	0.53	0.39	-0.72	nv	0.45	nv	-0.22	0.15	nv	-0.42	0.59	1.31	1.16	-0.56	-0.12	1.6	-0.23	-0.03	nv	0.68	nv	-0.29	1.66	0.56
100922	ERCC2 || Excision repair cross-complementing rodent repair deficiency, complementation group 2 (xeroderma pigmentosum D) || Hs.487294 || R54492 || ERCC2=XPD=Nucleotide excision repair protein=Mutated in xero || 2068 || 100922	0.34	0.68	0.44	0.03	0.69	-0.17	0.5	-0.08	1.06	0.25	0.7	0.43	0.43	1.14	0.43	0.01	0.46	0.12	0.15	0.31	0.55	0.99	-0.2	0.17	0.89	0.98	-0.51	nv	-0.29	1.5	-0.45	-0.07	nv	0.43	0.06	0.53	0.77	0.44	1.02	0.28	0.21	-0.6	0.4	0.09	0.18	0.5	1.72	0.34
100933	KIAA1991 || Hypothetical protein KIAA1991 || Hs.369437 || H55966 || || 254225 || 100933	-0.49	-0.32	0.02	-0.61	nv	-0.31	1.21	0.79	0.3	1.03	nv	nv	0.71	0.02	-1.12	nv	0.62	nv	-0.52	0.26	nv	0.14	nv	0.45	0.01	0.11	nv	nv	0.33	nv	0	0.95	nv	0.11	0.83	nv	-0.04	0.38	0.26	-0.23	nv	0.24	0.56	-1.08	nv	nv	-1.7	0.91
100936	GDI1 || GDP dissociation inhibitor 1 || Hs.74576 || AA486493 || || 2664 || 100936	0.22	0.57	0.04	-0.36	1.36	0.59	0.03	-0.41	-0.13	0.38	0.38	0.29	0.35	-0.32	0.7	0.53	1.07	0.76	0.47	0.7	0.04	0.88	0.49	0.39	-0.46	0.61	0.16	nv	-0.48	0.4	0.16	1.07	nv	0.25	1.22	-0.14	0.41	-0.12	0.73	1.2	-0.14	0.47	1.07	1.15	0.86	0.46	0.57	0.51
100938	SEC5L1 || SEC5-like 1 (S. cerevisiae) || Hs.484412 || AA443193 || || 55770 || 100938	0.29	0.32	-0.05	0.21	0.93	0.59	-1.47	-0.79	0.55	0.11	-0.88	0.18	0.64	-1.39	0.99	0.9	0.64	nv	0.93	-0.17	nv	0.28	1.3	0.74	1.05	0.52	1.35	nv	-0.91	0.89	1.22	-0.2	nv	0.31	1.07	0.24	0.81	0.87	1.24	1.07	0.7	0.91	1	0.53	0.13	0.59	0.52	1.11
100944	TSTA3 || Tissue specific transplantation antigen P35B || Hs.404119 || AA421687 || || 7264 || 100944	0.94	1.08	0.28	0.12	0.74	0.77	-0.73	-0.01	-0.23	0.29	1.23	nv	0.6	0.53	0.85	-0.01	1.42	0.97	0.15	0.74	0.61	1.83	0.15	-0.48	1.23	0.85	0.99	nv	-0.56	2.23	0.79	0.77	1.02	0	0.33	1.01	1.61	0.04	0.89	0.91	1	nv	-0.17	-0.22	0.41	-0.02	-0.26	1.07
100945	FLJ21439 || Hypothetical protein FLJ21439 || Hs.431338 || AA004933 || || 80208 || 100945	-0.12	-0.04	-0.3	0.06	nv	nv	0.25	0.95	0.18	0.72	0.19	-0.11	0.14	0.93	nv	-0.08	nv	0.73	-0.35	1.18	nv	0.67	0.08	0.64	nv	0.58	nv	nv	0.15	nv	0.39	0.44	nv	0.32	-0.41	0.3	-0.14	nv	-0.28	0.28	-0.37	0.14	-0.43	-0.29	0.58	nv	nv	nv
100946	JARID1A || Jumonji, AT rich interactive domain 1A (RBBP2-like) || Hs.76272 || W74352 || || 5927 || 100946	1.26	0.83	0.79	0.63	0.45	0.49	0.78	-0.12	0.5	0.16	0.29	0.25	0.08	0.78	1.77	0.95	nv	1.01	0.72	-0.84	-0.63	0.04	1.07	0.3	0.21	nv	nv	nv	nv	0.39	nv	0.09	nv	1.36	0.07	-0.48	-0.11	nv	nv	nv	0.52	nv	0.22	0.39	0.32	-0.59	nv	0.14
100947	GYG2 || Glycogenin 2 || Hs.186799 || H04789 || || 8908 || 100947	-0.9	-1.02	0.63	-0.2	-0.29	1.25	1.53	0.26	-0.84	2.02	0.3	-0.79	-0.86	-0.09	0.41	1.08	-1.44	-1.37	-0.26	0.46	-0.43	-0.86	2.03	3.28	-0.02	-0.65	2.98	nv	0.2	-0.83	0.19	0	nv	1.23	-0.51	0.14	0.83	-0.44	-1	-0.29	-0.34	0.14	0.82	-0.8	0.89	2.98	2.39	2.84
100948	MAT2A || **Methionine adenosyltransferase II, alpha || Hs.516157 || T59245 || || 4144 || 100948	0.32	0.33	0.62	0.37	0.38	0.19	0.91	0.63	0.06	0.02	0.38	0.43	0.67	1.03	0.38	-0.02	-0.1	0.77	0.42	0.63	0.34	1.03	0.58	0.1	0.33	0.16	0.17	nv	0.34	0.65	-0.51	0.51	-0.54	1.06	0.51	0.88	0.46	0.39	0.2	1.41	0.46	-0.26	0.71	0.67	-0.27	0.34	0.34	0.66
100954	MRPL3 || Mitochondrial ribosomal protein L3 || Hs.205163 || H05820 || || 11222 || 100954	0.65	0.45	-0.03	-0.03	0.13	-0.28	0.83	0.36	0.36	-0.24	0.4	-0.1	0.77	0.65	0	0.76	0.22	0.19	0.43	0.37	0.44	0.62	0.41	-0.22	0.55	-0.86	nv	nv	0.36	1.03	-0.03	0.42	nv	1.34	0.17	0.76	0.91	-0.73	0.66	-0.01	1.31	-0.54	-0.32	0.21	0.46	0.49	0.45	0.54
100960	RALA || V-ral simian leukemia viral oncogene homolog A (ras related) || Hs.6906 || H97948 || || 5898 || 100960	nv	0.03	-0.42	1	0.31	-0.62	-0.3	0.57	nv	0.39	1.45	-0.03	0.2	-0.1	-0.54	nv	0.23	0.91	-0.51	0.45	0.42	0.47	nv	-0.36	0.53	0.01	nv	nv	0.03	0.25	0.68	-0.28	nv	-0.14	0.22	0.72	0.46	nv	1.66	0.26	-0.14	1.56	0.38	0.67	0.67	0.77	nv	0.91
100961	IQWD1 || Glycine cleavage system protein H (aminomethyl carrier) || Hs.435741 || AA486193 || || 55827 || 100961	1.17	-0.22	0.59	1.73	0.61	1.41	-0.1	0.33	1.18	0.29	0.41	0.54	1.07	0.18	0.46	1.18	1.03	0.41	1.2	0.4	0.34	0.05	-0.04	0.71	0.5	0.22	-0.67	nv	-0.65	1.24	1.37	0.9	0.99	0.51	0.53	0.26	0.25	0.92	1.06	0.76	0.29	0.73	1.06	1.01	1.13	0.21	0.37	0.01
100963	|| || || AA284107 || || || 100963	0.44	0.35	0.43	0.54	1.4	1.52	-1.38	-1.05	-0.05	0.57	-0.89	-0.1	nv	nv	nv	nv	1.59	nv	0.04	-1.05	nv	0.26	0.92	-0.09	-0.42	0.67	nv	nv	-0.41	-0.1	1	nv	nv	0.35	0.18	0.33	0.67	-0.38	1.2	0.56	-0.94	0.85	-0.34	1.55	0.86	nv	0.35	0.12
100972	APBB2 || Amyloid beta (A4) precursor protein-binding, family B, member 2 (Fe65-like) || Hs.479602 || AA866113 || || 323 || 100972	1.52	2.32	-0.95	0.23	-0.91	1.57	-3.6	-0.25	1.17	0.54	-0.14	nv	2.35	-1.87	1.11	0.88	0.58	-1.85	0.82	-1.34	-0.15	1.66	-2.85	-1.69	-0.06	1.33	nv	nv	-0.72	1.86	1.05	0.38	nv	-1.34	1.93	0.66	-0.3	0.18	1.77	-0.36	0.94	0.9	0.56	1.57	0.67	-0.51	-1.07	-0.99
100973	ELK4 || ELK4, ETS-domain protein (SRF accessory protein 1) || Hs.497520 || H61757 || || 2005 || 100973	0.35	0.91	-0.03	0.03	nv	-0.78	0.45	-0.25	0.69	0.11	-0.54	0.73	0.05	-0.27	0.22	-0.45	-0.43	-0.57	0.81	0.34	1.39	nv	-0.35	-0.55	0.16	0.03	nv	nv	0.19	nv	nv	0.04	nv	0.51	0.23	1.17	-0.78	0.05	-1.04	-0.52	0.2	0.52	0.3	-0.69	0.47	0.17	0.34	0.28
100974	SAP30L || Sin3A associated protein p30-like || Hs.483906 || AA034062 || || 79685 || 100974	0.63	1.34	0.23	-0.03	1.06	0.32	0.89	nv	-0.12	0.52	0.46	-0.34	nv	nv	nv	0.71	0.34	0.14	0.14	0.38	-0.17	nv	0.73	-0.07	1.36	1.11	nv	nv	0.42	0.9	0.52	nv	nv	0.56	0.7	-0.27	0.7	nv	0.81	0.33	0.1	0.19	0.51	0.96	0.96	nv	0.35	0.41
100975	TP53BP1 || Tumor protein p53 binding protein, 1 || Hs.440968 || AA464569 || || 7158 || 100975	-0.5	0.76	-0.65	0.49	0.11	0.15	0.9	0.72	0.68	0.41	-0.1	-0.07	-0.36	0.88	0	0.61	0.48	0.35	-0.25	0.57	nv	0.85	0.32	0.73	-0.57	0.14	1.15	nv	0.03	-0.31	0.9	0.83	nv	0.77	0.15	-0.2	0.03	0.34	0.32	-0.25	0.55	0.11	0.2	-0.11	0.69	0.32	0.02	-0.62
100989	TAF1C || **TATA box binding protein (TBP)-associated factor, RNA polymerase I, C, 110kDa || Hs.153022 || H87495 || SL1 transcription factor || 9013 || 100989	-0.4	0.15	-0.25	0.09	-0.34	0.87	0.18	-0.04	0.26	-0.18	0.29	0.46	0.25	0.9	0.16	-0.92	-0.04	-0.09	-0.62	0.29	0.23	0.87	0.01	0.27	1.14	-0.43	1.12	nv	-0.03	-0.15	-0.68	0.35	nv	-0.22	-0.57	-0.21	-0.4	0.03	-1.1	0.4	-0.02	-0.36	-0.17	0.54	-0.25	0.64	-0.12	0.83
100993	RPL10 || Ribosomal protein L10 || Hs.401929 || T67270 || || 6134 || 100993	0.39	1.05	0.81	-0.13	1.08	0.12	0.77	0.71	-0.33	0.2	0.38	0.68	0.44	1.31	1.16	0.61	0.69	1.37	0.46	1.65	0.48	1.77	0.47	0	0.4	0.46	0.71	nv	0.25	0.76	0.45	0.23	-1.09	1.49	0.8	0.16	0.67	-0.33	0.59	1.27	1.13	0.55	1.16	0.36	0.54	0.58	-0.1	0.59
101000	FLJ20277 || O-linked mannose beta1,2-N-acetylglucosaminyltransferase || Hs.525134 || AA121360 || || 55624 || 101000	0.32	0.56	0.36	0.32	-0.54	0.6	0.24	0.62	-0.2	0.65	0.54	0.6	0.77	-0.41	0.44	-0.01	0.46	0.15	-0.41	0.13	0.39	1.09	0.64	0.46	-0.43	0.34	1.4	nv	-0.75	0.75	nv	0.28	nv	0.3	0.74	0.28	-0.04	-0.19	0.24	0.8	-0.01	nv	0.15	0.52	0.02	0.61	nv	1.35
101005	ZC3HDC1 || Zinc finger CCCH type domain containing 1 || Hs.12646 || H57857 || || 64761 || 101005	0.47	1.29	-0.73	0.95	1.16	0.51	0.12	0.3	-1.33	-0.56	0.56	-0.36	-0.72	-1.64	1.09	0.43	nv	1.13	-0.63	0.13	0.18	1.1	0.16	0.22	-1.1	1.02	nv	nv	0.54	0.48	1.39	-0.15	nv	-0.32	-1.56	-1.71	-0.69	-0.22	0.14	0.43	-0.06	1.16	0.28	0.61	0.82	0.25	nv	-0.33
101011	SYPL || Synaptophysin-like protein || Hs.80919 || AA427447 || || 6856 || 101011	1.14	nv	0.84	1.22	-0.17	nv	0.75	nv	nv	0.51	nv	0.17	0.46	-0.55	-2.3	0.15	0.2	1.4	0.25	-0.47	nv	0.24	nv	0.53	-1.19	0.64	0.71	nv	-0.12	-1.6	0.33	0.57	-0.93	0.12	nv	-0.48	1.45	nv	-1.55	0.42	-0.65	0.45	0.85	nv	-0.77	0.34	0.16	1.2
101012	FLJ10700 || Hypothetical protein FLJ10700 || Hs.232197 || W81185 || || 55731 || 101012	0.23	0.02	0.23	0.02	-0.33	0.75	0.27	0.39	0.59	0.43	-0.16	0.29	nv	-0.41	nv	-0.08	-0.86	0.33	0.63	0.3	0.17	-0.07	0.62	1.08	0.45	-0.23	nv	nv	0.37	-0.23	0.33	0.26	nv	-0.55	0.6	0.57	-0.2	-0.2	-0.08	-0.68	0.32	-0.81	nv	0.17	-0.17	0.56	0.34	0.65
101015	|| || || R01257 || || || 101015	0.43	0.28	0.3	0.04	0.46	-0.38	0.85	-0.49	0.25	0.15	0.2	0.4	0.79	-0.45	-0.21	0.28	0.22	0.47	0.36	nv	nv	0.51	0.17	-0.29	0.28	0.44	nv	nv	0.11	0.63	0.23	-0.33	nv	0.25	0.7	0.15	0.37	0.36	0.7	0.22	0.47	0.42	nv	0.35	-0.04	0.05	0.25	0.05
101019	CDC42EP1 || CDC42 effector protein (Rho GTPase binding) 1 || Hs.474797 || H15910 || || 11135 || 101019	-0.19	0.14	-0.01	0.97	1.89	0.33	-1.26	0.57	0.16	0.69	1.28	0.99	-0.37	-1.63	0.51	0.36	1.72	nv	-0.42	0.42	1.21	0.34	-2.21	-0.14	nv	0.8	nv	nv	nv	1.4	1.17	nv	nv	-0.03	-0.44	-0.39	nv	-0.31	0.77	nv	-2.61	-0.28	0.65	1.59	1.1	-1.49	0.56	0.57
101020	MAPK8 || Mitogen-activated protein kinase 8 || Hs.522924 || AA452406 || || 5599 || 101020	0.78	0.45	0.24	1.55	-0.18	0.2	0.52	-0.06	1.27	-0.06	-0.18	0.36	0.7	0.43	0.57	-0.14	0.54	0.56	0.94	0.93	0.15	0.48	-0.43	-0.65	0.96	0.36	-0.17	nv	0.73	-0.13	0.01	0.68	nv	0.13	0.58	0.17	0.25	-0.17	1.23	-0.36	-0.41	-0.24	0.46	0.26	0.12	-0.13	-0.66	-0.73
101021	LOC90826 || Hypothetical protein BC004337 || Hs.29645 || AA436192 || || 90826 || 101021	0.49	nv	nv	0.99	-0.08	2.03	0.2	nv	0.32	0.23	0.6	-0.14	1.15	nv	0.47	0.16	nv	nv	1.74	0.3	-0.05	-0.53	-0.56	-0.07	0.95	nv	nv	nv	0.47	1.26	-0.11	0.54	nv	0.96	0.49	0.01	0.64	nv	1.3	0.01	0.29	nv	-0.23	0.53	0.48	-0.14	-0.39	0.28
101022	TTLL4 || **Tubulin tyrosine ligase-like family, member 4 || Hs.471405 || AA463454 || || 9654 || 101022	0.98	0.74	-0.21	0.69	0.6	0.22	-3.89	0.66	0.56	0.97	-0.01	0.53	1.03	-1.08	-0.44	0.39	1.81	0.84	1.43	nv	1.04	0.2	0.61	1.21	-0.45	0.87	1.58	nv	0.45	0.46	-0.12	0.22	nv	-0.29	0.81	0.55	0.36	0.02	0.86	-0.76	-2.78	0.6	2.03	0.29	0.5	0.05	0.58	-0.11
101027	POLR2F || Polymerase (RNA) II (DNA directed) polypeptide F || Hs.436578 || AA418689 || || 5435 || 101027	0.22	-0.4	-0.04	-0.16	0.75	-0.68	0.28	-0.22	-0.4	0.03	0.31	-0.23	0.11	0.4	0.19	0.17	0.2	-0.11	-0.34	0.34	0.42	0.28	0.49	0.56	1.02	0.18	0.9	nv	0.27	0.58	-0.9	-0.29	-0.41	-0.32	0.29	0.12	0.96	-0.58	0.12	0.39	1.52	-0.34	-0.27	0.81	-0.2	1.75	0.79	1.18
101028	MCL1 || Myeloid cell leukemia sequence 1 (BCL2-related) || Hs.532826 || AA486057 || || 4170 || 101028	0.29	1.24	-0.17	0.58	0.17	0.04	-0.1	-0.16	1.22	0.44	0.27	-0.49	0.46	-0.76	-0.34	0.21	0.15	0.05	0.33	0.09	0.72	1.61	-0.8	-0.69	-0.96	0.94	0.62	nv	-0.71	0.44	0.34	0.92	nv	0.35	-0.77	0.32	0.95	0.64	-0.2	0.65	-0.56	-0.34	0.13	0.2	-0.17	-0.1	-0.52	-0.05
101029	LOC284019 || Hypothetical protein LOC284019 || Hs.370140 || T95553 || || 284019 || 101029	0.48	0.66	0.36	0.37	-0.52	0.56	0.93	0.23	0.29	0.01	-0.37	0	0.1	0.46	nv	-0.29	nv	0.6	0.5	0.09	0.02	-0.07	0.55	nv	-0.23	-0.11	nv	nv	0.57	0.18	0.1	0.19	nv	0.04	0.29	0.03	-0.03	0.11	-0.4	-0.1	0.12	-0.25	0.44	0.48	0.52	0.46	0.46	-0.15
101037	NIPA2 || Non imprinted in Prader-Willi/Angelman syndrome 2 || Hs.370367 || AA191294 || || 81614 || 101037	1.26	0.91	1.66	0.73	0.91	1.07	0.19	0.41	1.23	1.51	0.56	-0.47	0.15	1.11	0.86	1.31	0.45	0.71	-0.02	-0.2	0.07	1.06	0.58	0.41	-0.14	0.21	-0.02	nv	-0.33	0.85	0.56	1.63	1.06	1.73	-0.53	-0.02	1.45	0.36	1.32	0.65	0.31	0.6	0.98	0.85	1.15	0.13	0.89	0.36
101039	MGC20398 || Hypothetical protein MGC20398 || Hs.413678 || N72879 || || 91603 || 101039	-0.14	0.15	-0.19	nv	-0.21	-0.32	nv	-0.08	0.27	-0.05	0.19	0.4	-0.01	0.55	nv	-0.07	nv	0.47	-0.37	0.91	0.53	0.44	-0.21	0.18	-1.41	0.19	nv	nv	0.08	0.08	-0.4	0.19	-0.46	-0.22	0.36	-0.19	-0.45	-0.46	-0.61	0.52	0.43	nv	-0.08	0.49	-0.08	nv	-0.28	0.03
101040	SRR || Serine racemase || Hs.461954 || AA432108 || || 63826 || 101040	0.37	0.78	1.15	1.13	0.84	-0.39	0.59	-0.31	1.14	0.16	0.76	nv	0.73	-0.59	-0.52	0.15	0.58	-0.12	0.82	0.07	0.77	0.73	1.52	0.29	0.62	0.15	0.49	nv	-0.22	1.05	0.31	-0.07	-0.33	1.38	0.44	0.36	0.06	-0.48	0.55	-0.14	0.66	-0.07	0.91	0.55	-0.21	-0.41	nv	0.37
101042	THRA || Thyroid hormone receptor, alpha (erythroblastic leukemia viral (v-erb-a) oncogene homolog, avian) || Hs.724 || R67197 || || 7067 || 101042	0.38	0.7	0.08	0.18	0.1	0.04	-0.12	0.05	nv	-0.4	0.45	0.13	-0.03	1.11	-0.24	0.25	0.05	0.35	0.16	0.92	0.02	0.8	-0.24	-0.23	0.09	0.02	-0.06	nv	-0.47	0.19	-0.06	0.03	nv	0.29	-0.05	-0.4	-0.36	-0.35	nv	0.69	0.6	0.57	0.34	0.2	-0.34	-0.73	nv	-0.06
101043	RHOC || Ras homolog gene family, member C || Hs.502659 || R91953 || || 389 || 101043	0.74	1.05	0.26	0.98	1.51	1.66	-0.93	-0.87	-0.32	0.77	1	-0.12	0.17	-2.75	nv	1.58	2.25	0.58	0.33	0.1	-0.05	1.8	nv	-0.05	-0.66	1.8	-0.1	nv	-1.72	0.87	1.66	0.11	nv	0.02	0.23	nv	0.09	-0.09	1.05	1.36	nv	0.96	0.35	1.22	1.03	1.01	nv	-0.35
101044	DEXI || Dexamethasone-induced transcript || Hs.15400 || T68845 || || 28955 || 101044	0.28	nv	0.59	0.43	-0.26	0.37	0.26	-0.01	-0.34	0.14	0.58	0.26	0.54	0.08	0.42	0.25	-0.01	-0.27	-0.52	0.27	0.3	0.08	0.33	-0.24	0.98	0.18	1.19	nv	-0.08	0.3	-0.03	-0.46	nv	0.64	-0.18	-0.55	-0.38	-0.32	nv	0.76	0.55	-0.6	0.14	0.79	-0.15	-0.38	-0.17	0.24
101055	ARFGEF2 || ADP-ribosylation factor guanine nucleotide-exchange factor 2 (brefeldin A-inhibited) || Hs.62578 || N34053 || || 10564 || 101055	-0.8	0.04	-0.13	-0.23	-0.08	0.08	0.02	0.91	-0.28	-0.04	0.09	-0.64	-0.77	0.01	-1.12	0.18	0.02	0.78	0.14	-1.36	0.06	-0.06	0.27	0.72	-1.31	0.12	1.19	nv	-0.13	-0.3	0.24	0.78	1.01	0.28	-0.27	-0.17	0	0.59	-0.1	-0.39	0.57	-0.06	0.01	-0.52	0.05	0.31	1.5	1.01
101056	TRIM35 || Tripartite motif-containing 35 || Hs.104223 || AA129895 || || 23087 || 101056	-0.85	-0.13	0.21	0.27	0.72	0.11	0.36	-0.34	0.3	nv	0.22	0.2	-0.04	nv	nv	-0.12	0.3	-0.84	0.15	0.09	0.4	nv	nv	0.22	-0.16	nv	1.08	nv	0.71	nv	-0.56	-0.23	nv	-0.34	-0.2	-0.17	-0.38	nv	-0.25	0.22	0.59	0.08	-0.05	0.09	0.81	0.65	-0.07	-0.07
101059	KIAA1295 || KIAA1295 || Hs.285666 || AA131537 || || 57517 || 101059	-0.05	1.22	0.72	-0.62	0.71	1.67	-2.08	-1.14	-0.67	0.72	-0.34	0	-0.16	nv	0.94	nv	1.6	nv	nv	-1.33	0.17	1.29	-0.53	-0.07	-0.45	-1.37	0.91	nv	-0.82	0.42	-0.06	0.1	nv	0.67	1.9	0.12	0.34	0.02	0.65	-0.8	-0.17	0.84	-0.12	0.73	1.91	0.88	-0.55	nv
101060	PLXNA2 || Plexin A2 || Hs.497626 || N91580 || || 5362 || 101060	0.2	0.12	0.58	0.9	0.21	0.87	-1.05	0.97	-0.11	0.64	0.66	-0.67	-0.22	-1.5	1	1.04	0.76	0.71	0.17	-1.21	-0.21	1.53	0.69	1.69	-2.19	1.28	nv	nv	-1.6	0.14	1.58	0.35	nv	0.34	-0.43	nv	0.01	1.18	-0.3	0.42	-0.99	1.49	0.43	0.77	1.38	0.32	1.37	2.74
101063	AKAP11 || A kinase (PRKA) anchor protein 11 || Hs.105105 || R63925 || || 11215 || 101063	-0.33	-0.17	-0.01	-0.13	0.01	0.39	0.48	1.8	0.01	-0.02	1.01	0.11	0.01	0.36	-1.14	0.25	0.23	0.92	-0.35	-0.34	-0.2	-0.36	0.49	-0.12	-0.48	-0.39	nv	nv	0.12	-1.1	0.17	nv	nv	-0.12	-0.04	-0.48	-0.1	0.14	-0.28	-0.07	0.55	nv	nv	1.21	0.44	0.02	0.04	0.04
101067	KIAA1223 || KIAA1223 protein || Hs.480694 || AA394303 || || 57182 || 101067	0.5	0.68	-0.21	0.4	1.12	-0.36	-0.26	-0.91	0.52	0.61	0.23	0.37	-0.46	-0.55	0.22	0.1	nv	0.83	0.23	-0.26	-0.27	0.63	0.07	0.83	0.3	0.71	nv	nv	0.64	0.18	0.17	0.87	nv	0.82	0.24	0.5	0.33	0.61	0.7	0.56	-0.76	nv	0.11	0.52	0.15	1.18	nv	0.16
101069	FLJ20519 || Hypothetical protein FLJ20519 || Hs.435461 || AA131253 || || 54964 || 101069	0.15	0.06	0.51	0.43	0.38	0.58	-0.34	0.42	0.81	0.84	0.39	-0.33	0.42	-0.08	0.15	-0.11	-0.54	-0.03	nv	0.35	-0.21	-0.13	-0.37	0.77	2.18	-0.47	-0.42	nv	-0.54	-0.2	0.17	1.2	0.82	0.91	0.1	0.28	0.53	-0.35	-0.48	-0.19	0.19	-0.06	0.06	0.13	0.43	0.28	-0.44	1.12
101070	NDUFAB1 || NADH dehydrogenase (ubiquinone) 1, alpha/beta subcomplex, 1, 8kDa || Hs.189716 || AA447569 || || 4706 || 101070	0.01	0.48	0	0.02	-0.2	-0.33	0.35	0.28	-0.02	-0.06	0.7	0.43	0.9	0.55	-0.21	-0.1	-0.52	0.84	-0.21	0.93	0.8	0.88	0.28	-0.12	1.4	-0.49	1.2	nv	0.23	0.17	-0.73	0.08	0.26	1.23	0.48	0.09	0.84	-0.58	0.31	0.48	1.35	-1.16	-0.72	0.51	-0.04	-0.32	0.4	0.83
101071	|| Transcribed locus || Hs.539253 || R64131 || || || 101071	0.14	0.84	0.04	0.31	0.25	-0.43	-0.01	-0.05	0.04	0.71	-0.39	-0.35	0.07	0.36	0.39	0.1	0.39	-0.49	-0.12	0.11	-0.26	1.05	0.3	0.28	0.02	0.55	nv	nv	-0.15	0.07	1.17	-0.45	nv	0.03	0.13	0	-0.01	0.04	0.03	0.01	0.26	-0.02	0.31	0.02	0.54	0.27	0.32	-0.12
101072	TAZ || Tafazzin (cardiomyopathy, dilated 3A (X-linked); endocardial fibroelastosis 2; Barth syndrome) || Hs.409911 || AA279440 || || 6901 || 101072	0.41	0.7	0.3	0.24	0.48	0.18	0.99	0.3	-0.83	0.25	0.64	-0.02	-0.27	1.14	0.38	0.27	-0.46	0.71	-0.43	0.67	0.9	0.7	0.41	-0.04	0.05	0.42	nv	nv	nv	0.06	-0.47	0.46	nv	0.48	0.78	0.01	nv	-0.04	0.28	0.86	0.78	0.07	0.37	-0.09	0.08	0.35	nv	0.62
101073	|| || || R25614 || || || 101073	-0.5	0.54	0.49	-0.2	0.3	-0.29	0.42	0.64	0.25	-0.29	0.45	0.15	0.02	0.87	-0.58	0.49	0.34	0.29	-0.16	-0.36	0.22	0.67	1.28	0.55	-0.05	-0.2	0.18	nv	1.11	0.06	-0.75	0.63	nv	1.16	0.37	0.56	0.71	-0.18	0.29	0.56	0.19	-0.32	-0.33	0.36	1.19	0.62	0.3	0.7
101075	GBE1 || Glucan (1,4-alpha-), branching enzyme 1 (glycogen branching enzyme, Andersen disease, glycogen storage disease type IV) || Hs.436062 || R09068 || || 2632 || 101075	0.31	0.02	0.27	0.11	-0.03	0.34	-0.13	-1.06	-0.61	-0.63	-0.73	-0.66	-0.2	0.16	-0.3	0.03	2.48	-1.59	-0.79	-1.37	-1.4	nv	nv	nv	nv	0.57	1.34	nv	-1.18	-0.1	2.14	-0.42	-0.93	0.74	-1.13	nv	1.55	-0.45	1.12	0.56	-0.32	0.79	nv	0.58	0.96	-0.42	-0.13	0.17
101081	KLHL11 || Kelch-like 11 (Drosophila) || Hs.13268 || AA455590 || || 55175 || 101081	0.31	-0.03	1.08	0.09	-0.23	0.13	0.85	0.68	1.66	1.02	0.65	0.53	nv	0.24	nv	0.32	0.18	0.61	1.1	-0.18	0.76	0.52	0.22	0.24	-0.32	0.17	nv	nv	1.04	-0.12	nv	nv	nv	1.14	1.47	0.3	-0.21	-0.03	0.33	0.23	1.35	-0.33	0.82	0.8	0.17	nv	nv	-0.15
101085	CASP10 || Caspase 10, apoptosis-related cysteine protease || Hs.5353 || H80711 || CASPASE-10=Mch4=FLICE2 || 843 || 101085	0.01	0.65	0.54	0.32	0.62	0.22	0.86	0.31	-0.46	-0.07	0.6	0.58	0.24	1.22	0.35	0.97	0.62	0.79	0.43	0.32	0.36	0.49	0.14	0.14	1.23	0.81	0.49	nv	0.21	-0.14	0.77	-0.67	nv	0.28	-0.28	0.9	1.15	0.08	-0.28	1.01	1.05	0.51	0.47	0.08	-0.16	0.01	0.45	0.3
101088	|| **Transcribed locus || Hs.542012 || AI820999 || || || 101088	0.33	0.39	0.21	0.1	0.37	0.1	0.6	0.09	0.35	0.36	0.55	0.78	nv	1.28	0.85	0.3	0.29	0.11	-0.01	0.81	0.61	0.67	nv	0.24	1.63	-0.02	-0.03	nv	-0.08	0.53	nv	0.04	nv	1.87	nv	nv	0.54	0.14	0.42	-0.02	0.86	-0.35	0.32	0.15	0.17	-0.16	nv	0.07
101093	UTP14A || UTP14, U3 small nucleolar ribonucleoprotein, homolog A (yeast) || Hs.458598 || AA954862 || || 10813 || 101093	-0.3	0.44	0.53	-0.14	0.38	0	0.28	0.86	0.04	-0.32	0.33	-0.14	0.46	0.07	-0.53	-0.24	-0.46	0.34	0.15	0.08	0.12	1	-0.06	-0.26	-0.49	-0.18	0.87	nv	-0.29	0.06	-0.11	0.31	nv	0.36	0.18	0.31	0.15	-0.04	-0.08	0.14	0.05	-0.03	0.19	0.22	-0.37	0.36	-0.05	-0.11
101095	CDC42 || Cell division cycle 42 (GTP binding protein, 25kDa) || Hs.467637 || AA668681 || || 998 || 101095	1.73	0.86	-0.33	0.32	-0.66	-0.29	nv	0.88	0.18	-0.02	nv	0.04	0.79	0.19	-0.63	0.58	0.8	1.06	nv	0.73	1.04	-0.08	nv	-0.64	-0.71	-0.21	1.2	nv	0.01	nv	nv	0.64	0.18	-0.45	0.04	-0.34	0.79	0.48	-0.07	-0.25	nv	0.92	0.65	0.67	-0.66	-0.52	1.12	0.29
101097	TMEFF2 || Transmembrane protein with EGF-like and two follistatin-like domains 2 || Hs.144513 || AA229740 || || 23671 || 101097	0.48	0.66	0.92	0.6	-0.38	0.93	-0.83	0.44	0.46	0.56	0.43	-0.23	0.58	-0.28	0.79	0.12	0.78	0.47	0.99	0.03	0.31	0.9	0.27	0.44	0.99	-0.25	-0.09	nv	-1.01	0.17	0	0.87	0.88	0.91	0.54	0	0.13	0.4	0.63	0.55	0.3	0.35	0.19	0.7	0.5	-0.19	0.88	1.23
101101	PIK3CB || Phosphoinositide-3-kinase, catalytic, beta polypeptide || Hs.239818 || AA190747 || || 5291 || 101101	0.89	nv	0.17	0.16	-0.47	nv	-0.63	0.99	0.47	nv	0.02	0.6	nv	0.71	-0.74	0.3	-0.14	nv	-1.12	0.79	0.07	-0.46	nv	0.88	-0.75	-0.95	nv	nv	-0.39	0.12	0.38	nv	nv	-0.14	-0.19	nv	0.11	-0.13	0.99	-0.24	nv	0.49	-0.85	nv	nv	0.16	1.08	1.49
101103	|| Transcribed locus || Hs.535234 || H99650 || || || 101103	0.49	-0.02	-0.75	-0.14	0.2	0.69	0.14	-0.02	-0.14	0.27	-0.14	-0.54	0.56	0.63	1.22	-0.42	1.56	-0.01	0.07	0.04	-0.39	-0.12	0.54	0.25	1.06	0.06	0.24	nv	0.24	-0.49	0.6	-0.06	-0.14	-0.1	0.08	0.67	0.66	-0.61	1.05	0.99	0.45	0.46	1.33	0.77	0.72	1.51	1.65	0.64
101104	CALM1 || Calmodulin 1 (phosphorylase kinase, delta) || Hs.282410 || R76277 || || 801 || 101104	0.9	nv	1.2	0.68	0.96	-0.23	0.21	nv	nv	1.49	1.59	-0.19	1.38	0.19	0.63	-0.28	-0.26	0.09	0.65	-1.06	1.31	0.08	1.74	1.69	1.91	0.74	nv	nv	-0.37	0.57	0.16	1.41	nv	1.57	0.29	-0.2	nv	0.87	0.26	1.63	0.17	0.65	0.63	0.02	0.17	0.66	nv	0.05
101109	VTI1B || Vesicle transport through interaction with t-SNAREs homolog 1B (yeast) || Hs.144868 || AA704511 || || 10490 || 101109	0.27	0.46	0.34	0.18	-0.27	-0.37	-0.1	-0.22	-0.42	0.42	0.16	-0.6	0.16	-1.19	0.63	0.04	0.43	-0.24	0.12	-0.78	-0.31	1.05	-0.43	0.09	1.48	0.24	-0.2	nv	-0.6	1.04	-0.07	0.35	1.36	0.47	-0.1	0.69	0.85	0.51	0.1	1.08	-0.38	0.72	0.05	-0.28	-0.05	0.24	-0.27	0.51
101112	C14orf4 || Chromosome 14 open reading frame 4 || Hs.179260 || AA284580 || || 64207 || 101112	0.21	0.62	0.15	-0.39	0.26	-0.2	-0.57	0.89	-0.38	-0.23	0.59	0.62	0.65	1.48	0.68	0.12	0.39	0.36	0.5	1.34	0.54	1.54	0.1	-1.3	0.52	0.49	1.05	nv	-0.09	1.45	0.24	0.5	-0.43	0.96	0.62	1.06	1.38	0.72	1.33	0.49	-0.07	-0.17	0.25	0.14	0.08	0.43	0.41	0.76
101114	|| CDNA FLJ35491 fis, clone SMINT2008625, moderately similar to GLYCINE CLEAVAGE SYSTEM H PROTEIN PRECURSOR || Hs.356055 || R71327 || || || 101114	0.18	0.35	0.14	0.3	nv	-0.05	0.68	nv	0.71	0.68	0.88	nv	0.59	0.34	0.1	nv	-0.27	0.47	0.41	-0.09	0.48	0.7	0.76	0.57	-0.55	0.7	nv	nv	0.33	0.61	-0.1	0.7	nv	0.56	0.51	0.43	0.03	0.71	0.16	0.79	0.54	0.22	0.32	0.24	0.49	0.01	0.35	0.18
101116	DDT || D-dopachrome tautomerase || Hs.433902 || AA292995 || || 1652 || 101116	-0.08	-0.13	0.1	-0.68	0.33	0.16	0.14	0.25	-0.78	1.6	-0.26	0.31	0.51	1.09	0.14	0.27	1.31	0.15	0.67	0.46	1.49	-0.35	0.87	0.84	1.05	0.26	1.98	nv	-0.72	0.37	-0.44	-0.03	0.01	-0.41	-0.82	0.62	1.39	-0.48	0.11	nv	1.13	0.11	-0.58	0.02	0.12	1.21	1.83	1.63
101117	SMARCA1 || SWI/SNF related, matrix associated, actin dependent regulator of chromatin, subfamily a, member 1 || Hs.152292 || AA496809 || || 6594 || 101117	0.69	0.93	1.29	1.02	1.06	1.49	-1.75	-1.91	1.23	1.49	-1.25	0.66	-1.83	-2.91	2.21	0.89	0.05	0.06	0.49	-1.81	-2.46	0.4	1.15	0.85	-0.62	0.64	nv	nv	-1.1	-0.44	-0.14	1.83	nv	0.4	1.96	0.89	0.01	0.59	1.38	1.79	-1.89	0.16	1.57	0.37	2.52	1	-0.2	0.76
101118	HNRPA2B1 || Heterogeneous nuclear ribonucleoprotein A2/B1 || Hs.487774 || W02101 || || 3181 || 101118	0.94	0.39	nv	0.48	0.59	-0.55	0.96	0.28	0.75	0.49	0.43	0.35	0.76	0.27	0.08	0.2	-0.16	1.08	0.32	0.21	0.78	0.91	0.79	-0.46	1.01	0.02	-0.04	nv	0.62	0.66	-0.15	0.45	0.23	1.1	0.6	0.28	0.55	0.21	0.58	0.61	1.13	0.15	0.18	0.7	0.66	0.1	-0.14	0.18
101119	KCNK1 || Potassium channel, subfamily K, member 1 || Hs.208544 || N62620 || || 3775 || 101119	-0.45	-0.22	0.92	-0.14	nv	0.71	-0.04	0.6	0.48	-0.46	1.28	0.94	1.04	-0.33	0.16	0.16	-0.19	0.68	1.75	0.65	1.91	0.37	-0.02	-1.12	1.4	0.18	-0.77	nv	0	1.09	0.11	-0.13	nv	0.49	-0.14	0.16	0.83	0.48	0.36	1.64	-0.12	0.2	0.29	1.2	0.14	-0.96	-0.2	0.03
101122	|| Full-length cDNA clone CS0CAP008YL09 of Thymus of Homo sapiens (human) || Hs.445378 || AA455052 || || || 101122	-0.16	-0.04	-0.11	0.2	0.1	0.39	0.21	0.41	0.15	-0.04	-0.09	-0.08	0.53	0.49	0.24	0.35	0.52	0.47	0.33	-0.21	0.12	-0.03	0.45	0.16	0.26	0.41	-0.46	nv	0.11	0.54	-0.02	0.45	nv	0.56	0.17	0.19	0.12	-0.01	0.73	0.14	0.91	0.22	0.19	0.82	0.16	0.91	0.27	0.43
101125	LOC339803 || Hypothetical protein LOC339803 || Hs.252433 || AI668654 || || 339803 || 101125	0.74	0.57	1.7	0.84	-1.81	0.98	-0.34	-1.2	1.62	0.25	-1.12	-1.57	nv	0.92	0.71	0.22	0.74	-1.15	-0.67	-0.84	-1.73	0.15	0.17	-0.13	-0.22	nv	nv	nv	-0.24	0.34	0.49	2.05	nv	0.15	-0.17	-0.22	0.01	1.16	0.45	0.69	-0.18	0.49	0.34	-0.83	-0.43	0.28	0.67	-0.03
101127	CD2AP || CD2-associated protein || Hs.485518 || AA173625 || || 23607 || 101127	0.83	0.6	0.31	1.25	-0.41	0.06	0.6	0.78	0.52	-0.14	0.81	0.24	0.69	-0.76	0	0.01	0.59	1.6	1.17	0.13	nv	0.48	0.13	0.05	-0.17	0.69	nv	nv	0.31	0.24	0.03	0.15	nv	0.24	-0.28	nv	0.89	0.98	0.49	-0.72	0.39	0.38	-0.14	-0.44	0.3	0.03	nv	-0.18
101130	MPP2 || Membrane protein, palmitoylated 2 (MAGUK p55 subfamily member 2) || Hs.514208 || R60019 || || 4355 || 101130	-0.42	0.73	0.4	0.77	nv	-0.27	-1.33	-1.27	nv	nv	-0.34	0.88	0.18	-0.61	-0.36	nv	0.07	-1.65	nv	-0.47	-0.66	1.19	0.84	0.31	nv	0.01	nv	nv	-1.04	1.29	-0.33	nv	nv	0.33	1.06	1.29	-0.27	-0.01	0.57	nv	-0.75	-0.94	0.82	0.62	0.44	0.3	nv	1.01
101132	|| || || AA431931 || || || 101132	0.44	0.36	0.17	-0.16	0.3	-0.41	2.2	0.67	0.61	-0.72	0.37	-0.2	0	1.78	0.21	-0.04	-0.27	0.28	-0.37	0.72	0.31	nv	0.58	0.1	0.85	0.51	0.61	nv	0.89	0.38	0.1	0.28	nv	0.47	0.19	0.16	-0.14	0.09	0.29	nv	1.05	0.26	-0.19	-0.49	-0.26	nv	nv	-0.29
101134	PITPNM1 || Phosphatidylinositol transfer protein, membrane-associated 1 || Hs.372295 || N40945 || || 9600 || 101134	-0.22	0.88	0.19	0.57	0.38	0.43	0.24	0.65	-0.07	1.39	0.61	0.16	0.01	0.88	-0.09	-0.07	0.2	0.14	0.29	0.34	-0.06	1.26	0.19	-0.32	-0.46	0.53	nv	nv	-0.28	0.69	0.03	0.74	nv	0.65	0.06	-0.17	0.72	0.15	0.3	0.15	0.5	0.68	-0.36	-0.26	0.03	-0.53	-0.23	-0.01
101139	CPSF4 || **Cleavage and polyadenylation specific factor 4, 30kDa || Hs.489287 || AA599014 || || 10898 || 101139	2.33	0.79	2.44	1.93	0.24	1.12	-3.83	0.81	1.96	2.03	1.32	0.9	1.86	-2.57	0.25	1.53	0.75	1.96	1.32	-0.05	0.75	1.09	0.5	1.25	-0.82	0.89	nv	nv	-2.2	1.87	1.6	1.11	1.87	1.33	1.37	1.24	1.06	2.43	1.75	0.74	-2.84	1.44	1.38	1.39	1.34	0.71	-0.8	0.02
101140	RBX1 || Ring-box 1 || Hs.474949 || AA699317 || || 9978 || 101140	0.97	-0.32	0.12	0.32	0.73	-0.58	0.93	0.18	0.02	0.03	0.69	0.3	0.59	0.83	0.57	0.09	1.31	0.46	0.48	0.46	0.65	-0.09	1.08	0.33	1.16	0.31	0.46	nv	0.54	0.57	-0.34	0.38	0.37	0.27	0.5	0.16	0.11	-0.12	0.94	-0.03	1.31	0.79	0.12	0.68	0.21	1.64	1.52	0.62
101142	UCHL1 || Ubiquitin carboxyl-terminal esterase L1 (ubiquitin thiolesterase) || Hs.518731 || AA670438 || || 7345 || 101142	nv	0.63	1.3	0.63	1	2.2	-0.05	0.25	1.19	-0.93	0.49	-0.12	0.56	-0.4	1.93	0.09	0.2	0.21	-0.7	0.23	0.1	1.06	-0.16	-0.08	nv	0.32	0.62	nv	-1.04	1.85	1.26	1.82	-0.61	1.37	1.32	1.08	0.27	-0.44	0.97	1.6	-0.4	0.47	0.96	1.56	-0.31	-0.5	0.04	0.1
101143	|| Similar to Sorbitol dehydrogenase (L-iditol 2-dehydrogenase) || Hs.446700 || AA700604 || || 116166 || 101143	0.06	1.43	0.7	0.45	-0.85	-0.52	0.22	2.02	1.07	-0.21	1.71	1.01	0.43	0.6	-0.52	0.14	-1.33	2.5	0.72	0.22	0.87	1.61	1.61	0.39	1.15	-0.23	1	nv	0.44	0.37	-0.81	0.26	0.97	1.79	1.04	0.2	0.15	0.83	0.35	0.65	0.63	-0.03	-0.05	0.12	-0.72	-0.07	0.4	1.01
101145	|| || || AA115558 || || || 101145	0.03	0.81	0.36	0.32	0.02	nv	0.5	-0.49	-0.08	0.69	0.06	0.21	0.46	-1.21	-0.42	0.32	0.21	0.08	0.22	0.03	-0.89	0.7	0.12	0.01	-0.83	0.45	nv	nv	0.67	nv	0.42	-0.35	nv	0.15	0.65	0.33	0.4	0.07	0.96	0.56	-1	0.92	0.11	0.2	nv	0.14	0.16	0.61
101146	|| **Transcribed locus || Hs.536140 || R33831 || || || 101146	0.42	-0.25	0.01	0.28	-0.48	-0.16	-0.31	0.01	0.02	0.66	1.02	0.33	0.05	-0.19	-0.03	0.75	0.18	-0.33	0.04	-0.19	0.04	-0.14	-0.36	-0.28	-0.06	-0.6	-1.07	nv	0.02	-0.25	0.47	0.78	0.49	0.28	0.01	-0.26	-0.65	1.04	0.28	0.78	-0.05	nv	0.54	1.01	0.62	-0.04	-0.05	0.62
101152	SLK || STE20-like kinase (yeast) || Hs.500972 || AA454970 || || 9748 || 101152	-0.71	0.36	0.56	0.16	1.65	-0.42	0.45	0.84	0.85	0.14	0.28	1.23	0.16	0.52	-0.85	-0.03	-0.83	1.04	-0.1	0.39	1.22	0.22	0.24	0.48	-0.72	0.69	nv	nv	0.03	0.24	nv	nv	nv	0.39	0.83	0.54	-0.62	0.24	0.81	0.23	-0.36	0.53	-0.01	-0.8	-0.15	nv	-0.57	-0.03
101154	KIAA0701 || KIAA0701 protein || Hs.387336 || R26205 || || 23074 || 101154	0.42	1.04	0.85	0.48	0.06	-0.54	0.17	-1.06	0.04	0.43	-0.05	0.4	0.43	nv	0.37	-0.18	nv	-0.02	0.26	0.32	0.84	0.64	0.21	-0.12	0.26	0.1	nv	nv	0.01	0.06	-0.28	0.47	nv	1.13	0.15	-0.1	-0.7	-0.64	0.46	0.83	0	nv	0.41	0.62	0.62	-0.18	-0.23	-0.12
[truncated: 15,558 more rows]
[truncated: 12 more columns]
