# Supplementary material for: Gene expression patterns within cell lines are predictive of chemosensitivity
Source: BMC Genomics. 2008 Feb 8;9:74. doi: 10.1186/1471-2164-9-74 (PMC2263043; doi:10.1186/1471-2164-9-74)
Supplement: Additional file 3 — GI50 Data tables.xls. The compound sensitivity data used in the analysis. The NCI60 and NCI7 data are supplied as separate worksheets. [file 1471-2164-9-74-S3.ZIP]

Archive with 1 entries (1 files):
- GI50 Data tables.xls
