# Supplementary material for: Gene expression patterns within cell lines are predictive of chemosensitivity
Source: BMC Genomics. 2008 Feb 8;9:74. doi: 10.1186/1471-2164-9-74 (PMC2263043; doi:10.1186/1471-2164-9-74)
Supplement: Additional file 3 — GI50 Data tables.xls. The compound sensitivity data used in the analysis. The NCI60 and NCI7 data are supplied as separate worksheets. [file 1471-2164-9-74-S3.ZIP › GI50 Data tables.xls]

## Sheet: NCI60 GI50
NSC#	Lowest Concentration (log10 M)	786-0	A498	A549/ATCC	ACHN	BT-549	CAKI-1	CCRF-CEM	COLO205	DU-145	EKVX	HCC-2998	HCT-116	HCT-15	HL-60(TB)	HOP-62	HOP-92	HS578T	HT29	IGROV1	K-562	KM12	LOXIMVI	M14	MALME-3M	MCF7	MDA-MB-231/ATCC	MDA-MB-435	MDA-N	MOLT-4	NCI/ADR-RES	NCI-H226	NCI-H23	NCI-H322M	NCI-H460	NCI-H522	OVCAR-3	OVCAR-4	OVCAR-5	OVCAR-8	PC-3	RPMI-8226	RXF393	SF-268	SF-295	SF-539	SK-MEL-2	SK-MEL-28	SK-MEL-5
89	-4	4.7	4.145	4.186	4.24	nv	4.723	4.631	4.539	nv	4.255	4.236	4.547	4.618	4.946	4	4.61	nv	4.321	4.233	4.559	4.488	4.439	4.489	4.793	nv	nv	nv	nv	4.667	nv	4.231	4.209	4	4.233	6.159	4.37	4.331	4.36	4.437	nv	5.044	4.417	4.233	4	4.236	4.202	4.387	4.367
185	-4	7.429	nv	7.437	7.536	nv	7.63	7.731	7.453	nv	7.03	7.422	7.132	7.364	7.314	7.225	7.436	nv	7.144	7.274	7.277	7.695	7.427	7.274	7.051	nv	nv	nv	nv	7.754	nv	6.66	7.287	7.314	6.913	7.403	6.884	7.436	6.851	7.357	nv	7.441	7.502	7.359	6.847	7.365	6.973	7.453	7.606
186	-4	4.61	4.485	4.507	4.678	4.876	4.564	4.558	4.656	4.617	4.54	4.625	4.542	4.708	4.597	4.538	4.6	4.561	4.47	4.699	4.433	4.717	4.697	4.638	4.677	4.611	4.635	4.569	4.581	4.467	4.571	4.633	4.618	4.646	4.521	4.734	4.695	4.525	4.53	4.704	4.495	4.595	4.659	4.657	4.608	4.622	4.729	4.622	4.69
186	-3.3	nv	6.107	4.152	nv	nv	4.779	4.829	4.47	nv	4.727	4.719	4.588	4.773	4.954	4.767	4.793	nv	5.529	4.731	4.816	4.571	4.789	nv	4.3	4.803	nv	nv	nv	4.883	4.359	4.734	4.688	4.691	4.928	4.907	4.776	4.483	4.223	4.881	nv	4.802	4.88	5.155	4.446	4.911	4.789	4.498	4.892
291	-4	4.35	4	4	4	4.162	4	4.677	4	4	4	4.168	4	4	4.728	4.536	4	4.435	4	4.256	4	4.458	4.633	4.571	nv	4.015	4	4.252	4.35	4.549	4.39	4.437	4	4	4.338	4.368	4.619	4.063	4	4.411	4	4.515	4	4.839	4.161	4.675	nv	4.076	4.419
295	-3	5.47	3	3	3	3	3	3	3	3	3	3	3	3	3	3	3	3	3	3	3	3	3	3	3	3	3	3	3	3	4.674	3	3	3	3	3	nv	3	3	4.761	3	nv	3	3	3	3	3	3	3
377	-4	5.249	4.987	nv	5.227	nv	4.674	4.743	4.751	nv	4.935	4.59	5.432	5.369	5.1	4.969	4.89	nv	4.51	5.208	5.238	4.82	5.447	4.978	4.889	nv	nv	nv	nv	5.378	nv	4.967	5.339	4.971	4.981	5.188	5.185	4.713	4.386	5.11	nv	5.258	4.841	5.117	5.109	5.19	4.992	4.748	5.471
534	-4	5.282	4.78	4.628	4.789	4.841	5.237	5.58	4.947	4.792	4.68	4.751	4.799	4.87	5.27	4.822	4.964	4.593	4.972	5.323	6.136	4.833	4.915	4.828	4.929	5.412	nv	4.771	4.932	4.881	4.546	4.533	4.773	4.755	4.776	5.843	5.145	5.147	4.861	4.683	4.917	4.862	4.994	4.893	4.76	4.9	4.826	4.792	5.221
629	-4	4.617	nv	4.522	nv	nv	4	5.476	4	nv	4	4.016	4.022	4	5.503	4.762	4	nv	4	4	4.096	4	4.675	4	4	nv	nv	nv	nv	5.484	nv	4	4.743	4	nv	4.474	4.401	4	4	4	nv	4	4.315	5.192	4.987	4.223	4	4.286	4.345
740	-5	7.473	5.763	8.008	7.784	5.228	7.906	7.414	6.158	7.643	5	7.025	8.692	8.114	7.417	7.792	5.097	5.116	7.693	6.847	8.623	7.355	8.418	7.519	5.435	7.935	5.781	7.129	7.913	7.589	7.336	5.625	7.058	6.374	8.258	5.838	6.121	5	7.71	6.916	8.7	6.916	6.03	7.512	7.869	7.984	5.014	5.31	7.18
740	-3.6	7.468	5.321	7.462	7.414	4.158	7.212	7.529	5.926	7.322	4.736	6.923	7.46	7.465	7.367	7.395	5.142	3.717	7.475	7.042	7.545	7.307	7.562	7.476	5.628	7.313	4.412	7.467	7.348	7.487	7.032	4.698	7.389	6.219	7.553	6.602	6.364	4.225	6.038	7.534	7.063	7.18	4.685	7.388	7.417	7.426	3.993	5.313	7.046
742	-3.2	nv	6.117	6.254	nv	nv	5.233	6.654	6.571	nv	6.384	6.441	6.395	6.527	6.349	6.235	4.086	nv	6.751	5.938	6.543	6.392	6.689	nv	4.261	6.664	nv	nv	nv	6.665	5.53	3.204	5.982	5.9	6.386	6.268	6.075	4.851	4.837	5.878	nv	6.277	4.803	6.164	6.035	6.887	5.484	5.475	6.072
749	-4	6.534	4.936	4.482	4.787	6.325	6.517	6.616	4.876	6.165	4.945	4.716	6.055	4.62	6.487	6.487	6.121	6.043	4.583	4.195	6.572	4.467	6.651	6.535	6.453	4.389	5.235	6.576	6.511	6.565	5.714	6.103	4.6	4.679	4.945	4.857	4.795	4.89	4.659	6.259	6.068	6.631	6.845	6.391	5.507	6.443	7.131	6.138	6.126
750	-3	3.269	3.054	3.269	3.45	3	3.515	3.67	3	3.111	3	3	3.162	3.044	3.673	3.308	3.244	3.256	3.073	3.008	3.1	3.059	5.225	3.116	3	3.272	3	3	3	3.906	3	3.015	3.164	3.044	3.652	3.332	3	3	3.156	3.059	3	4.018	3.282	3.372	3.374	3.36	3	3.009	3.284
752	-4	5.839	4.611	5.328	5.394	5.855	6.463	6.503	5.629	6.269	5.428	nv	6.232	5.601	nv	6.143	5.751	5.159	5.926	5.22	4	5.488	nv	6.169	5.504	6.262	nv	6.258	6.267	nv	6.375	5.158	5.513	4.623	6.005	5.684	5.841	5.302	6.194	6.364	5.475	5.886	6.324	5.933	5.906	6.218	5.77	5.217	5.571
752	-3.6	6.099	5.175	5.44	5.73	5.517	6.207	6.771	5.758	6.11	5.693	6.019	6.269	5.967	5.954	6.108	6.087	5.202	5.947	5.314	6.415	5.766	6.685	6.252	5.894	6.154	5.601	6.07	5.996	6.571	6.173	5.356	5.96	5.036	6.205	6.048	6.115	5.839	6.16	6.163	5.716	6.359	6.063	5.961	5.968	5.978	5.998	5.027	5.456
755	-3.1	5.693	4.231	4.521	5.203	3.999	5.493	5.898	5.306	5.601	3.58	5.455	5.626	5.34	5.613	5.757	5.531	4.849	5.396	5.023	6.455	5.121	6.417	6.171	5.436	5.784	4.612	5.843	5.749	5.792	5.449	4.233	5.41	5.024	5.257	5.791	6.067	5.094	5.064	5.595	5.358	5.755	4.53	5.386	5.236	5.604	5.224	3.429	5.078
757	-4	7.489	7.513	7.226	6.701	7.686	6.996	7.878	7.594	6.181	4.31	7.756	7.774	6.914	7.894	7.588	7.932	nv	7.722	7.606	7.871	7.837	7.758	7.763	7.717	7.943	6.462	8	8	7.625	6.312	7.004	7.785	7.608	7.687	7.923	7.825	4.89	5.144	7.675	7.635	8	7.924	7.192	7.842	7.836	7.933	7.247	7.944
757	-3.2	nv	7.204	7.204	nv	nv	7.204	7.204	7.204	nv	5.384	7.204	7.204	7.056	7.204	6.291	7.204	nv	7.204	7.204	7.204	7.204	7.204	nv	5.871	7.204	nv	nv	nv	7.204	6.073	7.204	7.204	7.204	6.537	7.204	7.204	7.204	3.238	6.633	nv	7.204	7.204	7.204	7.204	7.204	6.319	5.8	7.204
762	-4	5.82	5.034	5.584	6.399	4.979	6.968	6.454	5.707	5.783	5.217	5.555	5.577	5.672	6.399	5.204	6.117	6.042	5.638	5.286	4.88	4.952	5.652	5.102	6.238	5.758	4.648	4.907	4.867	6.224	5.477	5.078	5.672	4.708	6.848	6.057	5.052	5.091	4.889	4.938	5.182	5.902	5.697	5.833	nv	5.913	4.635	4.931	nv
762	-3.3	5.84	5.218	5.714	6.666	5.097	6.256	6.658	5.402	6.054	5.28	5.284	5.44	5.572	6.685	5.286	6.096	4.254	5.359	5.283	5.153	5.178	5.652	5.268	5.844	5.857	4.88	5.032	5.015	6.502	5.138	5.002	5.946	5.005	6.857	6.227	5.229	5.011	5.188	4.911	5.269	5.668	5.651	5.592	5.478	5.839	4.981	5.073	5.407
798	-4	4.764	4.758	4.487	4.773	4.619	4.581	4.768	4.653	4.738	4.742	4.714	4.814	4.732	4.786	4.46	4.718	nv	4.683	4.76	4.666	4.843	4.754	nv	nv	4.797	4.447	4.576	4.566	4.624	4.546	4.574	4.748	4.354	4.672	4.821	4.786	4.686	4.616	4.601	4.72	4.799	4.731	5.575	4.619	4.75	nv	4.582	4.583
830	-4	4	4	nv	4	nv	4	4	4	nv	4	4	4	4.838	4	6.652	4	nv	4	4	4	4	4	4	4	nv	nv	nv	nv	4	nv	4	4	4	4	4	4	4	4	4	nv	4	4	4	4	4	4	4	4
1011	-4	5.219	4.737	5.226	5.075	4.998	5.106	5.764	5.007	4.752	5.105	4.885	5.435	5.305	5.576	5.211	4.694	4.545	5.288	4.783	5.449	5.289	5.108	5.208	4.537	5.355	4.967	4.789	4.757	5.449	5.456	5.411	4.834	5.206	5.388	5.391	5.525	5.334	4.774	5.414	5.019	5.359	5.04	5.149	5.398	5.247	4.583	4.95	5.177
1012	-4	5.358	4.609	5.255	5.037	4.959	5.025	5.714	4.803	4.727	5.209	4.911	5.438	5.355	5.921	5.115	4.571	4.649	5.357	4.691	5.052	5.275	5.099	5.236	4.801	5.314	4.916	4.829	4.874	5.392	5.424	5.37	4.901	5.369	5.395	5.401	5.44	5.238	5.047	5.314	5.044	5.517	4.998	5.285	5.36	5.289	4.599	5.193	5.076
1013	-4	5.36	4.618	5.095	5.251	4.989	5.204	5.664	4.913	5.039	5.219	4.891	5.108	5.371	5.472	5.126	5.104	4.707	5.15	4.975	4.899	5.1	5.187	5.027	4.834	5.316	4.79	4.841	4.626	6.374	5.435	5.423	4.939	5.212	5.49	5.373	5.396	5.245	5.086	5.414	4.965	5.29	5.288	5.351	5.36	5.429	4.615	4.392	5.144
1026	-3.2	nv	5.871	3.204	nv	nv	3.204	3.204	3.204	nv	3.238	3.204	3.204	3.204	3.204	3.204	3.204	nv	3.204	3.204	3.204	3.204	3.204	nv	3.204	3.204	nv	nv	nv	3.204	3.204	3.204	3.204	3.605	3.204	3.204	4.204	3.204	3.204	3.204	nv	3.204	3.204	3.753	3.204	3.204	3.204	3.204	3.204
1027	-4	4.859	4.4	4.78	4.977	nv	5.709	5.82	5.563	nv	4.861	4.767	5.371	4.835	5.722	4.374	5.77	nv	5.088	5.085	5.53	4.775	5.313	5.613	5.696	nv	nv	nv	nv	5.778	nv	4.778	5.336	4.765	4.742	5.776	5.162	5.293	4.774	5.278	nv	5.702	5.5	4.854	4.727	4.479	4.885	5.044	4.907
1027	-3.5	5.315	nv	4.96	5.273	5.31	5.283	5.566	5.391	4.472	5.281	nv	5.273	5.312	5.197	4.224	5.398	5.162	5.21	5.436	5.642	5.236	5.51	5.266	5.308	5.195	5.255	5.253	5.276	5.666	5.317	5.125	5.234	4.312	5.24	5.865	5.24	5.251	5.279	5.306	5.268	5.942	5.275	5.13	4.677	5.266	5.241	5.307	5.256
1199	-4	4.79	4.566	4.414	4.457	4.637	4.694	4.598	4.794	4.586	4.548	5.675	4.799	4.703	nv	4.699	4.847	4.561	4.905	4.407	4.741	4.743	4.764	4.795	4.74	4.712	4.75	4.788	4.81	4.58	4.489	4.608	4.625	4.731	4.748	4.729	4.303	4.636	4.734	4.686	4.567	4.805	4.888	4.348	4.701	4.649	4.734	4.909	4.741
1460	-4	4	4	4	4	4	4	4	4	4	4	4	4	4	4	4	4	4	4	4	4	4	4	4	4	4	4	4	4	4	4	4	4	4	4	4	4	4	4	4	4	4	4	4	4	4	6.985	4	4
1482	-4	4.846	4.644	4.594	4.474	4.668	4.7	4.726	4.807	4.762	4.777	5.683	4.815	4.645	7.44	4.711	4.836	4.563	4.885	4.511	4.856	4.76	4.743	4.875	4.693	4.641	4.743	4.726	4.806	4.743	4.555	4.792	4.587	4.841	4.708	4.69	4.643	4.518	4.775	4.646	4.679	4.752	4.96	4.482	4.731	4.786	4.78	4.733	4.762
1570	-4	nv	4	4.391	nv	nv	nv	4.495	4	nv	4.189	4	4.272	4.223	4.511	4.238	4.514	nv	4	4.342	4.349	4.206	4	nv	4.319	4.091	nv	nv	nv	4.641	4.416	4.238	4.325	4	4.234	4.443	4.439	4.314	4.183	4.161	nv	4.493	4.124	4.059	4.33	4.093	4.583	4.143	4.498
1614	-4	4	4	4	4	4	4	4	4	4	4	4	4	4	4.6	4	4	4.379	4	4	4	4	4	4	4	4	4	4	4	4	4	4	4	4	4.203	4	4	4	4	4	4	4	4	4	4	4	4	4	4
1760	-4	4.025	4.308	nv	4	4.253	4.265	4	4	4	4.784	4	4	4.086	6.506	4	4.231	4.239	4	4	4	4	4.005	4.144	4.102	4	4	4	4	4.197	4.05	4.798	4	4	4	4.541	4.524	4.127	4	4	4.172	4.142	4.025	4.206	4.104	4.263	4	4	4.035
1771	-4	4.762	4.222	4.706	4.705	4.847	4.675	7.509	4.833	4.327	4.732	4.776	4.637	4.871	7.818	nv	4.734	4.347	6.538	6.45	5.82	4.72	4.644	4.763	4.906	4.682	4.695	4.676	4.72	5.274	4.765	4.416	4.678	4.548	5.846	7.455	7.018	4.847	4.78	4.785	6.026	4.857	4.779	4.794	4.678	4.969	4.769	4.623	5.98
1797	-4	4.979	4.614	5.365	5.258	4.976	4.814	5.849	4.736	nv	4.809	4.906	4.81	4.916	5.529	5.252	4.98	4.803	4.762	4.836	4.945	4.975	4.944	4.907	4.721	5.392	4.83	4.709	4.732	5.576	4.955	4.858	5.399	4.53	5.496	nv	5.134	4.712	4.746	4.817	4.955	nv	5.166	nv	4.939	5.596	4.808	4.678	4.802
1803	-4	4	nv	4	4	nv	4	5	4	4	4	4	4	4	4	4	4	4	4	4	4	4	4	4	4	4	4	4	4	4	4	4	4	4	4	4	4	4	4	4	4	4	nv	4	4	4	4	4	4
1895	-2	2.588	2.262	2.355	2.723	2.188	2.45	2.765	2.046	2.29	2.134	2.161	2.223	2.115	2.847	2.627	2.285	2	2.296	2.155	2.148	2.051	2.528	2.48	2.041	2.468	2	2.011	2.067	2.499	2.589	2.232	2.276	2	2.486	2.572	2	2.04	2.303	2.469	2.07	2.331	2.166	2.241	2.628	2.601	2.009	2.211	2.404
1906	-4	4.19	4.435	6.199	4.709	nv	4.7	7.876	6.501	nv	4.332	4	4.921	4.596	5.164	4.769	4.604	nv	nv	4.258	6.221	4.3	4.952	5	4.392	nv	5	4.691	4.152	7.463	4.682	4.372	4.437	4.238	6.602	7.555	4	5.307	4	4.641	4.635	7.235	4	4.584	4.468	4.49	4.55	4.313	6.788
1906	-3.4	4.888	nv	4.145	4.265	3.391	4.476	4.331	4.691	3.854	3.954	nv	4.85	4.643	3.391	3.889	3.934	3.788	nv	4.98	3.391	4.286	5.087	4.964	3.888	4.579	4.793	3.702	4.884	3.943	4.715	3.717	4.206	3.946	5.319	4.553	4.149	4.292	3.672	4.799	4.424	3.391	3.721	3.976	4.405	4.643	4.267	4.051	5.113
1910	-4	4	4	4	4	4	4	4	4	4	4	4	4	4	5.282	4	4	4	4	4	4	4	4	4	4.535	4	4	4	4	4	4	4	4	4	4	4	4	4	4	4	4	4	4	4	4	4	4	4	4
1945	-4	4	4	4	4	4	4	4	4	4	4	4	4	4	5.506	4	4	4	4	4	4	4	4	4	4	4	4	4	4	4	4	4	4	4	4	4	4	4	4	4	4	4	4	4	4	4	4	4	4
2006	-4	4	4.547	4.689	4	4	4	4.614	4	4.761	4.324	4.076	4	4	4	4.433	4	4.532	4.217	4.254	4	4.502	4.364	4	4	4.739	4.413	4.711	4	4	4	4.548	4	4.649	4.646	4.349	4.672	4.686	4.665	4	4	4	4.594	4.304	4.752	4	4	4	4.75
2013	-3.2	nv	6.098	3.987	nv	nv	3.974	3.894	4.384	nv	3.937	3.966	3.959	4.116	3.997	3.978	4.08	nv	3.928	3.946	3.818	4.557	3.993	nv	3.848	3.818	nv	nv	nv	3.96	3.765	3.81	3.913	4.67	4.026	3.978	4.174	3.881	3.838	3.919	nv	3.891	4.031	4.041	3.962	3.96	4.069	3.87	4.028
2032	-4	4.188	4.33	4.487	4.518	4.183	4.031	5.193	4.336	nv	4.55	4.211	4.263	4.385	4.873	4.377	4.514	4	4.543	4.531	4.446	4.624	4.574	4.353	4.12	4.516	4.486	4.251	4.22	4.93	4.459	4.596	4.211	4.184	4.536	nv	4.725	4	4	4.553	4.246	nv	4.697	nv	4.653	4.454	4.646	4	4.272
2039	-4	4.297	5.642	4.786	4.636	4	4.107	5.209	4.72	4.162	4.008	4.103	5.466	5.258	6.34	5.269	4.481	4	4.861	5.347	4.504	4.855	6.149	4.616	4.143	5.763	4.526	4.667	5.12	5.423	4.499	4.352	4.873	4.522	5.479	6.313	5.093	4.702	4	4.835	4.49	nv	4.158	4.486	4	4.57	nv	4	5.061
2050	-4	4	4	4	4	4	4	4	4	4	4	4	4	4	4	4	4	4	4	4	4	4	4	4	4	4	4	4	4	5.091	4	4	4	4	4	4	4	4	4	4	4	4	4	4	4	4	4	4	4
2053	-4	4	nv	4	4	4	4	5	4	4	4	nv	4	5.341	5	4	nv	4	4	4	4	4	4	4.278	nv	4	4.27	4	4	4.543	4	nv	4	4	4	4	4	4	4	4	4	4	4	4	4	nv	nv	4	4
2061	-4	4	4	4	4	4	4	5.023	4	4	4	4	4	4	5.255	4	4	4	4	4	4	4	4	4	4	4	4	4	4	4	4	4	4	4	nv	4	4	4	4	4	4	4	4	4	4.209	4.023	4	4	4
2186	-4	5.619	5.614	5.516	5.582	5.649	5.473	6.824	5.715	5.685	5.525	5.763	5.777	5.7	6.382	5.559	5.717	5.669	5.621	5.551	5.926	5.756	5.749	5.74	5.656	5.736	5.718	5.789	5.776	5.874	5.538	5.606	5.673	5.446	5.716	5.736	5.687	5.673	5.623	5.569	5.646	5.918	5.832	5.678	5.75	5.748	5.74	5.797	5.796
2289	-4	4	4	4	4	4	4	4.4	4	4	4.849	4	4	4	4.27	4	4	4	4	4	4	4	4	4	4	4	4	4	4	4	4	4	4	4	4	4	4.014	4	4	4	4.193	4	4	4	4	4	4	4	4
2360	-4	4	4	4	4	4	nv	4	4	4	4	4.286	4	4	4.437	4	nv	4	4	4.72	4	4.197	4	4	4	4	4	4	4	4	4	4	4	4	4	4	4	4	4	4	4	4	4.467	4	4	4	4	4	4
2382	-4	4	4	4	4	4	4	4.109	4	4	4	4.323	4	4.218	nv	4	nv	nv	4	4	4	4.201	nv	4	4	4	4	4.144	4	4.319	4	nv	nv	4	4.206	nv	4	nv	4	4	4	4.547	4	4	nv	4	4	4.132	4
2384	-4.4	5.179	nv	5.116	5.173	5.236	5.153	4.733	5.2	5.157	5.108	nv	5.763	5.229	4.982	5.117	5.189	5.086	5.189	5.077	4.693	5.452	5.416	5.154	5.184	5.76	5.217	5.25	5.555	4.822	5.057	5.106	5.163	5.202	5.215	5.19	5.204	5.209	5.171	5.128	5.23	5.539	5.112	5.172	5.126	5.161	5.208	5.165	5.171
2384	-4	4.894	4.794	4.707	4.803	nv	4.631	5.385	4.746	nv	4.737	4.913	5.767	5.093	5.553	4.664	4.757	nv	5.231	4.886	5.446	5.598	5.655	5.191	4.782	nv	nv	nv	nv	5.403	nv	4.729	4.894	4.75	4.827	6.432	4.983	4.828	4.761	5.083	nv	5.797	4.749	4.959	4.982	4.78	4.778	4.78	4.878
2604	-4	6.147	nv	5.576	6.348	nv	6.53	6.757	5.938	nv	6.071	5.96	5.933	6.132	6.561	5.716	5.941	nv	5.804	5.982	6.632	5.868	6.333	5.945	6.431	nv	nv	nv	nv	6.449	nv	5.739	6.208	5.772	5.758	6.885	5.989	5.854	5.82	5.726	nv	6.704	6.634	6.34	5.815	6.061	6.306	6.44	6.294
2626	-4	4.383	4	4.565	4.335	4.359	4	4	4	4.518	4.558	4.346	4.681	4.685	4	4.471	4.219	4.757	4.492	4.504	4	4.689	4.792	4.681	4.127	4.377	4.236	4.715	4.832	5.234	4.576	4.751	4	4.266	4.521	5.086	4.59	4	4.302	4.554	4.728	4	4.714	4.558	4.323	4.962	4.551	4.359	4.227
2686	-4	4	4	4	4	4.228	4	4.327	4	4	4.452	4	4	4	4.831	4	4	4.195	4	4.194	4.166	4	4.096	4	nv	4	4	4	4	4.519	4.242	4	4	4	4	4.431	4.401	4	4	4	4.363	4.226	4.605	4	4	4	4	4	4.153
2805	-4	5.532	4.678	4.749	5.405	4.912	5.217	5.966	5.145	4.827	5.046	4.851	5.256	5.115	5.768	4.776	5.647	4.586	4.766	4.94	5.731	4.901	5.247	5.115	4.954	4.999	4.847	5.516	5.079	5.687	4.579	4.728	4.98	4.763	4.729	5.394	5.67	5.26	4.779	5.489	4.937	5.779	5.624	4.718	4.778	5.52	4.765	5.035	4.843
2829	-4	4	nv	4	4	nv	4	4	4	4	4	4	4	5.372	4	4	4	4	4	4	4	4	4	4	4	4	5.416	4	4	4	4	4	4	4	4	4	4	4	4	4	4	4	nv	4	4	4	4	4	4
2941	-4	4.475	4.564	4.499	4.506	4.401	4.445	4.796	4.496	4.53	4.907	4.599	4.624	4.493	4.871	4.434	4.644	4.322	4.6	4.427	4.604	4.612	4.494	4.576	4.51	4.714	4.437	4.671	4.514	4.76	4.526	4.504	4.5	4.491	4.593	4.666	4.669	4.604	4.686	4.489	4.531	4.663	4.543	4.322	4.575	4.639	4.511	4.86	4.744
2979	-4	4.487	4.38	4.629	4.365	4.312	4.367	4.642	4.744	nv	4.667	4.563	4.549	4.436	4.652	nv	4.427	4.426	4.832	4.262	4.614	4.739	4.471	4.636	4.593	4.516	4.477	4.587	4.49	4.712	4.488	4.679	4.266	4.597	4.622	4.698	nv	4.606	4.649	4.412	4.461	4.682	nv	4.347	nv	4.663	4.503	4.776	4.588
3001	-4	4	4	4	4	4	4	4	4	nv	4	4	4	4	4	nv	4	4	4	4	4	4	4	4	4	4	4	4	4	4.318	4	4	4	4	4	4	nv	4	4	4	4	4	nv	4	nv	4	4	5.122	4
3039	-2.7	2.969	3.285	2.851	2.927	3.141	nv	3.173	2.874	nv	2.699	2.919	nv	3.153	nv	3.699	3.445	3.415	3.031	3.224	3.546	3.112	2.936	2.699	3.151	2.699	3.759	3	4.976	3.539	3.268	3.35	2.699	2.948	3.466	3.209	3.26	3.594	2.699	3.214	2.699	3.384	3.235	2.874	3.074	2.699	2.699	3.097	3.061
3053	-7.6	11.6	nv	11.6	11.6	nv	11.6	11.6	11.6	11.6	10.83	nv	11.6	8.739	11.6	11.6	11.6	nv	11.6	11.53	11.6	11.6	11.6	11.6	11.6	11.6	9.505	11.6	9.814	11.6	7.602	9.566	11.6	11.6	11.6	11.6	9.9	nv	11.6	11.6	11.6	11.6	nv	11.6	11.6	11.6	11.59	nv	11.6
3053	-7	8.768	8.062	8.678	8.483	8.385	8.649	8.739	9.028	8.071	8.028	8.338	9.112	7.485	8.454	8.916	8.075	8.545	9.07	9.04	9.396	9.039	9.26	8.242	8.885	9.338	7.819	8.889	8.866	9.292	7.414	8.948	8.405	8.635	9.431	9.501	8.496	7.903	7.886	8.661	8.33	9.342	9.033	8.777	nv	9.496	8.869	8.912	nv
3053	-6.6	9.022	8.524	8.685	8.431	8.772	8.315	9.064	8.976	8.406	7.922	8.561	9.479	7.699	8.636	8.663	8.503	8.728	9.12	8.664	9.308	8.891	9.286	8.277	8.926	9.724	8.342	9.06	9.2	9.319	7.009	8.709	8.659	8.656	9.373	9.296	8.442	8.234	8.214	8.783	8.874	9.215	8.588	8.829	8.692	9.046	8.974	8.857	8.939
3053	-5.6	8.878	8.777	9.091	8.748	nv	8.998	9.187	9.427	nv	8.148	8.663	9.561	7.852	8.99	8.704	8.565	nv	9.433	9.021	9.432	9.295	9.563	8.587	9.286	9.546	nv	nv	nv	9.436	7.048	9.251	9.031	8.984	9.527	9.479	8.783	8.358	8.319	9.117	nv	9.328	8.962	9.167	8.859	9.297	9.224	9.164	9.306
3053	-4	8	8	8	8	8	8	8	8	8	8	8	8	7.912	8	8	8	8	8	8	8	8	8	8	8	8	8	8	8	8	6.854	8	8	8	8	8	8	8	8	8	8	8	8	8	8	8	8	8	8
3055	-4	6.158	5.981	6.308	5.995	nv	nv	6.839	6.812	nv	6.695	6.537	6.939	5.543	6.851	6.37	6.707	nv	6.582	6.346	6.877	6.581	6.949	6.423	6.281	nv	nv	nv	nv	6.887	nv	6.76	6.793	6.331	6.594	nv	6.564	6.41	5.275	6.739	nv	6.657	6.583	6.451	6.469	7	6.382	6.728	6.631
3060	-4	4.242	4.127	4	4	4.384	4.251	4.807	4.043	4	4.222	4	4.03	4.28	5.008	4	4.381	4	4.179	4.553	4.424	4	4.32	4.297	4.597	4.544	4	4	4	4.246	4	4.316	4.316	4	4	4.642	4.34	4.038	4	4.359	4	4.393	4.483	4.327	4.091	4.642	4.225	4.229	4.489
3061	-4	5.338	4.875	5.833	5.292	4.588	4.143	5.478	4.724	4.728	5.122	5.204	5.212	5.404	5.623	4.873	4.672	4.235	5.372	5.006	6.266	4.934	5.208	5.243	4.74	4.953	5.034	5.078	5.316	5.315	4.51	4.371	5.237	4	5.554	4.648	4.495	4.381	4.222	5.237	5.187	4.461	4.117	5.01	5.353	4.684	4.416	4.176	5.606
3062	-4	6.185	4	6.103	5.544	4.29	4.495	4	5.074	4.96	4.68	4.906	6.241	5.426	4	5.533	4.876	4.367	6.056	5.528	nv	5.07	5.455	6.171	5.237	5.516	4	6.087	6.089	nv	5.832	nv	5.562	5.211	6.296	5.236	4.604	4	5.151	nv	4.462	5.013	4.227	5.179	6.132	5.287	4.63	4	5.333
3073	-4	4	nv	4	4	4	nv	4	nv	nv	4	4	nv	4	nv	4	nv	4	4	4	4	4	4	4	4	4	nv	4	nv	4	4	4	4	4	4	4	4	4	4	4	4	4	4	4	4	4	4	4	4
3080	-4	6.233	4	5.618	5.283	5.173	4	5.425	5.272	4.759	4	4.854	6.336	4.977	4	5.314	4.372	4	6.105	5.307	5.436	5.098	5.596	6.057	5.008	5.337	4.209	6.219	6.31	nv	6.167	nv	5.492	4.679	5.845	5.231	4.649	4	5.04	nv	4	nv	4	5.943	5.737	5.332	4	4	4.65
3088	-4	5.115	4.548	4.895	5.376	nv	5.232	6.055	4.646	nv	4.906	4.661	4.639	4.528	5.996	5.19	4.598	nv	4.702	4.515	4.663	4.568	5.113	4.827	4.985	nv	nv	nv	nv	6.001	nv	4.793	5.347	4.441	5.671	5.321	4.742	4.608	4.686	4.758	nv	4.887	5.021	5.308	4.932	5.138	4.498	4.667	4.692
3088	-3.1	4.51	3.902	4.21	4.841	3.949	4.761	5.2	3.941	4.212	3.787	3.987	3.975	4.033	5.085	4.442	4.196	3.724	3.885	3.94	3.969	3.845	4.395	4.203	4.153	4.484	3.808	3.899	3.93	5.238	4.245	4.019	4.575	3.689	4.834	4.546	3.954	3.868	4.013	4.08	4.003	4.119	4.479	4.457	4.407	4.641	3.811	3.976	4.053
3090	-4	7.035	nv	7.403	6.757	nv	6.468	6.992	6.723	nv	6.434	6.665	7.231	6.476	7.398	6.426	6.708	nv	7.329	6.677	7.485	7.026	7.421	6.788	6.61	nv	nv	nv	nv	6.843	nv	6.747	7.226	6.412	7.241	6.526	nv	6.578	6.695	nv	nv	7.625	6.696	6.876	7.396	6.589	6.684	6.276	7.092
3091	-4	5.226	4.798	5.352	4.966	nv	4.625	5.152	5.275	nv	5.304	5.21	5.377	4.654	5.62	5.079	4.709	nv	5.307	4.921	5.506	5.342	5.284	4.957	4.642	nv	nv	nv	nv	4.907	nv	4.706	4.751	4.946	5.241	5.554	4.979	4.82	4.284	4.892	nv	5.66	4.428	4.967	5.062	4.893	4.675	4.771	4.872
3204	-4	4.898	4.762	4.598	4.828	4.754	4.871	4.978	4.662	4.913	4.824	5.209	4.914	4.786	4.766	4.708	5.163	4.567	4.877	4.733	4.65	4.79	4.817	4.945	4.73	4.812	4.818	4.9	4.866	4.803	4.765	4.471	4.885	4.657	4.78	4.881	4.847	4.738	4.849	4.816	4.845	4.992	5.186	4.646	4.773	4.682	4.825	5.315	4.762
3284	-4	4.517	4	4	4	4	4	nv	4.065	4	4.728	4	4.015	4	nv	4	4	4	4.296	4	4.016	4	4	4	4.227	4	4	4.479	4.488	5.561	4	nv	4	4.735	4	4	4	4	4	4	4	4.01	4	4	4	4	4	4.209	4
3323	-4	4	4	4	4	4	4	4	4	4	4	4	4	4	4.621	4	4	4	4	4	4	4	4	4	4	4	4	4	4	4	4	4	4	4	4	4	4	4	4	4	4	4.821	4	4	4	4	4	4	4
3334	-4	4	4	nv	4	4.572	4	4.609	4.43	4.229	4	4	4	4.31	4.53	4.588	4	4.231	4.484	4.425	4.704	4.575	4.767	4.517	nv	4.315	4	4.194	nv	4.328	4.535	4.62	4	4	4.358	nv	nv	4.304	nv	4.487	4	4.648	4.367	4.459	4.166	4.722	4.75	4	4.531
3354	-4	4.787	4.692	4.749	4.623	4.751	4.718	4.749	4.718	4.862	5.128	4.703	4.762	4.79	4.75	4.726	4.636	nv	4.746	4.755	4.764	4.572	4.744	4.697	4.57	4.766	4.756	4.999	5.164	4.749	4.782	4.719	4.751	4.75	4.728	4.768	4.784	4.757	4.581	4.777	4.779	4.734	4.984	4.661	4.776	4.726	4.634	4.741	4.757
3385	-4	4	4	4	4	4.265	4	4.606	4	4	4	nv	4	4	4	4	4	4	4.009	4	4	4	4	4	4.48	4.395	4	4	4	4.188	4	4	4	4	nv	4.777	4.673	4	4.136	4	4.236	4.109	4	4.5	4	nv	4.266	4	4
3424	-4	6.508	5.506	6.324	6.792	nv	6.105	7.213	6.401	nv	6.104	5.869	6.701	5.954	6.92	5.855	6.245	nv	6.566	6.499	6.581	6.284	6.755	6.092	5.732	nv	nv	nv	nv	7.268	nv	6.412	6.292	6.106	6.799	6.26	6.069	6.071	6.032	6.773	nv	6.533	5.982	6.564	6.667	6.26	5.96	5.301	5.706
3535	-4	4.737	4	4	4	4	4	nv	4	4	4	4	4.394	4	nv	4	4	4	4	4	nv	4	4.454	4.327	4	4.181	4	4.335	4	nv	4	4	4	4	4	4.358	4.511	4	4	4.466	4	nv	4	4	4	4.542	4	4	4
3578	-4	5.199	4.877	5.016	5.053	4.833	4.922	5.213	4.683	5.069	4.972	4.781	5.417	5.379	5.455	4.934	4.836	4.792	4.85	5.216	5.512	5.25	5.304	4.967	4.941	5.017	4.943	5.069	4.979	5.477	5.357	4.855	5.089	4.826	5.277	4.915	4.845	5.009	4.688	5.143	5.125	5.471	4.89	5.158	5.102	4.952	4.918	4.93	5.441
3589	-4	4.19	4	4	4	4.105	4	nv	4.126	4	4	4	4	4	nv	4	4.174	4.007	4	4	nv	4.344	4	4	4.35	4	4	4	4	nv	4	4.727	4.093	4.054	4	4.138	4	4	4	4	4	nv	4	4.008	4	4.33	4	4	4.399
3590	-3.9	nv	5.903	3.903	nv	nv	3.993	4.403	3.903	nv	3.903	3.903	3.903	3.903	4.403	3.903	3.903	nv	3.903	3.903	4.403	3.903	3.903	nv	3.903	3.903	nv	nv	nv	3.903	3.903	4.091	3.903	3.903	3.903	3.903	3.903	3.903	4.021	3.916	nv	3.903	3.903	3.903	3.903	3.903	4.394	3.903	3.903
3627	-4	4.053	4	4	4	nv	4	4	4	nv	nv	nv	4	4	4	4	4	nv	4	4	4	4	4	4	4.405	nv	nv	nv	nv	4	nv	4	4	4	4	4	4	4.24	4	4.085	nv	4	4.381	4.278	4	4.671	4	4	4.478
3753	-4	4	4.16	4	4	4	4	4.193	4.272	4	4.374	4	4	4	4.365	4	4.279	4	4.316	4	4.174	4	4	4	nv	4	4	4	4	4.473	4.098	4.434	4	4	4	nv	4.421	4.464	4	4	4	4.614	4	4	4.269	4	4	4	4.409
3852	-4	5.377	4.732	5.602	5.504	4.979	4.789	6.214	4.794	5.244	6.28	4.807	6.085	5.598	6.236	5.553	5.51	6.275	4.814	5.263	6.148	5.285	5.41	5.22	4.928	5.755	5.192	5.901	5.756	4.878	5.414	4.707	6.118	4.88	5.903	5.844	5.478	4.936	4.805	5.46	4.832	5.453	5.776	5.434	5.094	5.843	5.656	5.363	5.142
3894	-4	4	4	4	4	4	4	4.112	4	4	4	4	4.15	4	4.309	4	4	4	4.163	4	4.274	4	4.393	4	4	4	4	4	4	4.606	4.13	4.255	4.186	nv	4	4.313	4	4.161	4	4	4.063	4.535	4.018	4	4.266	4	4	4	4.546
3894	-3.7	3.699	3.699	4.014	3.699	3.699	3.699	4.114	4.221	3.974	3.996	3.699	4.249	3.753	4.556	3.699	4.14	3.909	4.216	3.699	4.528	3.951	3.824	3.699	3.705	4.408	3.699	3.749	3.769	4.764	4.038	4.609	4.216	3.699	3.791	4.323	3.699	4.089	3.699	3.721	3.878	4.797	5.96	3.699	4.04	nv	3.699	3.803	4.792
3905	-5	6.434	5.964	6.416	6.414	nv	6.278	6.603	6.596	6.49	6.322	6.526	6.464	6.39	6.761	6.284	nv	5.151	6.301	6.319	6.462	6.295	nv	6.786	6.743	6.404	6.401	6.316	6.356	6.511	6.494	nv	6.123	6.332	6.418	6.311	6.501	6.253	6.122	6.344	6.388	6.502	6.373	6.305	6.541	6.292	5.931	6.151	6.609
3907	-4	5.212	4.449	5.224	5.222	4.214	4.803	6.292	4.771	4.739	5.945	5.34	5.834	5.599	6.532	4.869	5.131	4.858	5.334	5.37	5.977	5.292	5.64	5.525	5.285	5.48	5.136	5.226	5.122	6.19	5.499	4.544	5.406	4.878	5.414	5.717	6.262	5.473	5.3	5.573	5.218	6.037	4.836	5.483	5.115	5.387	5.079	4.256	5.313
3927	-4	5.819	5.731	5.81	6.007	5.844	5.724	6.55	6.225	6.198	5.728	6.231	6.158	5.878	6.291	5.776	5.651	5.585	6.565	5.731	5.817	5.878	5.731	6.503	6.104	6.201	5.762	5.995	5.806	6.819	5.934	5.723	6.069	5.809	6.27	5.885	5.74	5.808	5.795	6.195	5.801	6.24	5.768	5.807	5.869	5.73	5.725	5.863	5.875
3970	-3	nv	5.166	3.362	nv	nv	3.513	3.498	3.727	nv	3.531	3.492	3.583	3.098	3.236	3.469	3.507	nv	3.293	3.082	3.333	3.626	3.426	nv	3.138	3.4	nv	nv	nv	3.26	3.25	3.483	3.833	3.199	3.516	3.431	3.176	3.183	3.127	3.278	nv	3.024	3.5	3.238	3.418	3.422	3.406	3.486	3.751
4060	-4	5.334	4.647	4.579	nv	4.721	5.432	4.78	4.832	5.038	4.86	4.956	4.843	4.876	5.578	4.783	4.735	5.06	4.684	4.739	nv	5.179	5.384	5.665	4.82	4.658	4.903	4.522	4.837	4.917	4.832	4.706	4.733	4.853	nv	4.841	4.86	4.761	4.973	4.86	4.8	4.976	4.944	4.971	5.492	4.873	4.799	4.289	4.948
4114	-4	4.997	4.603	5.084	4	4	5.259	6.279	6.18	4	4	5.586	5.674	5.174	5.95	4.035	4.523	4	6.091	5.17	5.837	4.697	4.738	4.892	4.546	4.532	4	4	4.027	5.834	4	4	5.615	4	5.231	6.012	5.572	5.161	4.903	4	4	5.854	5.615	5.014	4	4.366	4.439	4.987	5.12
4170	-4	4.835	4.645	4.734	5.474	4.909	4.792	5.693	4.751	4.799	4.765	4.77	5.699	5.466	5.698	4.794	5.81	4.971	4.747	4.803	5.624	4.97	5.69	5.247	5.322	5.079	5.296	5.736	6.041	5.752	4.926	4.845	5.151	4.814	4.94	5.296	4.956	5.412	4.928	4.997	5.442	5.765	4.874	5.124	4.783	5.442	5.081	5.306	5.661
4203	-4	4.24	4	4.373	4.438	4.006	4.163	4.831	4	4.211	4.219	nv	4.409	4.312	nv	4.34	4.044	4	4.133	4.413	4.401	4.396	4	4.586	4.153	nv	4.156	4.311	4.189	4.58	4.383	4.267	4.53	4.044	nv	4.031	4.793	4	4.332	4.352	4.49	4.247	4.02	4.346	4.421	nv	4.316	4.23	4.336
4232	-4	4	4	4	4	nv	4	4	4	4	4	4	4	4	4	4	4.468	6.146	nv	4	4	4	4	4	4	4	4	4	4	4	4	nv	4	4	4	4.103	4	nv	4	4	4	4	4	4	4	4	4	4	4
4238	-4	5.17	4.697	5.504	5.25	5.921	nv	5.781	nv	5.778	5.79	5.384	5.743	5.177	5.872	5.147	5.701	4.691	5.472	5.451	6.05	5.466	nv	5.385	5.344	5.784	5.484	5.376	5.693	5.834	4	5.504	5.831	5.325	5.439	nv	5.527	nv	5.154	5.857	5.804	nv	5.551	5.352	5.53	5.281	5.83	5.412	5.514
4239	-4	5.37	4.821	5.413	5.192	6.36	5.554	5.722	5.867	5.252	4.46	5.199	5.8	4.524	6.126	5.334	5.529	5.562	5.69	5.287	6.379	5.601	5.459	5.463	5.346	5.641	5.226	5.692	5.644	5.469	4	5.597	5.676	5.402	5.537	5.704	5.753	5.297	5.192	5.814	5.762	5.53	5.149	5.215	5.416	5.255	5.644	5.274	5.659
4265	-4	5.423	4.9	5.295	5.543	5.009	5.497	5.729	5.37	5.384	5.408	5.174	5.423	5.506	6.451	5.234	5.05	4.44	5.342	5.371	5.435	5.307	5.442	5.396	5.448	5.436	4.376	5.283	5.304	5.544	5.625	5.688	5.291	5.382	5.562	5.232	5.176	5.334	5.275	5.361	4.567	5.574	5.349	5.39	5.453	5.429	4.546	5.305	5.582
4280	-4	4.527	4.397	5.148	4	4	4	6.229	6.309	4	4	5.195	6.457	4.145	6.452	5.33	4	4	6.042	6.368	6.266	4.902	5.388	4.654	4	6.497	5.25	4	4	5.872	4	4.476	6.358	5.708	5.66	4.129	6.463	5.116	5.05	4.57	5.678	4	4.377	4.056	5.248	4.308	4	4	4.582
4291	-4	4.765	4.432	4.481	4.792	4.857	4.942	5.359	4.729	4.726	4.63	4.72	4.763	4.41	5.524	4.767	5.503	4.773	4.641	4.773	4.596	4.767	4.759	4.782	4.798	4.694	4.408	4.87	4.991	5.085	4.643	4.648	4.697	4.623	4.776	5.693	4.862	4.841	4.673	4.759	4.66	4.997	4.867	4.788	4.655	4.756	4.734	4.79	4.775
4292	-4	4.469	4	4	4	4	4	4.073	4	4	4	4	4	4	4	4	4.239	4.048	4	4	4.071	4	4	4	4	4	4	4	4	4.127	4	4	4.481	4	4	4	4	4.385	4	4.427	4.055	4	4	4	4.031	4.206	4	4	4
4320	-8.6	nv	10.23	11.35	11.03	10.91	10.87	nv	9.96	11.19	11.15	nv	11.01	10.4	nv	10.9	10.23	nv	10.51	nv	nv	10.04	10.58	10.32	10.56	nv	9.763	10.33	10.4	11.26	10.93	10.1	11.1	10.8	11.04	11.16	11.11	11.06	10.45	10.47	10.68	10.43	10.82	10.92	10.69	10.69	10.08	10.19	10.58
4357	-4	4.093	4.264	4	4	4	4.048	4.13	4.443	4	4.284	4.638	4.09	4	4.6	4	4.4	4	4.52	4.146	4.477	4	4	4.779	4.317	4	4	4.078	4.145	4.486	4	4.638	4	4	4	4	4.4	4	4	4	4	4.532	4	4	4	4	4.038	4.591	4.507
4367	-4	4	4	4.138	4.175	nv	4	4.43	4	nv	4	4.086	4.003	4.211	4.632	4	4.402	nv	4	4	4.361	4	4.015	4	4	nv	nv	nv	nv	4.465	nv	4.024	4.042	4	4	4.116	4	4	4	4	nv	4.749	4.185	4	4.083	4	4	4	4.358
4623	-4	4.975	4.812	4.853	4.774	4.76	4.842	6.239	4.769	4.824	4.759	5.226	5.354	4.845	6.763	4.796	4.789	4.605	5.153	4.933	5.43	5.333	5.521	4.964	4.815	5.635	5.25	5.052	4.929	5.982	4.558	4.831	4.858	4.766	4.812	4.882	4.928	4.775	4.765	4.85	5.274	5.735	4.869	4.796	4.776	5.108	5.11	4.781	4.82
4644	-4	4.866	4.667	5.029	4.953	4.755	4.814	4.462	nv	4.074	4.592	nv	4.511	4.371	4.469	4.778	4.777	nv	4.686	4.459	4.8	5.013	4.835	4.292	4.28	4.702	4.477	4.711	4.347	4.49	4.517	4.409	4.023	5.446	4.715	4.691	4.55	nv	4.254	4.902	4.52	nv	4.989	4.6	4.853	4.93	nv	4.48	4.706
4698	-4	nv	4.768	nv	4.79	4.708	4.824	5.455	4.712	4.81	nv	4.765	nv	4.763	4.455	4.677	4.969	4.689	nv	4.771	5.201	4.755	4.923	nv	4.76	4.826	4.732	4.864	nv	5.501	4.716	nv	4.765	nv	4.785	5.263	4.811	4.869	nv	4.751	4.768	5.665	4.81	4.715	4.762	4.807	4.741	4.759	4.707
4702	-4	nv	4.905	4.701	4.852	4.765	4.785	4.845	4.465	4.845	4.952	4.482	4.858	4.652	4	4.911	4.844	4.499	4.745	4.804	4.956	4.757	4.833	4.699	4.89	4.641	4.723	4.766	4.765	4.852	4.695	nv	4.761	4.847	4.744	4.963	4.747	4.774	4.782	4.836	4.736	4.875	4.786	4.897	4.818	4.693	4.44	4.734	4.515
4728	-2.3	2.389	3.062	3.026	2.817	2.713	2.755	2.994	3.341	2.684	2.881	2.665	2.825	3.069	2.681	3.14	2.645	2.791	3.675	2.588	2.881	2.712	2.839	2.8	2.445	2.606	2.634	2.789	2.709	3.158	2.822	2.459	2.785	2.554	3.16	2.917	2.62	3.069	2.729	2.718	2.584	3.004	2.533	2.403	2.559	2.448	2.301	2.703	2.628
4810	-4	5.034	4.65	4.904	5.15	4.916	4.691	4	4.839	5.107	5.824	4.936	4.746	4.861	4	5.044	5.446	5.196	4.718	5.1	4.489	4.868	5.169	4.891	nv	5.062	4.88	4.007	4.354	4	5.092	4.92	4.908	4.609	5.103	4.889	5.504	5	4.898	5.018	4.89	4.583	4.866	4.68	5.057	5.606	nv	4.201	4.976
4828	-4	4	4	4	4.023	4	4	4	4	4	4	4	4	4	4.848	4	4	4	4.105	4	nv	4.035	4	4	4	4	4	4	4	4.2	4.118	4	4.091	4	nv	4	4	4.246	4	4	4	4.701	4	4	4.01	4	4	4	4
4895	-4	4.465	4.711	4.487	4.428	4.373	4.535	4.547	4.512	4.417	4.722	4.729	4.515	4.497	4.538	4.392	4.744	4.425	4.54	4.396	4.528	4.479	4.401	4.405	4.371	4.512	4.571	4.457	4.358	4.605	4.511	4.77	4.396	4.583	4.55	4.553	4.807	4.622	4.518	4.476	4.473	4.676	4.374	4.449	4.491	4.477	4.576	4.424	4.461
4896	-4	4.58	4.58	4.675	4.638	nv	5.218	4.695	4.653	nv	4.57	4.633	4.686	4.59	nv	4.572	4.595	nv	4.454	4.416	4.577	4.51	4.739	4.668	nv	nv	nv	nv	nv	4.636	nv	4.657	4.5	4.603	4.673	5.839	4.692	5.677	4.547	4.551	nv	4.55	4.583	4.575	4.567	4.669	4.59	4.252	nv
4955	-4	4.312	4.641	4	4.287	nv	4.443	4.656	4.016	4.069	4	4.104	4	4.061	4.483	4.454	4.425	nv	nv	4.262	4.275	4	4.509	4.233	4.344	4.271	4.173	4	4	4.344	4.165	4	4.449	4	nv	4.379	4.233	4	nv	4.314	4	4.687	4	nv	4.391	4.466	4	4	4
4960	-4	4.036	4	4	4.504	nv	4.025	4.22	4	nv	4	4	4	4.61	4.356	4.389	4.356	nv	4	4	4.167	4.37	4.31	4.272	4.11	nv	nv	nv	nv	4.129	nv	4	4	4	4.013	nv	4.349	4	4.451	4.254	nv	4	4	4.26	nv	4.324	4	4	4.369
4972	-4	4.261	4	4	4.068	4	4.238	5.308	4.127	4.994	4	4.979	4.237	4	5.012	4	4.171	4.619	4	4	4.164	4	4.227	4	4.714	4	5.73	4.246	4	4.987	4.099	4.184	4	4	4.894	5.254	4.361	4.249	4	4.196	5.805	4.418	5.255	4.727	4	4	5.768	4	4
5011	-4	7.454	nv	7.458	7.504	nv	6.784	7.918	7.513	nv	6.968	7.455	7.489	7.316	8	6.993	7.471	nv	8	7.162	7.671	7.49	7.659	7.787	7.517	nv	nv	nv	nv	7.82	nv	7.639	7.548	7.211	7.636	7.751	nv	7.452	6.873	nv	nv	8	7.658	7.437	7.606	7.335	7.555	7.27	7.779
5038	-4	nv	4.48	4.325	4.393	4.166	4.052	4.684	4.711	4.248	4	4.559	4.505	4.368	4.414	4.235	4.85	4.239	4.532	4.503	4.834	4.472	4.676	4.692	4.757	4.496	4.242	4.755	4.712	4.782	4	nv	4.421	4.425	4.507	4.666	4.436	4.448	4.143	4.445	4.352	4.803	4.344	4.277	4.443	4.651	4.614	4.718	4.665
5042	-4	4	4	4	4	4	4	4	4	4	4	4	4.479	4	4	4.282	4	4	4	4	4	4.295	4	4	4	4	4.042	4	4	4	4	4	4	4	4	4	4	4	4.66	4	4	4	4	4	4	4	4	4	4
5053	-4	4.846	4.127	4.622	4.108	4.297	4	6.144	5.257	4.314	5.619	5.816	5.187	4	6.735	4.71	4.618	4.5	4.731	5.509	4.731	4.947	4.925	4.97	6.405	5.541	4.7	4.953	4.891	4.718	4	4.61	5.137	4.719	4.676	4.421	6.72	5.697	4.447	4.302	5.417	6.437	4.935	4.839	4.251	4.482	4.434	4.713	5.457
5062	-4	nv	4.484	4.505	4.671	4.574	4.688	5.234	4.587	4.676	4.691	4.62	4.722	4.645	4.452	4	4.623	4	4.747	4.562	4.717	4.537	4.569	4.588	4.729	4.522	4.492	4.705	4.762	4.476	4.584	nv	4.617	4.712	4.616	4.845	4.358	4.581	4.634	4.619	4.503	5.383	4.732	4.609	4	4.771	4.376	4.671	4.436
5066	-4	nv	4.735	4.522	4.767	4.824	4.847	5.245	4.516	4.64	4.652	4.984	5.455	5.163	5.287	4	5.622	4.561	4.533	4.793	5.486	4.646	4.625	4.648	4.694	4.783	4.831	4.859	4.807	5.276	4.976	nv	4.751	4.705	4.712	5.459	4	5.016	4.558	4.748	4.796	5.282	4.975	5.006	4	4.537	4.812	4.779	4.9
5069	-4	4	4	4	4	4	4	4.743	4	4	4	4	4	4	4.284	4	4	4	4	4	4.035	4	4.389	4	4	4	4	4.764	4.35	4.048	4	4	4	4	4	4	4	4	4	4	4	4.508	4	4	4	4	4	4	4
5112	-4	4.122	4	4.22	4.264	4.233	4.219	4.411	4	4	4.411	4	4	4	4	4	nv	4.214	4	4	4	4	4.098	4	4	4	4	4	4	4.366	nv	4	4	4	4.329	4.34	4	4	4	4	4.195	4.286	4.398	4.38	4.033	4.507	4	4	4
5113	-4	5.822	4.814	5.594	5.621	5.461	5.81	6.141	5.75	5.46	5.313	5.915	5.733	5.72	7.136	5.723	5.685	5.915	5.735	5.676	5.641	5.765	5.66	5.774	5.944	5.873	5.858	5.756	5.77	6.257	5.661	4.773	5.804	5.427	5.785	6.725	5.781	5.799	5.107	5.552	5.793	5.776	5.622	5.729	5.424	5.718	5.585	5.6	5.528
5159	-4	6.041	5.912	5.261	5.303	5.722	5.316	6.094	5.467	5.177	5.419	5.957	6.126	5.493	5.389	5.995	5.615	5.624	5.713	5.511	6.085	5.663	6.163	5.384	5.736	5.793	5.778	5.684	5.696	6.189	4.584	5.78	5.714	5.43	5.623	6.127	5.627	4.938	5.161	5.782	5.394	5.872	6.271	5.994	5.859	5.925	6.082	5.729	5.718
5159	-3.9	nv	5.691	5.212	nv	nv	6.53	6.078	5.76	nv	5.872	5.666	6.136	5.519	5.624	5.751	6.632	nv	5.58	5.728	6.095	5.784	5.945	nv	5.87	6.121	nv	nv	nv	6.312	4.929	5.87	5.893	5.626	5.646	6.06	5.631	5.205	5.341	5.939	nv	5.857	5.872	6.044	5.888	5.822	5.988	5.795	5.798
5200	-4	4.26	4.345	4.525	4.563	nv	4.176	4.438	4.187	nv	nv	4.416	4.793	4.515	4.551	4.512	4.647	nv	4.546	4.528	4.959	4.25	4.323	4.553	4.814	nv	nv	nv	nv	4	nv	4.119	4.642	nv	4.609	4.324	4.144	4	4.384	4.362	nv	4	nv	4.552	4.486	4.578	4.407	4.605	4.286
5283	-4	5.995	nv	5.927	5.836	nv	nv	6.434	5.831	nv	5.973	6.451	5.877	6.196	6.096	5.985	6.73	nv	6.358	6.19	6.144	5.967	6.413	5.897	6.242	nv	nv	nv	nv	6.433	nv	5.606	6.255	5.655	5.776	6.152	5.872	5.851	5.478	5.773	nv	6.399	nv	5.798	5.85	5.995	6.218	5.778	6.119
5347	-4	4	4	4	4	4	4	4	4	4	4	4.529	4	4	5.22	4	4	4	4	4	4	4	4	4	4	4	4	4	4	4	4	4.004	4	4	4.684	4	4	4	4	4	4	4	4	4	4	4	4	4	4
5354	-4	4	4	4	4	nv	4	4.675	4	nv	nv	4	4	4	4.591	4	4	nv	4	4	4	4	4	4	4	nv	nv	nv	nv	4.435	nv	nv	4	4	4	4.81	4	4	4	4	nv	4.495	4	4	4	4	4	4	4
5355	-4	4.288	4	4.473	4	nv	4.775	4.98	4.784	nv	4.088	4.647	4.511	4	4.855	5.287	4.628	nv	4.487	4.444	4.851	5.312	4.366	4.488	5.017	nv	nv	nv	nv	4.73	nv	5.312	5.079	4.27	4.747	4.922	5.746	4.402	4.037	4.743	nv	4.89	4	5.211	4.837	4.471	4.811	4.714	5.295
5362	-4	4.186	nv	4.425	4	4.022	4.109	4.163	4.534	4	4	4	4.547	4	4.463	4	4	4	nv	4	4.257	4.088	4.274	4.033	nv	4.228	4	4.068	4.442	4.237	4	4.137	4.05	4.174	4.347	4	4	4	4	4	4.394	nv	4.227	4	4	4.578	nv	4	4.307
5366	-4	4.302	4	4.137	4.204	4.34	4.201	4.889	4.197	4	nv	4.1	4.297	4.363	nv	4.146	4	4.675	4.398	4.203	4.482	4.339	4.43	4.407	4.475	4.374	4.116	5.313	4.637	4.629	4.359	4	4.102	nv	4.399	4.518	4.782	4	4	4.197	4.3	4.632	4	4.144	4.519	4.512	4.467	4.376	4.316
5477	-4	4	4	4	4	4	4	4.773	4	4	4	4.693	4	4	4	4	4	4	4	4	4	4	4	4	4	4	4	4	4	4	4	4	4	4	4.716	4	4	4	4	4	4	4	4	4	4	4	4	4	4
5550	-4	6.949	6.566	6.641	6.516	6.382	6.453	7.138	6.936	5.551	6.397	6.026	6.769	6.467	6.938	6.777	6.659	5.518	7.056	6.429	7.274	6.758	6.935	6.683	5.872	6.523	5.772	6.772	6.434	6.679	6.021	6.633	6.723	6.378	6.042	5.719	6.683	6.493	6.377	7.305	5.735	7.748	5.711	5.932	6.812	6.842	6.021	6.398	6.674
5605	-4	4.8	4.579	4.354	4.374	nv	4.294	4.345	4.313	4.451	4	4.024	4.47	4.453	4.135	4.514	nv	4.419	4.541	4.653	4.292	4.599	nv	4.615	4	4.411	4.389	4.636	4.591	4.041	4	4.499	4.62	4.407	4.425	4.853	nv	4.44	4.397	4.53	4.218	4.34	4.364	4.379	4.313	4.532	4.224	4	4.769
5620	-4	4	4	4	4	4	4	4	4	4	4	4	4	4	nv	4	4	4	4	4	4	4	4	4	4	4	4	4	4	4	4	4	4	4	4	4	4	4	4	4	4	4	4	4	4	7.044	4	4	4
5751	-4	4	4	4	4	4	4	4	4	4	4	4	4	4	4	4	4	4	4	4	nv	4	4	4	4	4	4	4	4	4	4	4	4	4	4	4	4	4	4	4	4	4	4	4	4	4	4	4	4
5844	-4	4.844	4.771	4.733	4.749	4.716	4.695	4.837	4.837	4.643	4.717	4.818	4.773	4.808	4.835	4.791	4.819	4.496	4.815	4.74	4.91	4.741	4.752	4.771	4	4.705	4.769	4.749	4.766	4.76	4.512	4.421	4.766	4.816	4.853	4.737	4.822	4.699	4.782	4.706	4.769	4.687	4.698	4.587	4.875	4.92	4.723	4.762	4.649
5857	-4	5.761	5.899	6.095	5.891	5.551	5.881	6.519	5.952	5.707	5.854	6.099	6.271	5.656	5.932	5.529	6.517	6.197	5.813	5.959	6.124	5.842	5.808	5.616	6.392	5.999	5.782	5.686	5.662	6.087	5.669	5.654	6.183	5.638	6.198	6.525	6.361	5.899	5.465	5.827	5.786	6.564	6.046	5.759	5.684	5.705	5.761	5.633	6.118
5861	-4	4	4	4	4	4	4.825	4	4	4	4	4	4	4	4	4	4	nv	4	4	4	4.789	4	4	4	4	4	5.078	nv	4	4	4	4	4	4	4	4	4.713	4	4	4	nv	4	4	4	4	4	4	4
5889	-3.9	nv	6.634	5.399	nv	nv	4.87	5.331	5.327	nv	5.357	5.216	4.967	5.16	5.431	5.436	5.269	nv	5.202	5.249	5.272	5.253	5.257	nv	4.882	5.24	nv	nv	nv	5.321	5.393	5.159	5.173	5.254	5.179	5.382	5.929	5.67	4.767	5.315	nv	5.33	5.243	5.119	5.422	5.294	5.354	4.846	5.448
5890	-3.9	nv	6.295	4.772	nv	nv	4.81	4.647	4.701	nv	4.693	4.862	4.637	4.741	4.748	4.696	4.728	nv	4.59	4.748	4.678	4.673	4.898	nv	4.626	4.92	nv	nv	nv	4.646	4.778	4.756	4.729	4.673	4.78	4.715	5.081	5.009	4.419	4.8	nv	4.89	4.716	4.603	4.99	4.787	4.595	4.767	4.783
5992	-4	4.675	4.741	4.742	4.762	4.772	4.768	4.715	4.747	4.747	4.79	4.76	4.794	4.829	4.75	4.786	nv	4.849	4.656	5.394	5.054	4.74	4.818	4.776	4.878	4.661	4.739	4.959	4.934	4.825	4.819	4.68	4.793	4.718	4.576	4.969	4.952	4.884	4.808	4.806	4.756	4.786	4.795	4.853	4.776	4.67	4.73	4.665	4.794
6095	-4	5.706	5.799	6.343	6.27	nv	5.739	6.221	6.251	nv	nv	6.1	6.437	5.706	5.582	5.655	5.603	nv	6.175	5.683	6.141	6.355	6.117	5.751	5.876	nv	nv	nv	nv	6.471	nv	6.384	5.983	5.744	6.314	6.084	5.822	6.003	nv	6.002	nv	5.844	6.248	5.659	5.713	5.899	5.857	5.726	5.859
6152	-4	5.403	5.506	5.944	5.751	6.139	5.682	5.897	6.455	5.408	5.674	6.088	6.306	5.922	5.762	5.89	5.584	6.333	5.595	5.821	5.982	6.251	5.871	5.543	5.853	5.644	5.903	5.44	5.662	5.989	6.359	5.911	5.905	5.416	6.281	6.103	6.337	6.271	5.499	6.129	6.52	6.487	6.147	5.971	6.208	6.085	6.048	5.022	6.614
6171	-3.3	nv	6.035	5.103	nv	nv	4.636	4.399	4.731	nv	4.42	4.579	4.838	4.918	4.768	4.901	4.615	nv	4.226	4.517	4.353	4.47	5.129	nv	4.263	6.191	nv	nv	nv	4.864	4.345	5.584	4.771	4.551	5.831	4.997	4.443	4.214	4.189	4.612	nv	4.631	4.866	4.377	4.667	4.737	4.325	4.205	5.26
6176	-4	4	4.201	4	4	4	4	nv	4	4	4.135	nv	4	4	4	4.046	nv	5.9	4.33	4.708	4.258	4	5.268	4.419	4	4	4	4	4	4	4	4	4	4	4	4	4	4.232	4	4	4	4.64	4	4	4	4	4	4	4
6239	-4	4	4	4	4	4	4	4	4	4	4	nv	4	4	4	4	nv	5.126	4	4	4	4	4	4	4	4	4	4	4	4	4	4	4	4	4	4	4	4	4	4	4	4	4	4	4	4	4	4	4
6246	-4	4.135	4.212	4.433	4	4	4.32	4.553	4.615	4	4.446	nv	4.544	4.388	4.289	4.573	nv	4.393	4.525	4.626	4.253	4.53	4.468	4.258	4.77	4.423	4	4.429	4.471	4.623	4	4	4	4	4	4.658	4.484	4.485	4	4	4.315	4.734	4.229	4.3	4.455	4	4.614	4.266	4.494
6280	-4	4.022	4.623	4.757	4.25	4.136	4.353	4.34	4.851	4	4.65	4.768	4.066	4.455	4.227	4	4.179	4.335	4.299	4.069	4.23	4.465	4.318	4.13	4.03	4.347	4.186	4.111	nv	4.259	4.277	4.256	4.235	4	5.006	4.413	4.143	4.042	4	4	4.369	4.154	4.424	4	4.368	4	4.21	4	4.2
6386	-4	4.515	4	4.145	4.097	4.308	4.299	4.544	4.58	4	4.092	4.537	4.657	4.802	4.451	4.324	4.745	4.545	4.805	4.17	4.584	4.364	4.797	5.049	4.775	4.233	4.585	4.43	4.503	4.399	4.136	4.311	4.221	4.313	4.671	4.687	4.194	4	4.726	4.015	4.396	4.561	4.67	4.119	4.481	4.669	4.571	4.544	4.956
6396	-4	5.273	4.61	4.99	5.47	nv	5.216	5.677	4.625	nv	4.914	4.648	4.673	4.581	6.026	5.424	4.599	nv	4.619	4.412	4.61	4.569	5.146	4.896	4.8	nv	nv	nv	nv	5.898	nv	4.89	5.338	4.476	6.23	4.823	4.587	4.588	4.637	4.696	nv	4.554	4.726	5.062	5.168	4.944	4.526	4.459	4.702
6396	-3	4.4	3.898	4.298	4.837	3.757	4.519	5.024	3.851	4.494	3.631	3.954	3.937	3.828	5.128	4.505	3.952	3.442	3.799	3.802	3.846	3.767	4.402	4.142	3.85	4.513	3.562	3.801	3.793	5.114	4.102	3.96	4.442	3.624	5.273	3.994	3.772	3.726	3.832	3.957	3.663	3.755	3.997	4.404	4.48	4.424	3.658	3.73	4.009
6814	-3.9	nv	6.05	4.415	nv	nv	4.377	4.612	4.695	nv	4.468	4.356	4.651	4.36	4.715	4.522	4.41	nv	4.359	4.259	4.656	4.652	4.532	nv	4.32	4.827	nv	nv	nv	4.428	4.064	4.281	4.594	4.305	5.126	4.704	4.749	4.512	3.991	4.43	nv	4.341	5.096	4.281	4.452	4.774	4.744	4.485	4.726
7210	-4	4	4.748	4.251	4	nv	4.472	4	4.658	nv	4.005	4.052	4.31	4.126	nv	4	4	nv	4.446	4	4.032	4	4.253	4.01	nv	nv	nv	nv	nv	4.397	nv	4	4	4.393	4.518	4.203	4.548	4.58	4	4	nv	4.295	4.034	4	4.255	4.271	4	4	nv
7212	-4	4.201	4.403	5	4.459	nv	4.403	4.437	4.462	nv	4.57	4.48	4.489	4.431	nv	4	4.413	nv	4.444	4.448	4.443	4.238	4.422	4.11	nv	nv	nv	nv	nv	4.49	nv	4.023	4.381	4.302	4.41	4.404	4.483	4.494	4	4.504	nv	4.438	4.389	4.495	4.242	4.371	4.367	4	nv
7215	-4	4	4	4	4	4	4	nv	4	4	4	nv	4	4	4	4.029	nv	nv	4	5.359	4	4.068	4.089	4	nv	4	4	4.003	4	4.477	4	4	4.55	4.437	4.112	4.051	4	4	4	4.025	4	4	4	4.049	4	4.096	4	4	4
7223	-4	4.729	4.452	4.392	5.147	4.59	4.899	5.057	4.557	4.729	4.832	4.403	4.71	5.003	5.043	4.604	4.665	4.387	4.352	5.063	4.687	4.498	5.177	5.17	4.737	4.518	4.456	4.776	4.751	5.4	4.954	5.332	4.505	4.831	4.415	5.113	5.311	5.016	4.821	5.13	4.74	4.749	4.748	5.051	4.495	4.942	4.639	4.92	4.8
7233	-4	4	4	4	4	4	4	6.104	4	4	4	4	4	4	4.589	4	4	4	4	4	4	4	4	4	4	4	4	4	nv	nv	4	4	4	4	4	4	4	nv	4	4	4	4	4	4	nv	4	4	4	4
7346	-4	4	4	4	4	4	4	4	4	4	4	4	4	4	4	4.581	nv	4	4	4	4	4	4	4	4	4	4	4	4	4	4	4	4	4	4	4	4.717	4	4	4	4	4	4	4	4.651	4	4	4	4
7364	-4	6.564	4.666	7.488	6.305	4.677	5.286	6.365	4.983	5.765	5.35	5.536	7.399	6.838	6.887	5.949	5.119	5.326	6.588	5.596	7.659	5.516	7.268	6.79	5.536	6.083	6.332	6.449	6.85	6.217	5.96	4.478	6.423	5.685	7.622	6.105	5.426	4.421	4.849	6.22	7.105	5.202	4.879	6	6.386	5.918	4.511	5.337	6.388
7365	-4	5.144	5.113	5.555	5.257	4.505	4.964	5.235	6.09	5.253	5.46	4.203	6.34	5.699	5.638	4	nv	4.375	6.139	5.454	5.485	5.503	6.1	4.973	5.138	6.193	4	5.143	5.646	6.33	5.092	4	5.159	6.025	5.534	6.016	4	5.377	5.311	5.153	4.526	5.473	4.608	5.782	4	5.2	4.609	4.815	5.83
7365	-3.6	5.669	4.605	5.996	5.974	4.461	5.42	6.17	5.938	5.757	5.316	5.777	6.084	6.089	5.765	5.883	4.861	4.206	6.415	5.716	5.879	6.267	6.162	5.875	5.195	6.324	5.064	5.757	5.879	6.142	5.077	4.402	5.355	5.795	5.861	5.522	5.951	4.525	5.313	5.695	6.13	5.451	5.087	5.904	5.892	6.317	4.27	5.553	5.915
7436	-4	4.638	4.697	4.567	4.532	4.631	4.417	4.789	4.794	4.515	4.57	4.726	4.745	4.519	4.742	6.198	nv	4.562	4.721	4.726	4.749	4.436	4.754	4.689	4.709	4.735	4.588	4.525	4.628	4.839	4.596	4.654	4.585	4.44	4.472	4.77	5.559	4.446	4.502	4.56	4.545	4.935	4.536	4.571	5.722	4.588	4.711	4.566	4.746
7519	-4	4	4	4	4	4	4	4	4.449	4	4	4.042	4	4.547	4.404	4	4	4	4.149	4	nv	4.292	4	4	4	4	4	4.465	4.428	4.439	4	4	4	4	nv	4	4	4.307	4	4	4	4	4	4	4	4	4	4	4.538
7520	-4	4.378	4.385	4.367	4.384	4	4.389	4.198	4.122	4	4.338	4.268	4.337	4.294	4.355	4.403	4.924	4	4.258	4.262	4.208	4.298	4.386	4.38	4.298	4	4	4	4	4.084	4	4.359	4.374	4.363	4.349	4.375	4.391	4.352	4	4.327	4	4	4.414	4.332	4.356	4.32	4.295	4.307	4.4
7521	-8.5	8.523	8.897	9.064	8.747	8.523	8.523	8.877	8.523	8.523	8.853	8.798	8.523	8.636	8.823	8.956	8.612	8.923	8.712	8.905	8.712	8.717	8.71	8.523	8.784	8.735	8.523	8.523	8.523	9.437	8.876	8.523	8.91	8.931	8.992	9.226	8.939	8.879	8.523	8.772	8.523	8.691	8.953	8.523	8.724	8.523	8.523	8.551	8.756
7521	-7	10.15	nv	11	11	nv	10.14	11	8.903	10.52	10.11	nv	11	9.575	11	11	9.855	nv	10.42	11	9.985	9.581	10.36	10.05	9.509	9.699	9.417	9.317	nv	11	10.78	8.494	11	10.54	10.6	11	11	10.93	9.803	10.4	9.459	10.15	nv	11	10.99	10.84	9.272	nv	10.14
7522	-4	6.863	6.531	7.094	7.04	6.684	6.993	5.185	6.209	6.941	6.756	5.682	6.789	6.716	6.928	6.945	6.467	6.28	6.632	6.349	6.735	6.396	6.735	6.277	6.647	6.334	5.944	6.464	6.866	7.054	6.59	6.268	6.805	6.488	6.949	7.406	6.837	6.969	6.321	6.513	6.692	6.568	7.331	6.9	6.875	7.092	6.401	6.073	7.003
7524	-4	4	4	4	4	4	4	nv	4	4	4	4.336	4	4	nv	4	4	4	4.221	4	4	4	4	4	4	4	4	4	4	4.02	4	4.354	4	4	4.124	4	4	4	4	4	4	4.095	4.24	4	4	4.086	4	4	4
7525	-6	10	nv	10	10	nv	10	10	9.023	10	9.47	nv	10	9.274	10	10	9.78	nv	10	10	10	9.36	10	9.018	9.202	9.707	9.411	9.343	nv	10	10	7.997	10	10	10	10	9.791	10	9.592	10	9.722	10	nv	10	10	10	9.063	nv	9.855
7529	-4	7.575	7.32	7.804	7.825	7.724	7.735	7.702	7.3	7.674	7.544	6.768	7.783	7.516	7.673	7.7	7.375	7.423	7.471	7.438	7.61	7.257	7.667	7.22	7.553	7.384	6.889	7.314	7.592	7.188	7.548	7.197	7.732	7.417	7.764	8	7.764	7.701	7.265	7.41	7.481	7.535	7.756	7.618	7.588	7.909	7.193	7.036	7.673
7530	-4	7.566	7.05	7.882	7.73	7.409	7.651	4	6.989	7.807	7.688	6.802	7.621	7.392	7.443	7.8	7.073	7.556	7.355	7.587	7.067	6.983	7.428	6.832	7.231	7.263	6.45	6.779	6.892	7.667	7.468	6.767	7.796	7.448	7.879	7.858	7.617	7.552	7.173	7.363	7.42	6.858	7.601	7.449	7.404	7.452	6.629	6.457	7.432
7532	-4	7.791	7.571	8	8	7.777	8	7.57	7.309	8	7.83	7.211	8	7.637	7.827	8	7.319	8	7.84	8	7.089	7.187	7.798	7.198	7.556	7.886	6.592	7.468	7.4	4	7.773	6.987	8	7.797	8	8	8	7.747	7.466	7.561	7.818	7.428	7.54	7.904	7.794	7.854	7.345	6.866	7.626
7533	-4	7.492	7.047	7.835	7.548	7.357	7.473	nv	6.868	7.504	7.547	6.83	7.489	7.388	7.479	7.578	6.913	7.599	7.319	7.362	7.398	6.983	7.377	6.833	7.169	7.292	6.429	6.674	6.807	7.744	7.439	6.614	7.714	7.274	7.861	7.863	7.387	7.333	7.061	7.213	7.354	7.434	nv	7.36	7.371	7.473	6.782	6.518	7.333
7534	-5	nv	7.369	8.205	nv	nv	7.824	8.523	7.415	nv	7.858	7.191	8.303	7.621	8.342	7.91	7.219	nv	7.621	7.71	7.892	7.482	7.718	nv	7.949	7.763	nv	nv	nv	8.741	7.902	7.319	8.609	7.852	8.343	8.759	8.329	7.687	6.981	7.819	nv	8.003	8.205	8.099	8.02	8.111	7.752	7.42	8.357
7535	-4	6.589	6.417	7.236	7.125	6.517	6.88	6.934	6.148	6.614	6.632	5.817	6.615	6.533	6.651	7.178	6.101	6.459	6.544	6.449	6.473	6.248	6.567	6.075	6.395	6.284	5.629	6.205	6.347	7.582	6.626	5.888	6.864	6.451	6.974	7.308	6.457	6.304	6.342	6.345	6.484	6.335	nv	6.446	6.463	6.733	6.303	5.825	6.652
7606	-4	4	4	4	4	4	4	4	4	4	4	4	4	4	4	4	4	4	4	4	4	4	4	4	4	4	4	4	4	4	4	4	4	4	4	4	4	4	4	4	4	4	4	4	4	4	4	4	4
7627	-4	4	nv	4	4	nv	4	4	4	4	4	4	4	4.676	4	4	4	4	4	4	4	4	4	4	4	4	4.551	4	4	4	4	4	4	4	4	4	4	4	4	4	4	4	nv	4	4	4	4	4	4
7757	-4	4.742	4.738	4.511	4.744	4.659	4.694	4.691	4.766	4.713	4.702	4.77	4.736	4.754	4.736	4.52	nv	4.711	4.78	4.558	4.701	4.681	4.672	4.525	4.761	4.777	4.714	4.585	4.505	nv	4.723	4.682	4.664	4.669	4.537	4.835	8	4.658	4.707	4.681	4.631	nv	4.773	4.763	4.745	4.685	4.759	4.721	4.777
7796	-4	4	4	4	4	nv	4	4	4	nv	4	4	4	4	nv	4	4.042	nv	4	4	4	4	4	4	nv	nv	nv	nv	nv	4	nv	4	4	4	4	4	4	4	4	4	nv	4	4	4	4	4	4.49	4	nv
7805	-4	4.866	4.751	4.658	4.817	nv	4.819	5.622	4.753	nv	4.821	4.842	4.966	4.843	5.544	4.695	5.683	nv	4.73	4.868	5.532	4.892	4.999	4.876	4.92	nv	nv	nv	nv	5.327	nv	4.76	5.067	4.813	4.8	4.997	5.155	4.843	4.74	4.897	nv	5.414	5.295	4.878	4.904	4.947	5.411	4.919	5.151
7833	-4	4.104	5.134	4.612	5.332	nv	5.34	4.493	4.75	nv	4.058	5.401	4.955	5.356	nv	5.3	4.441	nv	4.237	5.191	4.559	5.343	5.045	4.752	4.619	nv	nv	nv	nv	4.872	nv	4	4.752	4.788	5.022	5.023	4.358	4	4	4.118	nv	5.038	nv	4.29	nv	4.463	4.102	4	4.8
7962	-4	4.049	4.269	4.418	4.23	4.176	4.183	4.539	4.411	4.013	4.394	4.03	4.382	4.403	4.397	4.189	nv	4.357	4.353	4	4.487	4.327	4.298	4.277	4.351	4.434	4	4.347	4.322	4.525	4.3	4.399	4.282	4.084	4.353	4.549	4.574	4.354	4	4.157	4.26	4.541	4.006	4.33	4.417	4.475	4.345	4.087	4.366
8090	-4	4	4	4	4	4	4.004	4.567	4.01	4	4	4	4	4.008	4	4.09	nv	4	4.323	4	4.116	4	4	4	4.054	5.051	4	4.645	4.11	nv	4	4	4	4	4	4.163	4.927	4.61	4	4	4.141	nv	4.574	4	4	4.189	4.04	4	4.272
8096	-4	4	nv	4	4	nv	4	4	4	4	4	4	4	4	5	4	4	4	4	4	4	4	4	4	4	4	4	4	4	4	4	4	4	4	4	4	4	4	4	4	4	4	nv	4	4	4	4	4	4
8101	-3	3	3	3	3	3	nv	5.77	3	3	nv	3	3	3	nv	3	3	3	3	3	3	nv	3	3	3	3	3	3	nv	3.813	3	3	3	3	3	nv	3	3	3	3	3	3	3	3	nv	3	3	3	3
8120	-3.2	nv	6.387	5.387	nv	nv	6.086	6.8	6.293	nv	5.827	5.939	6.652	6.175	6.613	4.975	5.511	nv	5.705	5.678	5.991	6.011	6.51	nv	5.952	6.528	nv	nv	nv	6.434	6.135	5.457	5.941	5.499	5.936	6.438	5.983	5.546	5.131	6.211	nv	6.723	6.552	5.879	5.532	6.249	5.863	6.004	5.998
8174	-4	4	4	4	4	4	4	4	4	4	4	4	4	4	4	4	nv	4	4	4.152	4	4	4	4	4	4	4	4	4	nv	4	4	4	4	4	4.269	6.274	4	4	4	4	nv	4	4	4	4	4	4	4
8179	-4	4	4	4	4	4	4	4	4	4	4	4	4	4	4	4.267	nv	4	4	4	4	4	4	4	4	4	4	4	4	4	4	4	4	4	4	4	4	4	4	4	4	4	4	4	6.151	4	4	4	4
8552	-4	4	4	4.357	4.085	4.308	4.377	8	4.57	4.367	4.382	4.387	4	4.591	4.453	4	4.414	4.183	4.489	4.194	4.376	4.32	4.27	4.502	4.432	4.499	4	4.549	nv	4.16	4	4	4.089	4	4.349	4.471	4.282	4.376	4	4	4.299	4.496	4.484	4.131	4.344	4.194	4.56	4.335	4.199
8661	-4	4.711	4.718	4.239	4.74	nv	4.743	4.527	4.774	nv	4.568	4.674	4.678	4.694	4.592	4.236	4.665	nv	4.672	4.402	4.557	4.486	4.712	4.717	4.771	nv	nv	nv	nv	4.612	nv	4.28	4.742	4.524	4.556	4.672	4.79	4.719	4.647	4.66	nv	4.576	4.798	4.567	4.256	4.77	4.567	4.758	4.751
8673	-4	4.666	4.733	5.364	4.971	nv	4.74	5.605	4.995	nv	5.365	4.861	5.491	4.482	5.638	4.598	4.963	nv	5.294	4.91	5.683	5.332	5.32	4.983	4.801	nv	nv	nv	nv	5.369	nv	4.795	4.995	5.241	5.4	4.798	4.92	4.802	4.66	5.294	nv	5.69	5.248	4.937	5.284	4.965	4.817	4.947	4.927
8675	-4	7.244	nv	7.398	7.351	7.479	6.678	7.227	7.203	7.15	6.612	6.731	7.307	6.713	7.519	6.623	6.676	7.051	7.383	6.837	7.452	7.251	7.267	6.758	6.829	6.801	7.201	6.955	6.986	6.939	6.283	6.39	7.112	6.443	7.386	6.948	7.406	6.631	6.519	7.408	7.374	7.466	6.745	7.076	7.316	6.709	6.933	6.311	7.027
8786	-4	5.83	nv	5.437	5.841	nv	6.195	6.634	5.743	nv	5.734	5.815	5.806	5.844	6.28	5.663	5.717	nv	5.754	5.878	6.525	5.779	6.038	5.758	6.003	nv	nv	nv	nv	6.297	nv	5.815	5.916	5.738	5.585	6.834	5.815	5.747	5.91	5.721	nv	6.494	6.71	5.911	5.732	5.814	6.266	5.999	5.981
8797	-4	4.339	4.385	4.445	4.422	4.315	4.158	4.621	4.555	4.183	4.503	4.213	4.483	4.442	4.522	4.579	nv	4.39	4.467	4.554	4.437	4.306	4.389	4.465	4.484	4.441	4.382	4.375	4.375	4.576	4.352	4.022	4.401	4.36	4.39	4.553	4.691	4.304	4.35	4.405	4.474	4.588	4.281	4.397	4.75	4.319	4.506	4.2	4.422
8806	-4	nv	4.283	4.806	nv	nv	5.449	5.738	4.757	nv	4.482	4.662	4.714	4.704	5.157	5.304	4.818	nv	4.424	4.719	4.506	4.39	4.958	nv	4.738	5.271	nv	nv	nv	5.863	4.495	4.655	5.01	4.279	5.381	4.85	4.982	4.732	4.715	4.672	nv	4.67	4.798	5.369	4.802	5.521	4.82	4.615	4.746
8806	-3.6	4.76	4.004	4.542	5.019	4.42	4.962	5.545	4.364	4.326	4.362	4.364	4.376	4.405	5.601	4.812	4.434	4.286	4.123	4.382	4.295	4.148	4.693	4.611	4.623	4.953	4.313	4.378	4.334	5.554	4.39	4.302	4.638	4.084	5.134	4.599	4.374	4.398	4.324	4.453	4.427	4.357	4.539	4.702	4.698	4.779	4.25	4.238	4.417
8995	-4	4	4	4.128	4	4	4	4	4	4	4	nv	4.031	4	6.367	4	nv	4	4	4	4	4.071	4	4	4	nv	4.05	4.193	4.301	4	4	4	4	4	nv	4.064	4	4	4	4	4	4	4	4	4	nv	4	4	4
9168	-4	4	4	4	4	4	4	4	4	4	4	4	4	4	5.737	4	4	4	4	4	4.248	4	4	4	4	4	4	4	nv	4	4	4	4	4	4	4	4	4	4	4	4	4	4	4	4	4	4	4	4
9170	-4	7.724	7.965	7.744	7.788	7.536	7.673	6.822	7.885	7.649	nv	7.773	7.812	7.884	7.688	8	7.653	7.8	7.824	7.73	6.877	7.866	7.724	7.839	7.682	6.457	6.179	8	8	7.784	7.23	6.73	7.625	7.569	7.785	7.835	7.888	5.248	6.816	7.775	7.809	7.819	7.909	7.576	7.809	7.845	7.656	nv	7.828
9223	-4	5.89	5.727	5.811	5.767	5.626	6.123	5.599	5.699	5.785	6.078	6.003	5.769	5.606	5.605	5.787	5.701	5.785	5.718	6.137	5.563	5.704	5.663	5.844	6.218	5.634	5.886	5.851	6.253	5.618	5.722	5.711	5.782	5.762	5.661	5.79	5.693	5.856	5.908	5.65	6.143	6.116	5.744	5.809	5.98	5.808	5.774	5.9	5.651
9226	-3	nv	2.951	2.951	nv	nv	2.951	3.167	2.951	nv	2.951	2.951	2.951	2.951	2.951	2.951	4.951	nv	2.951	2.951	3.151	2.951	2.951	nv	2.951	2.951	nv	nv	nv	2.951	2.951	4.951	2.951	2.951	2.951	2.951	2.951	2.951	2.951	2.951	nv	2.951	2.951	2.951	2.951	2.951	2.951	2.951	2.951
9291	-4	4.81	4.75	4.728	4.861	nv	4.811	5.499	4.788	nv	4.68	4.756	5.224	4.929	5.711	4.722	4.737	nv	4.814	4.91	5.563	4.824	5.222	4.959	4.888	nv	nv	nv	nv	5.524	nv	4.753	4.853	4.8	4.791	5.598	5.41	4.892	4.66	4.905	nv	5.458	4.877	4.8	4.811	4.74	4.707	4.831	4.873
9358	-4	4.31	4.655	4.704	4.497	4.09	4.492	5.38	5.182	4.313	4.923	4.852	5.176	4.598	5.371	4.149	4.156	4	4.954	5.227	5.336	4.366	4.24	5.008	4.645	5.497	4.682	4.631	4.472	5.38	5.298	4.495	4.849	4.473	4.541	4.412	5.376	4.441	4	4.41	5.401	4.947	4	4.291	4.432	4.282	4.259	4	4.812
9608	-4	4.55	4.538	4.515	4.511	4.578	4.533	4.632	4.981	4.791	4.686	4.586	4.684	4.708	4.554	4.492	nv	4.621	4.488	4.862	4.587	4.568	4.723	4.689	4.618	5.466	4.635	4.623	4.576	4.719	4.512	4.661	4.731	4.557	4.521	4.625	4.74	4.512	4.647	4.475	4.611	4.558	nv	4.553	4.545	4.588	4.718	4.396	4.772
9609	-4	4.678	4.35	4.918	4.623	5.512	4.644	5.145	5.607	4.708	4.755	4.676	5.008	4.508	5.624	4.943	4.806	5.38	5.437	5.542	4.881	5.473	5.341	4.868	5.016	5.149	5.067	5.204	4.889	4.967	4.13	5.193	4.876	4.651	5.026	5.4	5.283	4.567	4.753	4.994	5.167	5.375	4.793	4.97	4.686	5.243	5.106	4.796	5.543
9665	-3.7	3.699	3.699	nv	3.809	3.699	3.699	3.699	3.817	3.855	3.782	nv	4.074	4.336	nv	4.235	3.699	3.699	3.699	3.983	3.699	4.467	4.485	3.745	4.087	3.699	3.805	4.02	nv	4.094	3.699	3.699	3.699	4.356	6.21	3.699	3.723	3.699	3.699	nv	3.699	3.732	3.699	3.699	4.96	3.874	3.699	3.699	3.699
9704	-4	4.686	4.611	4.597	4.585	4.797	4.545	4.803	4.796	4.552	5.936	4.771	4.838	4.724	5.001	4.686	4.59	5.482	4.825	4.613	4.974	4.778	4.757	4.756	4.763	4.664	4.765	4.703	4.776	4.919	4.863	4.932	4.743	4.452	4.731	4.806	4.762	4.727	4.709	4.736	4.842	5.489	4.65	4.635	4.587	4.754	4.699	4.735	4.916
9706	-4	5.527	5.002	5.368	6.025	4.799	5.66	6.086	4.866	5.556	4.711	5.052	5.068	4.889	6.188	5.706	4.999	4.577	4.878	4.847	4.984	4.79	5.512	5.315	4.93	5.666	4.695	4.899	4.917	6.305	5.266	5.084	5.564	4.723	6.387	5.283	4.795	4.791	4.94	5.122	4.91	4.904	5.169	5.524	5.626	5.572	4.753	4.844	5.208
9713	-4	4.384	4	4.179	4.475	nv	nv	5.054	4	nv	4	4	4	4	4.84	4.2	4	nv	4	4	4	4	4.24	4	4	nv	nv	nv	nv	4.671	nv	4.352	4.532	4	4.587	4.036	4	4	4	4	nv	4	4.142	4.441	4.122	4.374	4	4	nv
9853	-4	4	4	4	4	4	4	4	4	4	4	4	4	4	4	4	4.156	4	4	4	4	4	4	4	5.339	4	4	4	4	4	4	4.008	4	4	4	4	4	4	4	4	4	4	4	4	4	4	4	4	4
9855	-4	4.019	4	4.343	4.141	4.033	4	4	5.342	4.166	4	4	4.578	4	4	4.364	4.174	4.391	4.673	4.428	4.159	4.444	4.805	4.52	4.731	5.295	4.195	4.298	4.303	nv	4.828	nv	4.642	4.067	4.484	4.934	5.194	4	4.524	nv	4.533	4	4	4.537	4.478	4.217	4.462	4	4.592
9856	-3.3	nv	3.366	3.964	nv	nv	3.927	4.001	3.301	nv	3.905	3.363	3.943	3.751	3.899	3.301	5.301	nv	3.301	3.749	3.982	3.619	3.935	nv	3.301	3.985	nv	nv	nv	3.83	3.991	5.023	4.057	3.38	3.996	3.995	3.735	3.536	3.301	4.004	nv	4.038	4.033	3.996	4.004	3.987	3.687	3.827	3.673
9858	-4	5.507	5.038	5.444	5.073	nv	4.819	5.543	5.715	nv	5.311	5.463	5.473	4.892	5.43	5.555	5.479	nv	5.439	4.872	5.535	5.489	5.377	5.305	5.536	nv	nv	nv	nv	5.438	nv	5.406	5.527	5.423	5.443	5.518	5.348	4.979	5.266	5.864	nv	5.661	5.228	6.302	6.059	5.573	5.564	5.243	5.685
9921	-4	4.863	nv	4.959	4.627	4.954	4.244	4.346	4.924	4.879	4.719	4.912	4.649	4.606	4.714	4.826	4.545	4.826	4.45	4.45	5.462	4.846	4.792	4.809	nv	5.02	4.777	4.779	4.807	4.548	4.145	4.847	4.985	4.33	5.526	nv	4.845	4.962	4.677	4.863	4.733	5.163	4.776	4.765	4.943	4.898	5.043	4.834	4.997
9936	-4	5.32	4.941	5.365	4.95	5.685	nv	5.489	5.454	4.671	5.257	5.514	5.363	5.3	5.354	5.14	nv	5.43	5.235	5.068	5.441	5.76	4.932	5.444	4.905	5.351	5.217	5.597	5.645	5.324	5.407	4.55	4.494	5.261	5.371	nv	5.573	5.065	4.091	5.225	5.647	5.287	5.281	4.461	5.689	5.333	5.097	4.718	5.47
10010	-4	5.987	4.862	5.823	5.052	5.048	5.176	5.895	5.643	5.217	5.468	5.854	6.554	5.639	6.084	5.645	5.905	5.785	6.26	5.525	6.578	5.901	6.146	5.709	5.033	5.919	5.896	5.802	5.835	5.888	5.265	5.209	5.762	5.671	6.402	6.079	5.905	5.66	5.594	6.278	5.993	5.955	5.688	5.715	5.955	5.896	5.421	4.823	5.766
10144	-4	4.359	4.347	4.426	4.222	4.206	4.543	4.575	4.568	4.055	4.711	4.612	4.474	4.489	4.482	4.008	4.589	4.428	4.568	nv	4.675	4.343	4.472	4.304	4.553	4.705	4.202	4.472	4.39	4.855	4.519	4.364	4.384	4.12	4.318	nv	4.386	4.69	4.647	4.395	4.435	4.521	nv	nv	4.393	4.665	nv	4.41	4.528
10388	-4	4	4	4	4.105	4	4	4.24	4	4	4	4	4	nv	4.409	4.145	4.064	4	4	4	4	4	4.213	4.447	4	4	4	4	4	4	4	4	4	4	4	4	4	4	4	4	4	4.27	4.664	4.562	4	4	4	4	4
10408	-4	4.675	4	4.535	4.533	4.317	4.338	4.931	4.733	4.56	4	4.69	4.557	4.503	4.618	4.16	4.443	4	4.479	4.282	4.527	4.479	4.658	4.705	4.239	4.522	4.696	4.657	4.025	4.644	4.105	4	4.718	4	4.418	4	4	4.438	4	4.521	4.77	4.648	4.745	4.533	4	4.544	4.769	4.573	4.621
10411	-4	4	4	4	4	4	4	4	4	4	4	4	4	4	4	4	4	4	4	4	4	4	4	4	nv	4	4	4	4	4	4	4	4	4	4	4	4	4	4	4	4	4	4	4	4	4	4	4	4
10424	-4	4.422	4.54	4.469	4.425	4.249	4.3	4.779	4.749	4.268	4.426	4.644	4.874	4.654	4.872	4.341	nv	4.354	4.813	4.492	4.455	4.382	4.465	4.56	4.698	4.685	4.661	4.447	4.495	4.815	4.323	4.51	4.575	4	4.392	4.721	4.353	4.443	4.367	4.152	4.62	4.646	4.327	4.381	4.574	4.624	4.85	4.453	4.734
10438	-4	4.902	4.407	5.366	5.248	4.969	4.488	4.523	4.889	4.798	4.541	4.461	4.778	5.288	4.636	4.728	4.124	5.123	4.708	4.598	4.979	5.285	5.463	5.106	5.396	5.305	4.529	5.724	5.735	4.862	4.874	4.675	5.591	4.641	4.911	4.917	4.881	4.631	4.627	4.824	5.141	5.221	4.432	4.717	5.13	4.798	5	4.993	5.565
10447	-4	4.588	4.508	4.35	4.562	nv	4.357	4.456	4.469	nv	4.293	4.486	4.61	4.438	4.619	4.625	4.598	nv	nv	4.501	4.438	4.382	4.36	4.384	4.485	nv	nv	nv	nv	4.468	nv	nv	4.524	4.361	4.462	4.474	4.649	4.387	4.093	4.256	nv	4.588	4.664	4.373	4.287	4.749	4.674	4.413	4.421
10460	-4	5.627	5.157	5.428	5.088	6.008	4.72	5.502	5.786	5.243	5.253	5.307	5.412	4.893	5.415	5.482	5.492	6.292	5.424	5.006	5.621	5.522	5.408	5.393	5.498	5.507	5.332	5.379	5.315	5.428	4.79	5.434	5.44	5.447	5.442	5.578	4.999	5.003	5.033	5.719	5.506	5.641	5.187	6.266	5.399	5.694	5.538	5.09	5.964
10472	-4	4	4	4	4	4	4	5	4	4	4	nv	4	4	nv	4.42	4	4.355	4	4	4	4	4	4	4	nv	4	4	4	4	4	4	4	4	nv	4	4	4	4	4	4	4	4	4.153	4.246	nv	4	4	4
10482	-4	4.047	4	4.212	4.395	4.741	4	4.305	4.541	4.32	4.31	4	4.4	4.214	4.501	4	4.03	4.839	4.597	4	4.475	4.253	4.273	4.182	4.274	4.045	4.632	4.637	4.752	nv	4.192	nv	4.405	4	4.32	nv	4	4.255	4	nv	4	4.292	4.265	4	4.262	4	4.235	4.139	4.12
10483	-4	4	4	4	4	4	4	4.728	4	4	4.084	4	4	4	4	4	4	4	4	4	4	4	4	4	4	4	4	4	4	4	4	4	4	4	4	4	4	4	4	4	4	6.468	4	4	4	4	4	4	4
10526	-4	5.741	4.827	5.657	5.837	nv	5.598	5.595	6.215	6.274	5.636	5.828	5.064	5.323	6.458	5.069	5.438	5.118	5.945	5.916	6.068	6.207	5.956	6.37	5.812	5.837	5.14	6.09	nv	6.568	4.433	5.582	5.969	4.89	6.128	5.801	6.26	5.567	4.897	6.412	6.077	6.449	5.299	5.483	5.483	5.379	5.64	5.732	5.961
10572	-4	4	4	4	4	4	4	4.379	4.22	4	4	4.496	4.006	4	4.477	4	4.111	4.183	4.133	4	4.126	4	4	4	4	4.097	4	4.1	4	4.271	4	4	4	4	4	4.272	4.233	4.197	4	4	4.067	4.206	4	4.068	4	4	4	4	4.23
10573	-4	4	4	4	4	4.036	4	nv	4	4	4.188	4	4	4	4.346	4	4	4.092	4	4	4.108	4	4	4	4	4	4	4	4	4.24	4	4	4	4	4	4.274	4	4.205	4	4	4.125	4.437	4.249	4	4	nv	nv	4	4.373
10580	-4	4.874	4.846	4.768	4.888	4.82	4.849	nv	4.895	4.84	4.897	4.975	4.815	5.397	4.877	4.809	4.758	4.806	5.245	4.757	5.372	4.756	4.922	4.807	4.894	4.902	4.753	4.771	4.822	5.362	5.293	4.777	4.794	4.802	4.93	4.967	4.834	4.717	4.76	4.806	4.856	4.894	4.893	4.901	4.758	nv	nv	4.751	4.808
10709	-4	4.652	4.173	4.376	4.475	4.392	nv	4.519	4.779	4	4.289	4.544	4.764	4.633	4.759	4.697	nv	4.489	4.751	4.669	4.724	4.418	4.706	4.791	4.723	4.601	4.742	4	4.403	4.601	4.316	4.531	4.595	4.3	4.768	4.68	4.407	4.301	4.143	4.322	4.65	4.498	4.573	4.422	4.783	4.591	4	4.262	4.716
10777	-4	4.697	4.862	4.686	4.822	4.767	4.75	4.701	4.791	4.801	4.772	5.442	4.737	4.729	4.848	4.744	4.825	4.793	4.836	4.739	4.835	4.593	4.826	4.762	4.802	4.736	4.825	4.855	4.956	4.767	4.762	4.737	4.713	4.76	4.736	4.787	4.716	4.686	4.811	4.692	4.835	4.703	4.842	4.78	4.75	4.56	nv	4.982	4.818
10848	-4	4.476	4.557	4.141	4.572	4.822	4.492	4	4	4	4.471	5.251	4	nv	4	4.724	4.78	5.127	4	4	4	4	4.777	4	4.162	4.375	4.76	4	4	4	4.337	4	4.57	4.556	4.345	4.398	4	4	4	4.514	4	4	4.84	4.823	4.84	4.654	5.454	4	4.326
11225	-4	5.282	4.672	5.492	5.06	4.93	4.629	5.937	5.527	4.804	5.349	5.432	5.757	5.524	6.417	5.047	4.874	5.291	5.101	5.206	5.653	5.416	5.708	5.65	5.714	5.639	5.618	6.01	5.964	5.571	5.646	5.085	5.655	4.893	5.55	5.582	6.002	5.475	5.012	5.665	5.8	5.829	5.124	5.269	5.441	5.58	5.456	4.866	6.193
11227	-4	4	4	4	4.217	4	4	4	4	4	4.205	4	4	4.296	4	4.222	4	4.242	4.189	4.16	4	4.49	4	4	4	4	4.084	4	4	4	4	4	4	4	4	4.123	4	4.152	4	4	4.056	4	4	4.195	4.044	4	4	4	4
11232	-4	4.86	4.629	4.638	4.865	4.074	4.729	5.119	4.189	4.266	5.355	4.671	4.537	4.199	nv	4.838	4.643	4.575	4.461	5.406	4.082	4.342	4.6	4.474	5.988	4.277	4.545	4.131	4.095	4.192	4.376	nv	4.664	4.359	4.724	4	4.503	4.991	4.397	4.589	4.448	4.517	4.909	4.524	4.7	nv	4.198	4.069	4.643
11241	-4	5.916	5.458	5.858	5.662	5.386	5.436	6.641	5.714	5.519	5.792	nv	5.777	5.527	5.851	5.551	5.921	5.93	5.868	5.768	6.349	5.884	5.705	5.698	5.797	6.295	6.559	5.839	5.727	6.125	5.087	4.912	5.941	5.238	6.424	5.904	6.227	5.766	5.138	6.146	6.333	6.837	5.611	5.473	5.657	5.111	5.804	5.151	5.77
11243	-4	nv	4	4.079	nv	nv	nv	4.049	4	nv	4	4	4	4.039	4.148	4	4.245	nv	4	4.262	4	4	4	nv	4	4.642	nv	nv	nv	4.019	4	4.09	4	4	4.5	4	4.147	4.531	4	4	nv	4	4	4	4	4	4	4	4
11420	-4	4.906	4.845	5.036	4.931	nv	4.934	4.555	5.164	4.904	4.918	5.453	4.891	5.236	5.424	4.641	5.597	4.781	5.697	5.587	5.522	5.055	5.775	5.854	4.85	5.29	4.861	4.965	nv	5.488	5.152	4.772	4.95	4.939	5.468	5.168	5.079	4.956	4.923	4.977	4.962	5.382	5.109	4.877	5.01	5.41	4.741	4.977	5.454
11590	-4	4	4	4	4	4	4	nv	4	4	4	4	4	4	4	4	4	4	4	4	4	4	4	4	4	4	4	4	4	4	4	4	4	4	4	4	4	4	4	4	4	4	4	4	4	nv	4	4	4
11607	-4	4	4.347	4	4.162	4	4.006	nv	4.198	4	4.579	4	4	4	4	4.015	4.466	4.331	4	4	4.087	4.313	4.04	4	4	4.138	4	4.011	4.189	4.183	4.111	4.22	4	4	4	4.226	4	4	4.306	4	4	4.469	4	4	4.283	nv	4	4	4.437
11656	-4	4.273	4.632	4.291	4.424	4.693	4.346	4.671	4	4.271	4.497	4.434	4.392	4.451	4.718	4.411	4.59	4.65	4.525	4.46	4.549	4.337	4.334	4.317	4.598	4.49	4.575	4.426	4.377	5.061	4.648	4	4.521	4.252	4.501	4.701	4.605	4.567	4.324	4.385	4.561	4.844	4.631	4.458	4.488	nv	4.56	4.413	4
11668	-4	5.615	5.223	5.091	4.979	4.661	5.119	5.94	4.608	4.837	4.84	5.049	4.943	5.354	5.1	4.762	4.961	4.921	5.412	4.915	5.758	5.31	5.235	5.174	4.755	5.33	4.778	4.964	4.916	5.33	5.013	4.316	4.788	4.889	4.756	5.049	4.732	4.925	4.792	4.962	5.084	5.442	5.458	4.85	5.262	4.702	4.828	4.829	4.448
11713	-4	4.475	4.472	4.743	4.581	4.682	4.449	4.414	4.748	4.84	4.63	nv	4.451	4.555	4.998	4.831	4.257	5.166	4.929	4.467	4.434	4.826	nv	4.828	4.884	nv	4	4.821	4.718	4.033	4.566	nv	4.777	4.402	nv	4.575	4.582	4	4.603	4.429	4.733	4.665	4.457	4.523	4.907	nv	5	4.526	5.262
11773	-4	4	4	4	4	4	4	4	4.166	4	4	4	4	4	4	4	4	4	4	4	4	4	4	4	4	4	4	4	4	4	4	4	4	4	4	4	4	4	4	4	4	4	4	4	4	4	4	4	4.509
11779	-3.1	nv	4.62	3.125	nv	nv	3.192	3.125	3.125	nv	3.125	3.125	3.125	3.125	3.125	3.125	3.284	nv	3.125	3.125	3.125	3.125	3.125	nv	3.127	3.125	nv	nv	nv	3.125	3.125	4.125	3.125	3.125	3.125	3.125	3.125	3.125	3.125	3.125	nv	3.125	3.125	3.125	3.125	3.125	3.125	3.125	3.125
11841	-4	4	4	4	4	4	4	4	4	4	4.678	4	4	nv	4	4	4	4	4	4	4	4	4	4	4	4	4	4	4	4	4	4	4	4	4	4	4	4	4	4	4	4	4	4	4	4	4	4	4
11850	-4	4.216	4.396	4.465	4	4.011	4.065	4.653	4.182	4.402	4.24	4.58	4.383	4.492	4.401	4	4.266	4.1	4.524	4.379	4.24	4.396	4.442	4.098	4.55	4.558	4	4.387	4.411	4.712	4	4	4.105	4	4.018	4.606	4.054	4.439	4	4	4.356	4.551	4.699	4.149	4.428	4	4.671	4.099	4.525
11897	-4	4.143	4	4	4.231	4.731	4	4	4	4.188	4	4	4	4.568	5.166	4	4	4.107	4.251	4.095	4.105	4.639	4.151	4.771	5.045	4.17	4	4.279	4.331	4	4	4	4.91	4.011	4.361	4.32	4.363	4	4	4	4.083	4.731	4.458	4.024	4.306	4	4	4	5.352
11905	-4	4.584	4.219	4.779	5.016	4.286	4.26	5.628	4.54	4.629	4.239	4.064	5.187	5.305	5.23	5.02	4.099	4.458	5.073	4.829	5.249	4.955	5.081	4.788	4.69	4.661	4.677	4.661	4.76	5.711	4.905	4	4.473	4.698	5.382	4.686	5.035	4.933	4.25	4.682	5.534	5.073	4.39	4	4.645	4.355	4.163	4.639	4.949
11926	-4	4.43	4.532	4.338	4.381	4.404	4.565	4.698	5.884	4.521	4.363	5.553	4.525	4.741	4.637	4.626	4.108	4.277	6.051	4.532	4.47	4.564	4.45	4.358	4.33	4.306	4.408	4.261	4	4.574	4.419	4.472	4.404	4.257	4.557	4.552	4.47	4.495	4.596	4.542	4.333	4.608	4.63	4.471	4.489	4.604	4.238	4.378	4.357
11930	-4	4.972	4.858	4.81	4.912	4.855	nv	5.314	4.923	4.766	4.838	5.483	4.973	4.912	5.324	4.858	nv	4.956	5.361	5.337	5.47	4.862	5.284	5.575	4.798	4.886	5.41	5.37	5.275	5.283	4.859	4.799	5.393	4.858	4.926	4.925	4.88	4.928	4.833	4.797	5.082	5.198	4.825	4.88	4.813	4.861	4.823	5.324	5.443
11979	-4	5.678	5.474	5.917	5.472	nv	5.281	6.185	5.788	nv	5.643	5.537	5.778	5.822	5.614	5.585	5.756	nv	5.642	5.718	5.991	6.131	5.786	5.738	5.607	nv	nv	nv	nv	6.278	nv	5.601	5.755	5.515	5.952	5.69	5.695	5.444	5.436	5.482	nv	5.923	5.449	5.856	5.668	5.596	5.501	5.776	5.763
11981	-4	4.928	4.564	5.253	5.445	5.104	4.745	4.599	5.56	4.711	5.099	4.972	4.96	5.233	5.404	4.814	5.428	4.764	5.541	5.001	5.372	5.328	5.453	4.419	4.896	5.318	5.129	5.201	nv	nv	4.567	4.639	4.92	4.083	5.248	5.297	5.277	nv	4.721	5.131	5.272	5.083	4.951	5.187	nv	5.216	4.854	5.208	5.201
11991	-4	4.002	4.672	4.346	4.366	nv	4.579	4.199	4.422	4.504	4.562	5.337	4	4.531	4.465	4	4.81	4.684	4.549	4.251	4.454	4.724	4.386	4.116	4.441	4.292	4.394	4.381	nv	4.649	4.076	4.38	4.31	4	4.358	4.451	4.425	4.411	4.286	4.361	4.448	4.493	4.09	4.23	4.408	4.416	4.4	4.253	4.639
12053	-4	4	4	4.312	4.263	nv	4	4	4	4	4	4	4.074	4.303	4	4	4.984	nv	nv	4.24	4.207	4.118	4	4	4	4	4	4	4	4	4.029	nv	4.032	4	4.287	4.063	4	nv	4	4	4	4	4	4.078	4	4	4	4	4.18
12097	-4	4.874	4.454	5.37	5.091	5.14	4.168	4.469	5.204	4.677	4	4.591	4.784	4.87	4.978	4.77	4	5.16	4.619	4.403	5.215	5.252	5.561	5.367	5.565	5.295	4	5.738	5.72	4.469	4.709	4.556	5.449	4.464	4.92	5.274	4.979	4.167	4	4.784	5.329	5.481	4	4.54	5.071	5.328	4.892	nv	5.796
12129	-4	4	nv	4	4	4	4	4	4	4	4	nv	4	4	8	4	4	4	4	4.089	4.298	4.172	nv	4	4	nv	4	4	4	4	4	4	4	4	nv	4	4	4	4	4	4	4	4	4	4	nv	4	4	4
12150	-4	4.55	4.53	5.197	4.158	nv	4	4.969	4.742	nv	4.44	4.987	5.295	4	5.813	4.208	4.472	nv	4.483	4.516	4.773	5.254	4.653	4.071	4.596	nv	nv	nv	nv	5.295	nv	5.614	4.819	4.232	5.607	5.703	4.006	4	4.252	4	nv	5.257	4.185	4.529	4.365	4.774	4	4.369	5.253
12161	-4	4.011	4	4	4.103	4	4.268	4.481	4	4.629	4	4.59	4.347	4.547	4.658	4	4.243	4	4	4	4.355	4	4.411	4.399	4	4.538	4.42	4.24	4.333	4.583	4.646	4.159	4	4.117	4	4	4.278	4.432	4	4.623	4.646	4.21	4.141	4	4	nv	4.191	4	4
12174	-4	4	4	4	4	4.021	4	6.271	4	4	4.362	4	4	4	4	4	4	4	4	4	4	4	4	4	4	4	4	4	4	4	4	4	4	4	4	4	4	4	4.117	4	4	4.767	4	4	4	4	4	4	4
12181	-4	4	4	4	4	4	4	4.687	4	4	4	4.469	4	4	4.127	4	4	4	4	4	5.346	4	4	4	4	4	4	4	4	5.314	4	4	4	4	4.178	4	4	4	4	4	4	4	4	4	4	4	4	4	4
12274	-4	4	4.31	4.187	4.022	4.317	4.054	4.627	4	nv	4.431	4	4.089	4.206	4.437	4.222	4.539	4	4	4.046	4.075	4.382	4.093	4	4	4	4	4	4	4.46	4	4	4.322	4	4.156	nv	4.343	4	4	4	4.188	nv	4.318	nv	4	4.133	4.001	4	4.179
12286	-4	4.276	4.698	4.648	4.454	nv	4.514	4.228	4.412	4.496	4.896	4.514	4.25	4.815	4.692	4.241	4.677	4.477	4.518	4.462	4.507	4.442	4.293	4.467	4.421	4.351	4.253	4.548	nv	4.769	4	4.108	4.124	4.318	4.488	4.659	4.572	4.577	4.006	4.596	4.486	4.411	4.458	4.357	4.326	4.49	4.451	4.352	4.572
12288	-4	4	4.364	4.134	4.111	4.462	4.566	4	4.188	4.223	4.49	5.013	4	5.132	4.428	4	4.674	4.186	4.297	4.432	4.559	4.583	4.491	4.177	4.168	4.626	4.193	4.305	nv	4.888	4	4.262	4.845	4	4.745	4.486	4.537	4.123	4	4.288	4.451	4.325	4	4.335	4.322	4.359	4.251	4	4.588
12368	-4	4	4.31	4	4.137	4.468	4.248	4.145	4.039	4	4.047	4.03	4	4.02	4.52	4	4.543	4	4	4	4.287	4.204	4.136	4.241	4	4	4	4	nv	4.804	4	4	4	4	4	4	4.254	4	4	4.261	4	4	4	4	4	4	4	4	4
12405	-4	4	4	4	nv	4	4	4.812	4	4	4	nv	4	4	nv	4	4	4	4	4	4	4	4	4	4.706	nv	4	4.474	4	4.379	4	4	4	4	nv	4	4	4	4	4	4	4	4	4	4	nv	4	4	4
12455	-4	5.674	4	5.74	5.758	6.697	5.421	6	5.92	5.4	5.763	4	5.787	5.608	8	5.685	5.367	5.705	6	5.844	6	5.642	4	5.417	7.148	4	5.759	5.577	5.618	6	5.975	7.622	5.546	5.308	4	7.637	6	7.017	5.252	5.665	5.364	5.869	5.54	5.744	5.595	nv	5.322	5.021	5.326
12492	-4	4	4	4	4	4	4	4	4	4	4	4.402	4	4	4	4.34	4	4	4	4	4	4	4	4	4	4	4	4	4	4	4	4	4	4	4	4	4	4	4	4	4	4	4	4	4	4.953	4	4	4
12600	-4	4	4	4	4	4	4	5.538	4	4	4.281	4	4	4	4	4	4	4	4	4	4	4	4	4	4	4	4	4	4	4	4	4.357	4	4	4	4	4	4	4.696	4	4.185	4.04	4	4	4	4	4	4	4
12650	-4	4	4	4	4	4	4	4	4	4	4	nv	4	4	4	4	4	4	4	4	5.245	4	4	4	4	4	4	4	4	5.365	4	4	4	4	4	4	4	4	4	4	4	4	4	4	4	nv	4	4	4
12825	-5	5	5.272	5.704	5	5	5.199	5	5	5	5.105	5	5	5	5	5	5.097	nv	5	5.02	5.722	5.929	5	5	5	5	5	5	5	5.089	5	5.072	5	5	5.451	5	5	5	5	5	5.028	5	5	5	5.058	5	5	5	5.089
12825	-4	5.596	4.501	6.774	4.446	4.236	7.18	4.357	4.664	4.158	4.381	4	4.273	4.204	4.914	4.207	4.722	4.05	4.219	4.049	4.539	5.25	4.194	4.328	4.274	4.228	5.542	4.364	4.407	4.681	4.455	4.431	4.656	4	5	4	4.297	4.402	4	4.748	4.627	4.685	4.2	4	4.482	4.082	4	4.05	4.868
12955	-4	4	4	4	4	4	4	4	4	4	4	nv	4	4	4	4	4	4	4	4	4	4	4	4	4	4	4	4	4	4	4	4	4	4	nv	4	4	4	4	4	4	4	4	4	4	5.042	4	4	4
13028	-4	5.262	5.676	4.868	4.902	4.978	5.267	5.551	5.867	4.793	5.48	nv	5.225	5.268	5.616	4.925	5.255	5.596	5.502	4.927	5.674	5.202	5.573	5.753	5.729	5.344	5.017	5.517	5.641	5.459	4.944	4.974	4.805	4.968	nv	5.573	4.823	4.935	4.828	4.969	4.891	5.464	5.048	5.016	5.476	nv	5.492	5.73	5.79
13119	-3.5	nv	4.856	3.523	nv	nv	3.523	3.523	3.523	nv	3.523	3.523	3.523	4.19	3.523	3.523	3.523	nv	3.523	3.523	3.69	3.523	3.523	nv	3.523	3.523	nv	nv	nv	3.523	3.523	4.523	3.523	3.523	3.523	3.523	3.523	3.523	3.523	3.637	nv	3.523	3.523	3.523	3.523	3.523	3.523	3.523	3.523
13162	-4	4.648	4	4	4	5.713	4.444	4.603	4	4.172	4.094	4	4	4	4.286	4	4	4.328	4	4.681	4.426	4.134	4	4	nv	4.461	4	4.689	4.656	4.101	4	4	4.635	4	5.337	5.702	4.734	4.285	4	4	4.599	4.494	4.563	4.607	4	4.864	4.717	4	5.339
13176	-4	4.564	4.665	4.357	4.36	4.53	4.409	4.627	4.791	4.223	4.624	4.813	4.702	4.64	4.677	4.535	4.496	4.564	4.738	4.365	4.715	4.742	4.762	4.721	4.763	4.577	4.59	4.719	4.72	4.65	4.552	4.685	4.423	4.467	4.796	4.731	4.754	4.402	4.48	4.376	4.487	4.716	4.542	4.311	4.7	nv	4.673	4.636	4.744
13239	-4	4.777	4.813	4.688	4.645	4.779	4.676	5.328	5.126	4.552	5.421	5.564	4.823	4.768	6.405	4.85	4.799	4.755	4.771	4.833	4.856	4.811	4.813	4.698	4.717	4.838	4.815	4.806	4.792	4.769	4.79	4.793	4.714	4.768	4.886	4.725	4.824	4.779	4.781	4.74	4.774	4.784	4.84	4.627	4.853	nv	4.749	4.806	4.821
13307	-4	4.5	4	nv	4.611	nv	4.322	4.388	4.606	5.093	4.588	4.819	4.675	5.123	4.407	4.608	4.717	nv	4.174	4.207	4.513	nv	4.848	4.646	4.711	4.897	5.223	4.48	4.545	4.455	4	nv	4.444	nv	4.637	4.542	4.748	4	4	4.519	4.616	4.604	nv	4.722	5	4	4.48	4.436	nv
13316	-4	5.714	5.739	5.735	5.709	5.293	5.634	6.303	5.761	5.759	5.67	5.681	5.717	5.609	5.622	5.792	5.473	5.701	5.721	5.754	5.829	5.646	6.008	5.752	6.059	5.741	5.709	5.679	5.709	5.625	5.623	5.376	5.668	5.633	5.681	5.896	5.684	5.642	5.665	5.682	5.705	5.863	6.434	5.694	5.712	5.747	5.693	5.727	5.649
13354	-4	4.317	4.007	4	4	nv	4	4	4	4	4	4	4	4	4	4	4	4	4	4	4	4	4.421	4.389	4	4.509	4	4	nv	4.512	4	4	4	4	4	4.046	4	4	4	4	4	4.533	4	4	4	4.363	4	4	4
13364	-4	4	4.137	4	4	4	nv	4	nv	4	4	4	4	4	4	4.102	4	4.11	4	4	4	4	4	4	4.189	nv	4	4	4	4	4	4.656	4	4	4	4.019	4	nv	4	4	4	4.413	4	4	4	nv	4	4	4
13378	-4	4.086	4.274	4.015	4	4	4.113	4.6	4.871	4.114	4	4.784	4.444	4.129	5.449	4.016	4.216	4.016	4.38	5.052	4.355	4.219	4.282	4.668	4.571	6.509	4.458	4.578	4.44	5.148	4	4.195	4	4.002	4.401	4.254	5.334	4.152	4	4	4.128	4.316	4.653	4.033	4.173	4	4.254	4.535	4.601
13397	-4	4	4	4	4	nv	4	5.855	4	nv	4	4	4	4	4	4	4	nv	4	4	4	4	4	4	4	nv	nv	nv	nv	4	nv	4	4	4	4	4	4	4	4	4	nv	4.96	4	4	4	4	4	4	4
13413	-4	4	4	4	4	nv	nv	4.068	4.25	nv	4	4	4.605	4.789	5	4	4	nv	4	4	4	4	4	4	4	nv	nv	nv	nv	4	nv	4	4	4	4.097	4	4	4	4	4	nv	4.618	4.161	4	4	4	4	4	4
13480	-4	5.784	5.717	5.732	5.738	5.401	5.72	7.325	5.711	5.694	5.715	6.229	5.789	5.674	6.068	5.777	5.79	5.822	5.774	5.774	5.596	5.73	5.955	5.761	5.86	5.729	5.748	5.737	5.785	5.662	5.678	5.53	5.71	5.785	5.748	5.802	5.736	5.708	5.797	5.707	5.768	5.952	5.742	5.844	5.706	5.717	5.746	5.742	5.553
13512	-4	4	4.111	4	4	4	4	nv	nv	4	4	4.696	4.362	4.243	4	4	4.501	4	4.349	4	4.557	4	4	4.642	4.247	nv	4	4.095	4.341	4.403	4	4	4	4	4.186	4	4.451	4	4	4	4	4.584	4.099	4	4	nv	4.454	4.538	4.767
13597	-4	4.327	4.545	4.256	4.148	4.495	4.171	nv	nv	4.468	4	nv	5.267	4.361	4.653	4.317	4.141	4.712	4.441	4.239	4.477	4.516	4.337	4.299	4.643	nv	4.005	4.875	4.449	4.334	4.466	nv	4.35	4.359	4.412	4.645	4.663	4.194	4	4.199	4.454	nv	4.563	4.456	4.342	nv	4.577	4.07	4.517
13611	-4	4.813	4.693	4.669	4.69	nv	4.926	5.316	4.966	nv	4.76	5.055	5.324	4.788	5.115	4.786	5.277	nv	5.267	4.714	5.648	4.904	4.893	4.876	4.705	nv	nv	nv	nv	5.468	nv	4.788	4.767	4.844	4.987	4.828	4.713	5.354	4.87	4.824	nv	5.204	4.829	5	4.837	4.775	4.762	4.772	4.802
13726	-4	4.495	4.226	4.38	4.314	4.217	4	nv	4.875	4	4.685	4.808	4.659	4.379	nv	4	4	4	4.729	4	4.568	4	4.49	4.386	4.292	4.422	4	4.364	4.436	4.54	4.379	4.478	4.268	4	4.574	4.576	4.477	4	4	4.24	4.249	4.694	4.586	4	4.104	4.617	4.197	4.405	4.79
13728	-4	4	4	4	4	4	4	nv	4.352	4	4.739	4.642	4.005	4.099	nv	4	4	4	4.628	4	4.494	4	4	4	4	4	4	4	4	4	4	4	4	4	4	4.08	4	4	4	4	4	4.446	4	4	4	4	4	4	4.315
13801	-4	4.718	4	4.139	4.374	nv	4.474	4.891	4	nv	4.221	4	4.726	4.369	6.457	4.608	4	nv	4.326	4.177	4.337	4.305	4.439	4.343	4.367	nv	nv	nv	nv	nv	nv	4.407	4.159	nv	4.485	4.476	4.238	4	4	4.166	nv	4.404	nv	4.269	4.416	4.469	4.641	4.318	4.321
13831	-4	4.938	4.679	4.578	4.694	4.69	4.72	5.707	4.699	4.743	4.619	4.695	5.056	4.775	5.621	4.755	4.89	5.432	4.626	4.823	5.506	4.744	5.428	4.767	4.955	4.753	4.74	4.872	5.067	6.452	4.661	4.611	4.776	4.609	4.817	4.989	4.946	4.835	4.641	4.742	4.811	5.177	4.733	4.97	4.79	4.685	4.848	4.987	4.786
13973	-4	6.381	6.208	6.293	6.438	5.258	6.102	6.417	6.121	6.189	6.272	nv	6.681	6.224	6.103	6.333	6.139	5.756	6.445	6.613	6.163	6.294	6.321	5.452	5.899	6.323	6.676	5.357	5.804	6.626	5.672	6.061	6.1	6.265	6.446	6.567	6.282	6.247	6.098	6.286	5.975	6.664	5.94	6.227	6.159	5.995	5.411	5.821	5.644
13984	-4	4.699	4.792	4.918	4.978	4.751	4.823	6.224	4.764	4.808	4.944	5.163	5.11	5.057	5.453	4.824	5.041	5.153	4.769	5.133	5.54	5.028	4.989	4.811	4.929	5.533	4.867	4.85	4.914	5.726	4.879	4.726	5.291	4.849	5.05	5.397	5.189	5.049	4.749	4.947	5.083	5.675	5.052	4.914	4.783	4.721	4.907	4.833	5.246
14006	-4	5.864	5.147	5.526	5.663	nv	5.673	6.393	5.516	5.991	5.348	5.83	5.271	5.708	5.916	5.473	5.655	5.373	5.438	5.664	6.162	5.528	6.58	5.917	5.601	6.227	5.313	5.501	nv	6.571	5.577	5.631	5.658	4.789	5.39	5.926	5.961	5.226	5.539	5.747	5.555	6.549	5.759	5.231	5.275	5.642	5.597	5.609	5.683
14022	-4	5.311	4.638	4.517	5.364	nv	5.219	5.252	5.514	4.868	4.722	5.525	4.679	5.652	5.746	4.78	nv	4.497	4.794	5.204	5.386	4.858	5.602	5.605	4.944	5.654	4.608	4.855	nv	6.632	4.725	5.593	5.251	4.618	4.67	5.847	5.751	4.872	4.58	5.563	4.819	5.725	5.741	4.925	4.733	5.016	4.906	4.969	4.739
14040	-4	5.463	4.862	4.65	4.758	nv	5.551	5.631	5.118	nv	4.714	4.743	5.139	4.81	5.661	4	5.587	nv	4.649	4.937	5.506	4.716	5.253	4.812	4.889	nv	nv	nv	nv	5.587	nv	4.774	4.881	4.473	4.686	5.741	5.018	5.241	4.683	5.057	nv	5.472	5.388	4.725	4.716	4.986	4.711	4.747	4.85
14050	-4	4.932	4.615	4.403	4.07	nv	4.682	4.682	5.028	5.1	4.244	4.711	4.922	4.604	4.876	4.463	4.805	nv	4.757	4.611	4.905	4.497	4.687	4.823	4.68	4.719	4.802	4.785	4.781	4.819	4.376	nv	4.072	4.47	4.744	4.588	4.013	4.29	4.601	4.476	4.721	4.709	5.619	4.217	4.677	4.779	4.999	4.686	4.582
14186	-4	4	4	4	4	4	4	nv	nv	4	4	4	4	4	nv	4	4	4	4	4	4	4	4	4	4	nv	4	4	4	5.204	4	nv	4	4	4	4	4	4	4	4	4	nv	4	4	4	nv	4.13	4	nv
14229	-4	6.003	5.605	5.783	5.617	5.608	5.798	6	5.908	5.449	5.336	5.866	6.215	5.641	5.693	5.653	5.945	5.473	5.987	5.754	6.084	5.789	5.97	5.742	5.721	5.681	4.995	5.833	5.749	6.286	5.73	5.398	5.794	5.773	6.172	5.869	5.545	5.782	5.698	5.978	5.749	5.688	5.922	5.649	6.137	5.777	5.778	5.793	5.767
14288	-4	4	4	4	4	4	4	nv	nv	4	4	4	4	4	nv	4	4	4	4	4	4.218	4	4	4	4	nv	4.81	4	4	4	4	4	4	4	4	4	4	4	4	4	4	nv	4	4	4	nv	4.057	4	4
14343	-4	4.547	4.571	4.502	4.542	4.201	4.251	4.487	nv	4	4.87	4.77	4.578	4.522	nv	4.644	4.499	4.66	4.637	4.7	4.696	4.557	4.78	4.435	4.809	nv	4.869	4.472	4.607	4.884	4.369	4.402	4.589	4	4.612	4.821	4.686	4.303	4.407	4.354	4.939	nv	4.356	4.401	4.58	nv	5.194	4.267	4.776
14347	-4	4	4	4	4	4	nv	4	4	4	4	4	4	4	4	4	nv	4	4	4	4	4	4	4	4	4	4	4	4	4	4	4	4	4	4	4	4	4	4	4	4	4	4	4	4	4	4	4	4
14543	-4	4.367	4	4	4	4	4	5.089	nv	4	4	4	4	4	nv	4	4	4	4	4.265	4.352	4	4	4	4	nv	4	4	4	4.573	4	4	4	4	4.371	4.377	4	4	4	4	4.772	nv	4	4	4	nv	4.477	4	4
14574	-4	5.52	5.652	5.584	5.451	5.361	5.545	5.719	5.777	5.176	5.166	5.439	5.718	5.561	5.748	5.187	nv	5.668	5.778	5.266	5.706	5.51	5.828	5.756	5.416	5.622	5.545	5.69	5.711	5.897	5.367	5.298	5.478	5.555	5.705	5.636	5.216	5.332	5.516	5.468	5.693	5.722	5.703	5.236	5.661	5.56	5.417	5.741	5.664
14666	-3.6	nv	5.146	4.039	nv	nv	4.135	4.393	3.79	nv	4.092	3.904	3.602	4.009	4.437	4.23	3.835	nv	3.919	3.602	3.606	3.816	3.854	nv	3.996	4.672	nv	nv	nv	4.714	4.335	3.954	4.089	3.935	4.569	4.295	3.884	3.898	3.602	3.977	nv	3.775	4.521	3.891	3.967	4.304	3.602	3.614	4.015
14703	-4	4	4	4	4	4	4	4	4	4	4	4	4	4	4.486	4	4	4	4	4	4	4	4	4	4	4	4	4	4	4	4	4	4	4	4	4	4	4	4	4	4	4	4	4	4	4	4	4	4
14711	-4	4	4	4	4	4	4	4	4	4	4	4	4	4	4	4	4	4	4	4	4	4	4	4	4	4	4	4	4	4	4	4	4	4	4	4	4	4	4	4	4	4	4	4	4	4	4	4	4
14973	-4	4	4	4	4	4	4	4	4	4	4	nv	4	4	5.545	4	4	4	4	4	4	4	4	4	4	4	4	4	4	4	4	4	4	4	4	4	4	4	4	4	4	4	4	4	4	4	4	4	4
14974	-3.2	nv	4.748	4.554	nv	nv	4.484	5.152	4.697	nv	4.51	4.775	4.002	3.475	4.482	4.185	5.22	nv	4.419	4.798	4.43	4.877	4.423	nv	4.01	4.038	nv	nv	nv	4.915	3.617	4.384	4.305	4.555	5.107	4.297	4.991	4.388	3.794	4.493	nv	4.772	5.055	3.875	4.541	4.407	4.228	3.927	4.531
14975	-3.5	nv	4.52	4.209	nv	nv	4.561	5.378	4.485	nv	5.03	4.852	4.832	4.235	5.105	4.455	5.369	nv	4.525	5.143	5.081	4.665	4.838	nv	5.049	4.935	nv	nv	nv	5.159	3.688	4.752	5.238	4.001	5.012	5.446	4.869	4.232	3.984	4.468	nv	5.363	6.2	4.28	4.333	4.903	4.424	4.761	5.023
15181	-4	4.291	4.38	4	4	4	4	4.221	nv	4	4.353	nv	4.415	4	nv	4.291	4	4	4.346	4	4.072	4.333	4.458	4.339	4.278	nv	4.459	4.032	4.233	4	4	4	4	4.176	4.804	4	4.268	4	4	4	4.456	4	4.105	4	4.477	nv	4.57	4.517	4
15200	-2	2.045	3.119	2.448	2.102	2.505	2.184	2.737	2.538	2.451	2.371	2.25	2.995	2.914	2.771	3.094	3.218	2.237	2.891	3.121	2.196	2.083	2.718	3.069	3.434	2.58	3.075	2.852	3.464	2.846	2.109	2.248	2.99	2.343	3.006	3.17	2.576	2.842	2.702	2.224	2.704	2.81	2.275	2.627	3.509	2.3	3.542	2.496	3.768
15226	-4	4.458	4.354	4	4	4.087	4	4.638	nv	4.054	4.54	nv	4.516	4.316	nv	4	4	4.035	4.2	4	4.51	4.049	4.243	4	4	nv	4.166	4.109	4.539	4.639	4.04	4	4.126	4	4.22	4.574	4.21	4	4	4	4.412	5	4	4.117	4	nv	4.364	4	4.211
15234	-4	4.266	4	4	4	4.219	4	4.832	nv	4.504	4.309	nv	4.445	4	nv	4	4	4.294	4	4.211	4.466	4	4.622	4.206	4	nv	4.187	4.236	4.357	4.508	4.29	4	4.443	4	4.236	4.434	4.337	4.195	4	4.237	4.161	nv	4	4.41	4	nv	4.243	4.012	4.005
15309	-3.3	nv	6.122	5.385	nv	nv	5.245	6.483	5.401	nv	6.228	5.743	5.712	5.856	6.193	5.608	6.093	nv	4.883	5.441	5.917	5.405	5.768	nv	5.448	5.389	nv	nv	nv	6.401	5.775	5.124	6	5.503	5.677	6.091	5.594	6.302	4.768	5.943	nv	6.103	6.268	5.373	5.279	5.283	5.703	5.33	6.481
15367	-4	4	4	4.09	4	nv	4	4	4	nv	4.231	4.091	4	4	4	4	4	nv	4.344	4	4	4.218	4	4	4	nv	nv	nv	nv	4.284	nv	nv	4	4	4.389	4	4.534	4	4	4	nv	4.041	4	4	4	4	4.098	4	4.2
15436	-4	4	4	4	4.07	4.369	4	4	4	4	4	4	4	4	4	4	4	4	4	4	4	4	4.43	4	4.462	4.004	4	4	nv	4.268	4	4	4	4	4	4	4	4	4	4	4	4	4	4	4	4	4	4	4
15600	-4	4	4.252	4	4	nv	4.099	4.339	4	nv	4	4	4	4.013	4.312	4	4	nv	4.022	4	4.256	4	4	4.276	4.16	nv	nv	nv	nv	4	nv	4	4	4.08	4	4	4.277	4.368	4.158	4	nv	4	4	4	4	4.13	4	4	4.055
15608	-4	4	4	4	4	4	4	4.477	nv	4	4	nv	4	4	nv	4	4	4	4	4	4	4	4	4	4.627	nv	4	4	4	4	4	4	4	4	4	4	4	4	4	4	4	nv	4	4	4	nv	4.067	4	4.565
15609	-4	4	4	4	4	nv	nv	4.724	4	nv	4	4	4	4	4.275	4	nv	nv	4	4.76	4.063	4	4.099	4.016	5.118	nv	nv	nv	nv	4	nv	4	4	4	4	4.854	4	4	4	4	nv	4	4	4	4	4	4.434	4.863	4.895
15623	-4	4.416	4.491	4.452	4	4	4	4	nv	4.414	4.387	nv	4.472	4	nv	4.344	4	4.057	4.333	4	4.332	4.331	4.399	4.046	4	nv	4.108	4.088	4.362	4.104	4	4.399	4	4.183	nv	4.37	4	4	4.535	4	4.239	nv	4.549	4	4.214	nv	4.67	4.402	4
15780	-3.6	nv	4.935	3.602	nv	nv	3.602	3.602	3.602	nv	3.602	3.602	3.602	3.602	3.802	3.602	5.602	nv	3.602	3.602	3.602	3.602	3.709	nv	3.602	3.602	nv	nv	nv	3.802	3.602	3.718	3.602	3.602	3.602	3.698	3.602	3.602	3.602	3.602	nv	3.602	3.602	3.602	3.693	3.669	3.602	3.602	3.602
15783	-4	4.846	4.812	4.839	4.786	4.964	4.837	4.849	4.768	4.785	4.96	4.758	4.866	4.911	5.117	4.793	4.893	4.833	4.892	5.304	4.972	4.911	4.789	4.791	4.932	5.372	4.793	5.145	4.935	5.104	4.946	4.8	4.867	4.736	4.811	nv	4.86	4.893	4.763	4.813	4.845	5.071	nv	4.848	4.847	4.837	4.784	4.76	4.869
15889	-4	4	4	4.249	4.032	4	4.18	4.49	4.087	4.746	4	4	4	4	4	4.418	nv	4	4	4.155	4	4.175	4.414	4	4.232	4.466	4	4.113	4	4.317	4	4	4.035	4	4.474	4.32	4.45	4	nv	4.174	4	4.386	4	4.099	4.346	nv	4	4	4
15975	-4	4	4	4	4	4	4	4.531	4	4	4.219	4	4	4	nv	4	4	4	4	4.486	4.704	4	4	4	4	4	4.313	4	4	4.151	4	4	4	4	4	4	4	4	4	4	4	4.079	4	4	4	nv	4	4	4
16089	-4	4	4	4	nv	4	4	4.315	4.154	4	4	nv	4	4	nv	4	4	4	4	4.098	4	4	4	4	4.259	nv	4	4	4	4	4	4.712	4	4	nv	4.029	4	4	4	4	4	4	4	4.289	4	nv	4	4	4
16116	-4	4	4	4.162	4	4.323	4	4	4.453	4	nv	4	4	4	4	4	5.444	4.128	nv	4	4.192	4	4	4	4	4	4	4	4	nv	4	4	4.055	nv	4	4.389	4.447	4	nv	4	4	4	4	4.062	4	4	4	4	4
16222	-4	4	nv	4	4	4	4	4	4	4	4	nv	4	4	4.621	4	4	4	4	4	4	4	nv	4	4	nv	4	4	4	4	4	4	4	4	nv	4	4	4	4	4	4	4	4	4	4	nv	4	4	4
16258	-4	5.159	4.758	4.751	4.787	nv	4.848	4.998	4.65	4.897	4.523	4.962	4.425	4.939	5.32	4.597	nv	4.55	4.565	4.829	5.191	4.712	5.64	5.192	4.664	5.439	4.576	4.733	nv	5.782	4.551	4.612	4.484	4.356	4.453	5.06	5.309	4.607	4.618	4.786	4.645	5.538	4.962	4.502	4.545	4.693	4.71	4.703	4.748
16414	-4	4	4	4	4	4	4	nv	4	4	4	4	4	4	nv	4	4	4	4	4	4	4	4	4	4.733	4	4	4	4	4	4	4	4	4	4	4.057	4	4	4	4	4	4.35	4	4	4	4	4	4.555	5.04
16685	-4	5.806	5.141	5.377	5.696	nv	5.642	8	5.78	5.652	5.389	5.451	5.145	5.707	5.837	5.449	5.6	5.289	5.526	5.631	5.784	5.812	6.502	5.438	5.547	6.688	5.188	5.655	nv	6.71	5.219	5.416	5.609	4.859	5.487	5.786	5.781	5.357	5.402	5.558	5.578	6.648	5.836	5.464	5.545	5.536	5.524	5.563	5.719
16729	-4	4	4	4	4	nv	4	4	4	4	4	4	4	4	4	4	4.693	4.307	nv	4	4	6.664	4	4	7.276	4	4	4	4	4	4	nv	4	4	4	4	4	nv	4	4	4	4	4	4	4	4	4	4	4
16865	-4	4.949	4.569	4.553	4.782	5.009	4.927	5.903	4.838	4.738	4.744	4.866	4.752	4.824	4.791	4.718	4.626	4.798	4.721	4.737	5.246	4.72	4.685	5.078	5.401	4.734	4.612	4.817	4.85	nv	4.443	4.286	4.766	4.787	4.873	5.801	4.966	4.628	4.702	4.711	4.884	5.533	4.969	5.265	4.317	4.813	4.899	4.92	4.503
16876	-4	4	nv	4	4	5.657	4	4	4	4	4	nv	4	4	nv	4	4	4	4	4	4	4.776	4	4	4	4	4	4	nv	4.166	4	4	4	4	4	4	4	4	4	4	4	4.419	4.182	4	4	4.09	4	4	4
16878	-4	4.259	nv	4.143	4.363	4.624	4.193	4.218	4.319	4.288	4.352	nv	4.329	4.784	4.152	4.202	4	4.686	4.105	4.712	4.279	4.385	4.479	4.47	4	4.393	4.863	4.116	nv	4.436	4.444	4.466	4.302	4.506	4.479	4.559	4.162	4.358	4.218	4.27	4.345	4.478	4.603	4	4.507	4.428	4.525	4.195	4.523
17061	-4	4	4	4.263	4	4.049	4.199	4	4.482	4	4	4	4.009	4	4.655	4.036	5.709	5.361	4.005	5.551	4.327	4	4.33	4.128	4.84	4	4.196	4.724	4.766	nv	4	4	4.497	4	4.092	4.806	5.289	4	4	4	4	4.717	4.159	4.712	4.196	4	4	4	4.25
17245	-4	4	4	4.235	4	4	4	5.112	4	4	4.486	4	4	4	4	4	4	4	4.169	4	4	4	4	4	4	4	4	4	4	nv	4	4	4	4	4.059	4	4	4	4	4	4	5.787	4	4	4	4	4	4	4
17273	-4	7.998	7.788	7.912	8	6.891	8	8	8	7.919	6.957	7.225	7.922	7.597	8	7.521	7.899	7.484	7.926	7.489	7.91	7.284	7.9	7.389	7.075	8	7.501	7.491	7.497	8	8	7.415	7.937	7.246	8	7.979	7.364	7.073	7.469	7.903	8	8	7.972	7.785	7.849	7.956	6.855	6.705	7.468
17275	-4	5.1	4.685	4.863	5.114	4.846	5.085	5.519	4.753	4.803	4.795	4.807	4.953	4.811	5.51	4.853	4.812	4.432	4.864	4.79	4.484	4.74	4.989	4.812	4.729	5.239	4.731	4.812	4.819	5.598	4.724	4.807	5.162	4.627	5.421	4.961	4.819	4.755	4.738	4.917	5.042	4.912	4.894	4.896	4.887	4.914	4.656	4.749	4.775
17354	-4	4	4	4	4	4	4	4	4	4	4.205	4	4	4	4	4	4.078	4.527	4	4.194	4.194	4	4	4	4	4	4	4	4	nv	4	4	4	4	4	4.324	4	4	4	4	4	4	4	4	4	4	4	4	4
17387	-4	4	4.177	4.226	4	4.11	4	4	4	4	4.205	4	4	4	4	4	4.034	4	4.035	4	4.047	4	4	4.446	4.864	4	4	4	4	4	4	4	4	4	4	4.307	4	4	4.049	4	4	4.116	4	4	4	nv	4	4.499	4.487
17474	-4	5.383	4.9	4.99	4.972	4.917	5.016	5.664	5.745	4.979	4.975	5.786	5.372	5.364	5.339	4.946	5.646	5.469	5.629	5.424	5.698	5.531	5.564	5.764	5.84	5.336	5.214	5.534	5.495	5.535	5.085	4.878	4.956	5.106	5.65	5.393	5.204	5.055	4.95	4.882	5.339	5.685	5	5.109	5.237	5.333	5.379	5.78	5.719
17600	-4	5.775	5.754	5.579	5.53	5.202	5.631	5.808	5.763	5.488	5.473	5.869	5.751	5.729	5.747	5.435	5.663	6.811	5.752	5.563	5.847	5.716	5.715	5.774	6.736	5.719	5.698	5.705	5.764	5.741	5.367	5.524	5.365	5.57	5.62	5.695	5.26	5.214	5.571	5.445	5.652	6.027	5.592	5.553	5.716	5.675	5.728	5.744	5.682
17776	-4	4	4.155	4.073	4	4	4.276	4.505	4	4	4.337	4	4	4	4.296	4	4.34	4	4	4	4.305	4.104	4	4.125	4	4.039	4	4	4	4.751	4.231	4.113	4.17	4	4	4.509	4.392	4.008	4	4	4	4.689	4	4	4.403	4	4	4	4.446
17779	-4	4.765	4.88	4.552	4.664	4.708	4.415	4.686	4.848	4.535	4.69	4.741	4.802	4.641	4.77	4.645	4.882	4.63	4.804	4.681	4.715	4.673	5	4.765	4.678	4.71	4.813	4.645	4.694	4.802	4.706	4.657	4.658	4.55	4.497	4.813	4.794	4.636	4.632	4.706	4.673	4.835	4.659	4.659	4.757	4.769	4.801	4.644	4.787
18268	-6	10	10	9.752	9.435	8.653	8.495	10	10	9.028	8.659	10	10	8.11	10	8.957	9.16	8.802	10	10	10	10	10	9.18	10	10	10	9.894	10	10	6.323	10	9.121	9.766	10	10	8.826	9.1	9.217	9.525	9.752	10	8.997	10	9.541	10	10	10	10
18268	-4	8	8	8	8	8	nv	8	8	8	8	8	8	8	8	8	8	8	8	8	8	8	8	8	8	8	8	8	8	8	8	8	8	8	8	8	8	8	8	8	8	8	8	8	8	8	8	8	8
18298	-5	6	6	6	6	nv	6	6	6	nv	6	6	6	6	6	6	6	nv	6	6	6	6	5	6	6	nv	nv	nv	nv	6	nv	6	6	6	6	nv	6	6	5	6	nv	6	6	6	5	6	6	6	6
18298	-4	4.675	4.79	4.15	4.412	4.838	4.635	4.916	4.391	4.629	4.178	4	4.476	4.278	4.653	4.681	4.865	4.412	4	4.905	4.867	4.035	4.552	4.102	5.131	4.196	4.645	4.259	4.205	4.335	4.429	4.208	4.603	4.147	4	5.053	4.577	4	4	4.707	4.89	4.268	4.813	4.966	4.29	5.453	4.964	5.357	4.84
18300	-4	5.059	4.901	4.493	5.2	5.31	4.568	5.27	4.775	4	4.95	4.99	4.618	4.734	5.142	4.752	4.851	nv	4.83	4.849	4.959	4.568	4.805	4.896	4.98	4	nv	4.161	4	4.996	nv	5.048	5.02	4.622	4.476	5.354	5.124	5.074	4.381	4.899	4	4.762	4.747	4.687	4.756	5.431	4.728	5.514	5.112
18320	-4	4	4	4.045	4	4.17	4	4.559	4	4	4.369	4	4.259	4	4.146	4	4	4.384	4.2	4	4.334	4.264	4.018	4.212	4	4	4.093	4.171	4.233	4.268	4.252	nv	4.2	4	4.038	4.476	4.202	4.293	4	4	4.205	4.353	4.245	4	4.144	4.087	4.204	4	4.546
18335	-6	8.443	nv	8.762	9.262	10	nv	8.701	8.944	7.572	7.491	10	8.847	7.671	8.336	8.55	nv	10	8.481	8.332	10	7.645	nv	7.611	7.396	8.448	7.442	8.08	10	8.756	8.201	8.324	7.868	8.52	9.412	8.955	8.183	8.338	8.862	8.714	nv	8.991	10	7.849	10	7.725	8.037	10	7.918
18451	-4	4	4	4.651	4	4	4	4.954	4	4	4	4	4	4	4.684	4	4	4	4	4	4	4	4	4	4	4	4	4	4	4.441	4	4	4	4	5.008	4	4	4	4	4	4	4	4	4	4	4	4	4	4
18613	-4	4.477	4.752	4	4	4	4	nv	4.441	4	4	4	4.284	4	6.174	4	4	4	4	4	4.409	4	4	4	4.638	4	4	4	4	4.508	4	4.267	4	4	4	4.732	4	4	4	4	4	4.484	4.444	4	4	5.308	4	4	4
18719	-4	4	4	4	4	4	4	4	4	4	4	4	4	4	5.669	4.044	4	4	4	4	4	4	4	4	4	4	4	4	4	4	4	4.582	4	4	4	4	4	4	4	4	4	4	4	4	4.54	4	4	4	4
18727	-4	4	4	4	4	4	4	4	4	4	4	4	4	4	4	4	4	4	4	4	4	4	4	4	4	4	4	4	4	4	4	4	4	4	4	5.719	4	4	4	4	4	nv	4	4	4	4	4	4	4
18758	-4	4.619	5.158	5.22	4.344	4.339	4.386	4.428	4.668	4.587	4.395	4.201	4.541	4.305	4.388	4.778	4.347	4.713	4.342	4.694	4.451	4.475	4.294	4.442	4.722	4.407	4	4.26	4.39	4	4.372	4.805	4.449	4.317	4.768	4.492	4.658	4.217	4.924	4.359	4.804	4.71	4.649	4.428	4.75	4.68	4.464	4.342	4.789
18804	-4	5.282	4.356	5.029	5.477	nv	4.794	5.554	5.373	nv	4.763	5.035	5.408	5.289	5.603	4.964	4.798	nv	5.37	4.869	5.195	4.907	5.296	5.071	4.9	nv	nv	nv	nv	5.498	nv	4.958	5.092	4.923	5.156	5.418	5.393	5.141	4.804	5.352	nv	5.101	4.595	5.196	5.186	5.275	4.916	4.724	4.61
18805	-4	4.833	4.707	5.329	5.351	nv	5.068	5.776	5.417	5.025	4.995	5.15	5.407	5.305	5.601	5.426	5.506	nv	5.552	5.126	5.44	5.277	5.451	4.788	4.702	5.294	4.873	4.708	4.644	5.665	5.439	4.176	4.765	5.105	5.575	5.468	5.693	5.341	5.165	5.451	5.001	5.197	4.653	5.129	5.121	5.114	4.463	4.901	4.954
18877	-4	6.569	4.824	5	5.343	5.184	6.086	7.079	5.514	4.748	5.45	5.337	5.053	5.34	7.609	5.03	5.665	4.992	5.439	5.853	5.817	5.158	5.903	5.044	5.496	5.356	5.249	5.049	5.061	6.169	4.806	4.89	4.851	4.776	4.879	6.186	5.73	5.544	4.738	5.51	5.505	6.283	5.143	5.203	4.835	5.584	5.175	5.388	4.894
18880	-4	4	4.74	nv	4	4.012	4	4.2	4	4.161	4.624	4	4	4	4.099	4.018	4	4.5	4	4	4	4	4.054	4	nv	4	4	4	nv	4.26	4.076	5.91	4	4	4	nv	nv	4	nv	4.006	4	4	4.227	4.118	4.112	4	4	4	4
18883	-4	4.948	4.944	4.849	4.863	4.826	5.051	5.534	5.323	5.406	5.196	5.652	4.965	5.161	5.451	4.826	5.472	4.87	5.497	4.99	5.332	5.155	5.124	5.522	4.813	5.033	5.22	5.064	4.909	5.427	4.976	5.128	4.81	4.977	5.685	4.927	4.937	5.271	5.041	4.9	5.172	5.477	5.673	4.842	4.881	4.865	4.846	5.127	5.326
18891	-4	4.96	5.243	4.88	5.081	4.884	5.29	5.651	5.341	4.893	4.972	5.816	4.99	5.192	8	4.92	5.258	5.059	5.454	5.062	5.73	5.182	5.309	5.747	5.188	5.24	5.502	5.509	5.385	5.535	5.107	5.182	4.844	4.908	5.555	5.1	5.071	5.272	4.946	4.896	5.426	5.605	5.783	5.043	4.878	4.793	5.237	5.681	5.38
18894	-3	nv	4.284	2.951	nv	nv	2.951	2.951	2.951	nv	3.589	3.477	2.951	2.951	3.151	2.951	2.951	nv	2.951	2.951	2.951	2.951	2.951	nv	2.951	2.951	nv	nv	nv	3.151	3.606	3.197	2.951	2.951	2.951	2.951	2.951	2.951	2.951	2.951	nv	2.951	3.566	2.951	2.951	2.951	2.951	2.951	2.951
18921	-4	4	4	4	4	4	4	4	4	4	4	4	4	nv	4	4	4	4	4	4	4	4	4	4	4.277	4	4	4	4	4	4	4	4	4	4	4	4	4	4	4	4	4	4	4	4	4	4	4	4
19024	-4	4.354	4	4	4.496	4	4	4	4	4	4	4	4.284	4.61	4.231	4	4	4	4	4	nv	4	4	4	4	4	4.146	4	4	4.232	4.451	4	4	4.225	nv	4	4	4.239	4	4.636	4	5.002	4	4.347	4	4.363	4	4	4
19039	-4	5.542	5.448	5.577	5.477	5.528	5.319	5.782	5.488	5.62	5.443	5.781	5.525	5.537	5.769	5.572	5.772	5.534	5.465	5.395	5.715	5.601	5.557	5.504	5.03	5.488	5.575	5.597	5.531	5.547	5.521	5.509	5.585	5.436	5.747	5.609	5.635	5.562	5.121	5.632	5.398	5.843	5.875	5.568	5.426	5.562	5.808	5.225	5.378
19048	-4	5.036	5.35	5.245	5.259	5.196	5.47	5.429	5.362	5.041	5.881	5.088	5.212	5.286	nv	5.184	4.383	5.331	5.111	5.027	5.666	5.683	5.325	5.067	nv	5.307	5.343	5.136	4.057	5.649	5.231	5.108	5.281	5.554	5.247	5.083	5.639	4.948	5.05	5.137	5.298	5.359	5.336	5.205	5.551	5.224	4.906	nv	5.171
19139	-4	4.631	4.753	4.691	4.543	4.629	4.551	nv	4.762	4.348	5.758	4.725	4.556	4.596	nv	4.613	4.816	5.049	4.834	4.48	4.754	4.582	4.776	4.825	4.23	4.523	5.401	4.687	4.635	4.832	4.786	4.667	4.606	4.64	4.808	4.66	4.477	4.725	4.855	4.566	4.748	4.864	4.766	4.418	4.786	nv	4.972	4.542	4.755
19147	-4	4.771	4.763	4.578	4.532	4.636	5.106	nv	4.634	4.599	4.647	4.768	4.657	4.594	nv	4.687	nv	4.613	4.79	4.389	4.594	4.775	4.672	4.667	4.675	4.603	4.662	4.787	4.733	4.657	4.686	4.618	4.592	4.47	4.814	4.796	4.599	4.851	4.421	4.546	4.793	4.732	4.606	4.438	4.597	nv	5.738	4.478	4.733
19441	-4	5.141	nv	5.492	5.252	4	5.029	5.324	4.594	5.088	4.419	4.598	5.776	5.382	4	4.586	nv	4	4	5.166	6.141	4.526	5.463	4	nv	4.52	5.481	5.271	5.341	5.424	4.569	nv	5.305	4	5.433	4.646	4	4	4.399	4.85	5.351	4	nv	5.077	4.893	4.647	4	4.168	4
19492	-3.3	nv	4.634	3.968	nv	nv	3.301	3.523	4.101	nv	4.301	4.301	3.301	4.004	3.501	4.301	5.301	nv	4.634	3.301	3.301	3.301	3.301	nv	3.301	3.424	nv	nv	nv	3.301	4.101	3.301	4.101	3.301	3.968	3.301	4.101	4.301	3.301	3.968	nv	3.301	4.301	3.301	4.101	4.101	3.301	3.301	4.634
19509	-4	4	4	4	4.387	4	4.35	4	4.163	4.057	4.041	4	4	4.172	5.489	4	4.289	4	4.138	4.173	4	4.022	4	4	4.167	4.137	4	4	4.036	4.841	4	4	4	4.112	4	4	4	4.311	4.179	4	4	4	4	4.108	4	4	4.094	4	4
19630	-4	5.269	4.352	4.727	5.086	4.734	5.294	6.352	5.369	4.78	4.703	4.73	4.791	4.641	5.143	4.749	4.817	4.994	4.747	4.736	5.487	4.776	4.732	4.737	4.86	4.696	4.729	4.819	4.773	5.638	4.619	4.378	4.744	4.358	4.731	5.718	5.145	4.754	4.741	4.737	4.766	5.532	4.791	4.767	4.35	4.738	4.804	4.73	4.56
19664	-4	4.212	4	4.052	4	4	4	4.469	4.134	4	4	4	4	4	4.677	4	4.235	4	4	4	4.159	4	4.783	4	4	4	4	4	4	4.493	4	4	4	4	4	4.536	4	4	4	4	4	4.306	4	4	4	4	4	4	4
19760	-4	4	4	4	4	4	4	5.397	4	4	4.031	4	4	4	7.326	4	4.534	4	4	4	4	4	4	4	4	4	4	4	4	4	4	4	4	4	4	4	4	4	4	4	4	4	4	4	4	4	4	4.843	4
19801	-4	4	nv	4	4	nv	4	4	4	4	4.519	4	4.065	4	4	4	4	4	4	4	4	4	4	4	4	4	4	4	4	nv	4	4	4	4	4	5	4	4	4	4	4	nv	nv	4	4	4	4	4	4
19802	-4	nv	5.434	4.825	5.262	nv	5.961	5.443	4.869	5.384	4.99	4.853	4.836	5.095	5.556	4.835	4.979	nv	4.799	4.395	5.021	nv	4.932	5.288	4.751	4.749	4.97	4.887	4.704	5.158	5.068	nv	nv	5.053	5.372	5.502	5.409	6.395	4.705	4.972	4.705	5.172	nv	5.139	4.673	nv	nv	5.17	4.979
19803	-4	4	4	4	4	4	4	5	4	4	4	4	4	4	4.247	4	4	4	4	4	nv	4	4	4	4	4	4.056	4.241	4.508	4	4	4	4	4	nv	4	4	4	4	4	4	4	4	4	4	4	4	4	4
19832	-4	5.701	4.777	4.781	5.712	4.936	5.463	5.332	5.139	4.995	4.864	5.168	5.745	5.453	nv	4.822	5.456	4.986	5.387	5.372	5.554	4.923	5.677	5.026	4.908	5.438	5.114	5.585	5.687	5.614	5.218	4.769	4.784	4.826	5.036	5.675	5.602	5.03	4.77	5.731	5.403	5.765	5.37	5.036	4.812	5.677	5.283	4.374	4.957
19857	-4	4.763	4.742	4.661	4.561	nv	4.663	4.755	4.92	nv	4.571	4.854	4.861	4.718	5.124	4.799	4.833	nv	5.417	4.487	5.358	4.762	4.844	4.845	4.733	nv	nv	nv	nv	4.842	nv	4.579	4.769	4.449	4.654	4.688	4.467	4.792	4.698	4.474	nv	4.874	4.884	4.668	4.752	4.907	4.828	4.857	4.879
19893	-4	6.137	6.403	6.723	6.529	4.974	7.135	5.009	6.803	6.44	4.209	7.281	6.643	6.956	5.638	6.398	4.108	5.01	6.754	5.912	5.446	6.671	6.609	6.005	7.291	7.1	5.18	7.135	nv	6.451	6.497	4.261	6.475	6.746	7.248	5.138	7.795	5.353	4.962	5.757	5.627	7.348	5.583	5.79	6.644	7.197	4.246	5.986	6.328
19893	-2.6	4.924	4.992	5.675	5.017	3.959	5.352	4.454	5.165	5.032	3.525	5.797	5.389	5.245	4.68	4.661	3.791	3.648	5.173	4.844	4.674	5.022	5.22	4.333	4.648	5.756	3.311	4.975	5.093	4.855	4.384	3.602	4.915	4.647	5.978	4.432	4.564	4.157	3.764	4.695	4.296	5.309	4.267	4.289	4.285	5.875	3.429	4.299	4.936
19912	-4.3	nv	8.301	8.301	nv	nv	8.301	8.301	8.301	nv	8.301	8.301	8.301	7.73	8.301	8.301	8.301	nv	8.301	8.301	8.301	8.301	8.301	nv	8.301	8.301	nv	nv	nv	8.301	8.301	8.301	8.786	8.301	8.301	8.765	8.301	8.301	7.634	8.301	nv	8.301	8.832	8.777	8.301	8.301	8.301	8.772	8.301
19942	-4	4.507	4.646	4	4.71	4.997	4.655	5.33	4.849	4.402	4.695	4.765	4.78	4.997	5.459	4.057	4.757	4.287	4.818	5	7.265	4.628	4.716	4.686	4.865	4.805	4.602	4.616	4.756	4.786	4	4.131	4.586	4	nv	5.176	4.686	4.965	4.702	4.489	4.056	5.367	4.728	4.504	4	4.494	4.704	4.738	4.694
19976	-4	4.965	4.797	4.761	4.693	4.827	4.617	5.392	4.407	4.78	4.926	5.511	4.857	4.767	6.819	4.788	4.983	4.871	5.364	4.91	5.403	4.86	4.905	4.868	4.847	4.846	5.053	4.847	4.883	5.425	4.833	4.452	4.793	4.726	5.126	4.973	4.85	4.813	4.761	4.782	5.095	5.554	5.227	4.725	4.808	4.764	5.01	4.827	4.378
19987	-4	4	4	4	4	nv	4	7.368	4	nv	nv	4	4	4	4	4	4	nv	4	4	4	4	4	4	4	nv	nv	nv	nv	4	nv	4	4	nv	4	4	4	4	4	4	nv	4	nv	4	4	4	4	4	4
19990	-4	4	nv	4	4	4	nv	4.262	4.69	4	4	4	4.518	4	4.532	4	4.219	4	4.372	4.06	4	4	4.384	4.41	4.438	4.449	4.604	4.165	4.223	4.291	4	4	4	4	4	4.129	4.614	4.837	4	4.469	4	4.192	4	4.165	4	4	4.491	4.328	4.385
19994	-3.5	nv	5.419	4.664	nv	nv	4.113	4.622	4.244	nv	4.993	4.768	4.167	4.588	4.425	5.064	5.23	nv	4.963	4.111	4.088	4.097	4.28	nv	3.803	4.471	nv	nv	nv	4.317	4.735	4.139	4.76	4.159	4.693	4.378	4.634	4.798	3.956	4.689	nv	4.562	5.165	4.126	4.145	4.861	4.148	4.042	4.271
20000	-4	4.991	4.751	4.763	4.868	nv	4.888	5.437	5.767	nv	nv	nv	4.841	5.52	5.559	4.712	5.75	nv	4.701	4.724	5.772	4.783	5.483	4.973	5.632	nv	nv	nv	nv	5.429	nv	4.807	4.993	4.684	4.602	5.89	5.563	5.491	4.767	5.439	nv	5.582	5.854	4.789	4.733	4.752	5.438	4.925	5.05
20116	-4	4	4.033	4	4	nv	4	4	4	4	4	4	4	4	4.307	4	4	nv	nv	4.281	4	4	4	4	4	4	4	4	4	4	4	4	4	4	nv	4	4.126	4	nv	4	4	4	4	nv	4	4	4	4	4
20138	-4	4	4	4	4	4	4.83	4	4	4	4	4	4	4	nv	4	4	4	4	4	4	4	4	4	4	4	4	4	4	4	4	4	4	4	4	4	4	4	4	4	4	4	4	4	4	4	4	4	4
20200	-4	5.3	4.779	5.06	4.934	nv	4.994	5.746	5.826	nv	5.377	5.825	5.768	4.688	6.054	5.049	5.726	nv	5.795	5.819	5.66	5.792	5.849	5.681	5.817	nv	nv	nv	nv	5.653	nv	5.285	5.779	4.978	5.516	5.781	5.818	5.686	5.21	5.496	nv	5.888	5.507	5.712	4.96	5.624	5.686	5.731	5.858
20207	-4	4	4	4	4	4	8	4	4	4	4.168	4	4	4	4.294	4	4.819	4	4	4	4	4	4	4	4	4	4.8	4	4	4	4	4	4	4	4	4.161	4	4.357	4	4	4	4.302	4	4	4	4	4.382	4	4
20256	-5	5	5.77	5	5	nv	nv	5	5	nv	5	5	5	5	5	5	5	5	5	5	5	5	5	nv	5	5	nv	5	5	5	5	nv	5	5	5	nv	5	5	nv	5	5	5	5	5	5	5	5	5	5
20514	-4	4.836	4.606	4.628	5.205	nv	4.609	5.513	4.528	nv	4.629	4.614	4.832	5.558	5.671	4.843	4.259	nv	4.501	4.533	5.487	4.675	4.656	4.904	4.671	nv	nv	nv	nv	5.32	nv	4.682	4.839	4.707	5.127	4.579	5.12	4.668	4.613	4.75	nv	5.483	4.436	4.79	5.38	4.712	4.597	4.503	5.396
20534	-4	5.528	4.823	5.367	5.371	4.872	5.325	5.219	5.788	4.992	4.904	5.643	5.54	5.382	5.472	5.401	5.36	5.648	5.599	5.377	5.366	5.434	5.65	5.749	5.463	5.744	5.726	5.708	5.759	5.354	5.513	5.398	5.094	5.313	5.762	5.311	4.992	5.108	5.288	5.392	5.48	5.369	5.904	5.164	5.418	5.426	5.445	5.695	5.586
20878	-4	4.745	4.652	4.685	4.711	4.728	4.73	4.864	4.751	4.754	4.818	4.752	4.789	4.696	5.493	4.725	4.805	4.691	4.795	4.732	4.704	4.736	4.734	4.779	4.665	4.599	4.821	4.706	4.784	4.613	4.581	4.692	4.721	4.728	4.742	4.798	4.764	4.632	4.788	4.738	4.715	4.703	4.701	4.662	4.594	5.446	4.74	4.646	4.78
21061	-4	4	4	4	4	4	4	4.728	4	4	4	4	4	4	4	4	nv	5.323	4	4.051	4	4	4	4	5.065	4	4	4	4	4.052	4	4.066	4	4	4	5.079	4	4.049	4	4	4.135	4	4	4	4	4	4	4	4
21075	-4.6	nv	6.819	6.368	nv	nv	6.24	6.097	6.455	nv	6.277	6.036	6.192	5.743	5.519	6.273	6.333	nv	6.262	5.52	5.993	6.142	6.031	nv	5.955	6.199	nv	nv	nv	5.987	5.624	6.375	6.104	5.792	6.285	6.339	5.95	5.95	5.292	6.209	nv	5.631	6.305	5.821	6.044	6.425	6.062	6.047	6.426
21194	-4	4.422	4	4.244	4.437	4.37	4.456	4.678	4.721	4.496	4.242	nv	4.54	4.351	nv	4.458	5.181	4.243	4	4.036	4.025	4.256	4.364	4.42	4.362	4.379	4.967	4.353	nv	4.853	4	4.606	4.473	4.441	4.287	4.459	4.575	4.732	4.761	4.728	4.336	4.407	4	4.297	4	4.43	4	4.283	4.22
21205	-4.4	8.426	8.058	8.426	8.426	8.225	8.426	8.426	8.426	8.393	8.078	8.426	8.426	8.394	7.926	8.426	8.227	8.116	8.426	8.245	8.426	8.377	8.426	8.426	7.906	8.426	8.174	8.348	8.366	8.426	8.388	8.336	8.426	8.201	8.426	8.426	8.346	8.336	8.263	8.426	8.392	8.426	8.426	8.287	8.426	8.364	8.334	7.818	8.383
21206	-3.4	5.451	4.827	4.264	4.265	4.851	4.754	4.909	4.847	5.639	4.663	4.502	3.729	4.756	4.273	4.922	3.671	5.21	5.406	3.967	4.778	4.318	5.475	5.205	4.479	6.41	4.405	5.332	4.844	4.413	3.611	4.447	5.001	4.548	5.287	4.001	4.169	5.154	3.492	4.754	4.527	5.011	6.86	4.72	5.295	5.074	3.905	5.473	6.12
21276	-4	4.579	4.661	4.826	4.834	nv	5.498	nv	4.687	5.543	4.693	5.832	4.392	4.917	5.55	4.629	4.726	4.569	4.701	4.799	5.243	4.954	5.869	4.992	4.76	5.373	4.673	4.748	nv	5.448	4.663	4.569	4.779	4.69	4.632	4.898	5.889	4.642	4.72	4.786	4.871	5.938	4.753	4.712	4.794	4.747	4.662	4.675	4.784
21434	-4	4.358	4.244	4.374	4.226	4.263	4.367	4.7	4.398	4	4.409	4.529	4.414	4.272	5.265	4.089	nv	4.598	4.364	4.755	4.464	4.492	4.438	4.387	4.424	4.437	4.887	4.374	4.502	4.576	4.263	4.472	4.286	4.099	4.509	4.617	4.504	4.419	4	4.488	4.657	4.59	4	4.355	4.3	4.026	4.74	4.209	4.311
21438	-4	4	4	4	4	4.118	4	4.133	4	4	4.408	4	4	4	4.208	4	4.554	4.497	4	4.156	4	4	4	4	4	4	4	4	4	nv	4	4	4	4	4	4.529	4	4.048	4	4	4	4	4	4	4	4	4	4	4
21518	-4	4.733	4.684	4.635	4.774	4.426	4.637	4.785	4.685	4.439	4.542	4.793	4.433	4.625	5.219	4.643	nv	4.645	4.441	4.327	nv	4.67	4.76	4.547	4.654	4.782	4.441	4.44	4.575	4.582	4.185	4.667	4.46	4	4.763	4.799	4.759	4.54	4	4.519	4.665	4.857	4.726	4.658	4.722	nv	4.743	4.552	4.827
21545	-4	4.402	4	4.35	4.582	nv	4.642	8	5.711	4.668	4.555	4.556	4.232	4.604	4.603	4.355	nv	4.308	4.508	4.635	4.504	4.465	4.221	4.575	4.571	4.574	4.511	4.694	nv	5.615	4.23	4.67	4.702	4	4	4.739	4.776	4.563	4.756	4.562	4.744	5.71	4.576	4.502	4.636	4.691	4.564	4.666	4.211
21548	-2.3	2.934	2.331	3.162	2.736	2.301	2.848	4.262	2.51	2.352	2.623	2.434	2.714	2.473	2.322	2.859	2.52	2.409	2.354	2.31	2.812	2.307	2.882	2.732	2.618	3.488	2.454	2.306	2.422	3.413	2.645	2.423	2.991	2.737	3.184	2.773	2.827	2.41	2.392	2.798	2.301	2.688	2.601	2.642	2.641	2.435	2.411	2.868	2.352
21588	-4	4	4.516	4	4.06	4.416	4	8	4	4.153	4	4.521	4.298	4.265	4.669	4.017	4	4	4.031	4.054	4.147	4.346	4.342	4.477	4.23	4.151	4.023	4.182	4.155	4.316	4.077	4.505	4.324	4.437	4.392	4.402	4.22	4	4	4.107	4.262	4.312	4.261	4.224	4.007	4.298	4.281	4.347	4.531
21622	-4	4.551	4.487	4.572	4.78	5.182	4.713	6.113	4.788	4.701	4.51	4.539	4.943	4.782	4.597	4.57	4.867	4.349	4.503	nv	4.773	4.369	4.604	4.761	4.833	4.882	4.627	4.729	4.73	4.64	4.52	4.669	4.683	4.418	4.667	nv	4.794	4.854	4.325	4.783	4.853	5.016	nv	4.751	4.065	4.64	4.773	4.761	4.834
21662	-4	4.994	4.746	4.965	5.318	nv	5.267	7.295	4.685	4.607	4.778	4.783	4.154	4.877	5.883	4.347	nv	4.454	4.731	5.236	5.334	4.901	5.525	4.764	4.634	4.948	4.612	4.741	nv	6.842	4.794	4.665	4.667	5.211	4.983	4.888	5.656	4.723	4.556	4.829	nv	5.094	4.742	4.862	4.687	4.856	4.538	4.267	4.877
21666	-4	4	4	4.42	4.215	nv	4	5.365	4.808	4.343	4	nv	4	4.166	4.939	4	nv	4	4.064	4.333	4	nv	4	4.48	4	4.318	4.352	4	nv	5.563	4	4	4.62	4.731	4.522	4	nv	4	4	4.064	4	4.774	nv	4	4	4	4	4	4.426
21669	-4	4.669	4.737	4.96	5.28	nv	5.097	4.747	4.72	4.912	4.758	nv	4.326	4.822	5.343	4.536	nv	4.518	4.524	5.229	4.806	4.65	5.142	5.102	4.412	5.047	4.424	4.654	nv	5.717	4.524	4.565	4.607	4.313	5.257	4.835	4.443	4.602	4.412	4.732	4.548	4.711	4.986	4.819	4.665	4.76	4.571	4.104	4.735
21681	-4	4	4	4	4	nv	4	4.033	4	nv	4	6.496	4	4	4	4	4	nv	4	4	4	4	4	4	4	nv	nv	nv	nv	4.082	nv	4	4	4	4	4	4	4	4	4	nv	4	4	4	4	4	4	4	4
21702	-4	4	4	4	4	4	4	4	4	4	4	4	4	4	8	4	4.246	4	4	4	4	4	4	4	4	4	4	4	4	4	4	4	4	4	4	4	4	4	4	4	4	4	4	4	4	4	4	4	4
21729	-3.7	nv	5.032	3.779	nv	nv	3.699	4.015	3.827	nv	3.699	3.821	3.8	3.711	3.817	3.832	3.853	nv	3.839	3.699	3.782	3.774	3.825	nv	3.76	3.699	nv	nv	nv	3.699	3.782	5.176	3.762	3.768	3.779	4.35	3.699	3.699	3.699	3.699	nv	3.709	3.747	3.761	3.699	3.699	3.831	3.758	3.699
21914	-4	4	nv	4	4	4	4	4	4	4	5.044	4	4	5.218	4	4	4	4	4	4	4	4.582	4	4	nv	6.873	4	4	4	4	4	4	4	4.852	4	4	4	nv	nv	4	4	4	4	4	4	4	4	4	4
21970	-4	4	nv	4	4	4	4	4	4	4	4.122	4	4	5.008	4	4	4	4.076	4	4	4	4	4	4	nv	6.798	4	4	4	4	4	4	4	4	4	4	4	nv	nv	4	4	4	4	4	4	4	4	4	4
22070	-4	5.337	4.8	4.763	4.951	5.013	5.671	5.674	5.756	4.822	4.773	4.773	5.393	5.254	5.851	4.728	5.741	4.88	5.382	4.767	5.608	4.822	5.282	5.479	5.594	5.338	4.907	4.9	5.213	5.472	4.947	5.128	4.875	4.837	4.812	5.982	4.98	5.221	5.07	5.327	4.88	5.671	5.32	4.77	4.853	5.196	4.809	5.255	5.096
22225	-4	5.066	4	4.729	4.672	5.875	4.75	4.782	4.689	4.75	4.701	4.647	4.758	4.669	4.547	4.644	4.717	4.629	4.736	4.753	4.788	4.772	4.776	4.717	5.633	4.761	4.68	5.119	5.071	4.658	4.544	4.457	5.581	4.758	5.431	6.385	5.107	4.828	4.741	4.54	4.815	5.178	4.862	4.743	4	5.437	5.035	4.617	5.863
22323	-4	7.061	nv	6.879	6.843	nv	6.777	7.541	6.874	nv	7.249	nv	7.245	6.998	6.918	6.567	7.345	nv	7.403	6.772	7.386	6.909	6.961	6.792	6.909	nv	nv	nv	nv	7.282	nv	6.677	7.258	6.94	6.886	6.937	6.848	7.001	6.932	6.839	nv	7.767	nv	6.83	6.922	nv	6.951	6.856	6.716
22348	-4	5.287	4.303	5.159	5.043	nv	4.902	5.5	5.359	4.235	4.263	4.853	5.789	5.985	6.106	4.738	4.566	5.109	5.175	4.673	5.877	5.187	5.582	4.751	5.002	5.441	6.391	5.172	5.165	6.005	5.238	4.287	4.468	4.759	5.842	4.982	4.921	4.831	4	5.186	5.899	5.845	4.831	5.283	5.264	5.116	4.178	4.891	4.9
22709	-4	5.485	4.244	4.071	4.922	nv	5.902	6.398	4.327	nv	4	4.743	5.678	4.935	6.491	5.702	5.659	nv	5.099	4.797	6.227	4.486	6.175	5.954	5.85	nv	nv	nv	nv	6.139	nv	5.252	4.448	4.241	5.063	5.022	4.854	5.307	4.526	6.141	nv	6.164	5.582	5.976	5.063	5.415	6.413	5.351	4.382
22835	-4	4.443	4.668	4.587	4.779	nv	4.829	nv	4.705	4.697	4.785	nv	4.341	4.665	4.634	4.439	nv	4.474	4.513	4.73	4.503	4.775	4.397	4.583	4.63	4.674	4.771	4.694	nv	4.794	4.497	4.58	4.772	4.775	4.696	4.794	nv	4.683	4.573	4.695	4.765	4.409	4.982	4.719	4.641	4.641	4.668	4.706	4.713
22842	-3.9	nv	6.606	4.366	nv	nv	4.302	5.055	4.585	nv	4.111	4.271	4.485	4.264	5.159	4.796	3.928	nv	4.31	4.098	4.131	3.955	4.376	nv	4.099	4.014	nv	nv	nv	4.859	3.968	5.379	4.233	4.547	4.413	5.19	4.345	4.076	3.903	4.155	nv	4.339	4.267	4.27	4.119	4.247	3.903	3.903	5.004
22899	-4	5.411	5.711	5.438	5.545	nv	5.496	5.686	5.536	nv	5.526	5.701	5.404	5.315	5.683	5.704	5.794	nv	5.372	5.519	5.589	5.344	5.427	5.44	5.863	nv	nv	nv	nv	5.602	nv	5.632	5.615	5.369	5.677	5.704	5.742	5.39	4.922	5.358	nv	5.796	5.75	5.331	5.483	5.379	5.694	5.302	5.756
22945	-4	5.553	4.733	5.64	5.591	nv	5.631	5.226	5.239	5.683	5.548	nv	4.696	5.545	5.721	5.562	nv	4.858	5.381	5.704	5.615	5.486	5.626	5.455	5.563	5.686	5.648	5.39	nv	6.674	5.379	5.41	5.67	4.808	5.49	5.728	5.829	5.605	5.6	5.536	5.759	5.38	5.789	5.743	5.512	5.671	5.612	5.578	4.837
22959	-4	4.448	4.264	4.302	4.188	4.399	4.416	4.87	4.526	4	4.411	4.782	4.475	4.303	4.607	4.21	4.692	4.311	4.526	4.479	4.625	4.532	4.469	4.39	4.292	4.591	4.815	4.772	4.71	4.515	4.219	4.825	4.298	4.313	4.493	4.444	4.414	4.373	4.304	4.02	4.497	4.555	4	4.225	4.483	4.828	4.63	4.309	4.553
22984	-4	5.947	5.289	5.633	5.613	nv	6.163	7.884	5.738	5.984	5.493	5.405	5.629	5.696	5.726	5.742	nv	5.342	5.464	5.796	5.767	5.759	6.2	5.864	5.734	6.643	5.465	5.714	nv	6.593	5.463	5.695	5.667	5.015	5.713	5.858	5.88	5.413	5.192	5.673	5.597	6.216	6.245	5.662	5.598	5.752	5.701	5.659	5.733
22992	-4	4.617	4.389	4.386	4.448	5.018	4.55	4.994	4.595	4.52	4.292	nv	4.493	4.501	4.644	4.686	4.378	4.954	4.412	4.357	4.51	4.516	4.476	4.579	4.658	4.448	4.725	4.697	4.53	4.69	4.536	nv	4.577	4.353	nv	4.97	4.833	4.45	4.281	4.518	4.621	4.734	4.404	4.851	4.378	nv	4.803	4.506	4.545
23082	-4	4	4	4	4	4	4.124	4.182	4.041	4	4	nv	4	4	4	4	4.299	4	4	4	4.384	4.386	4.1	4.054	4	4	4	4	4.064	4.183	4.016	4	4	4	4	4.324	4	4.319	4.243	4	4	4.192	4.118	4	4	4	4.365	4	4.064
23128	-4	4.534	4.584	4.21	4.443	4.334	4.174	nv	4	4	4.391	nv	4.051	4	nv	4.769	4.379	4.743	4	4.609	4.125	4	4.142	4	4	4.08	4.5	4.386	4	4.422	4.309	4	4	4.106	nv	4.149	4.385	4.182	4	4.602	4.151	4	4.22	4.726	4.357	nv	4.271	4	4
23159	-4	4	4	4	4	4	4	nv	4	4	4	4	4.103	4	5.593	4	4	4	4.25	4	4	4	4	4	4	4	4	4	4	4	4	4.343	4	4	4	4.317	4	4	4	4	4	4.17	4	4	4	4.07	4	4	4.137
23173	-4	4	4	4	4	4.327	4	4.578	4.242	4	4.338	4	4	4.358	8	4.065	4.421	4.033	4.225	4.334	4.2	4.289	4.293	4.004	4	5.617	nv	4	4	4.493	4.022	4.403	4	4.156	4.35	4.155	4.001	4.387	4	4.115	4.078	4.444	4	4	4.016	nv	nv	4	4.589
23175	-4	4	4.455	4.422	4.494	nv	4.986	4	4.736	4.751	4.366	4.192	4.678	4.363	4.38	4.134	4.66	4.431	4.726	nv	4.469	4.417	4.525	4.492	4.217	4.61	4.469	4.287	4.296	4.339	4.33	4.353	4.289	4.44	4.705	nv	4.77	4.243	4.316	4.28	4.371	4.349	nv	4.582	4.054	4.368	4.574	4.192	4.447
23217	-4	4	4	4	4	4	4	4.942	4	4	4	4	4	4	5.15	4	4.093	4	4	4	4.718	4	4	4	4	4	4	4	4	4.823	4	4	4	4	4	4	4	4	4	4	4	4	4	4	4	nv	nv	4	4
23418	-4	4.697	4.713	4.721	4.738	nv	4.661	5.775	4.685	4.737	4.459	4.441	4.65	4.688	4.71	4.714	nv	4.687	4.641	4.795	4.665	4.769	4.869	4.443	4.658	4.604	4.759	4.639	nv	4.507	4.608	4.623	4.523	4.63	4.761	4.727	4.876	4.546	4.513	4.632	4.692	4.624	4.777	4.723	4.482	4.773	4.689	4.736	4.764
23471	-4	5.793	5.209	5.664	5.817	5.788	5.858	5.544	5.774	5.689	5.505	5.779	5.71	5.395	5.538	5.625	5.324	5.686	5.455	5.548	5.512	5.673	5.466	4.906	nv	5.661	5.605	4.949	5.478	5.409	5.41	5.82	5.645	5.481	5.713	5.686	5.81	5.705	5.685	5.694	5.59	5.502	nv	5.68	5.741	5.526	5.473	5.583	5.347
23477	-4	5.799	5.087	5.678	5.757	nv	nv	nv	5.765	5.73	5.559	5.77	5.436	5.779	5.928	5.529	nv	5.458	5.469	5.785	5.671	5.528	6.393	5.84	5.716	5.94	5.597	5.767	nv	6.627	5.644	5.651	5.63	4.848	5.617	5.764	nv	5.523	5.686	5.774	5.652	5.717	nv	5.692	5.69	5.723	5.643	5.686	5.705
23478	-4	4.935	4.671	4.568	4.825	4.725	4.952	5.271	4.753	4.833	5.051	4.819	4.827	4.823	4.961	4.631	5.481	4.704	4.847	4.723	4.869	4.773	4.859	4.817	4.885	4.955	4.927	4.797	4.933	4.951	4.696	4.683	4.808	4.69	4.792	5.347	4.852	4.936	4.714	4.799	4.981	5.171	4.849	4.827	4.434	nv	nv	4.729	4.896
23583	-4	4	4	4	4	4	4	4	4.918	4	4.367	4	4	4	4.109	4	nv	4	4	4	4.121	4	4	4	4	4	4	4	4	4	4	4.831	4	4	4	4	4	4	4	4	4	4	4	4	4	4.826	nv	4	4.854
23807	-4	4	4	4	4	4	4	4	4	4	4	4	4	4	4	4	nv	4	4	4	4	4	4	4	4	4	4	4	4	4	4	4.757	4	4	4	4	4	4	4	4	4	4	4	4	4	4.187	nv	4	4
23829	-4	4.158	4.517	4.697	4.349	nv	4.76	nv	4.389	4.297	4.423	4.435	4.187	4.421	4.676	4.045	nv	4.435	4.365	4.702	4.585	4.661	4.671	4.514	4.668	4.474	4.313	4.695	nv	4.758	4.4	4	4.376	4.432	4.446	4.658	4.524	4.323	4.07	4.562	4.647	4.59	nv	4.701	4.331	4.514	4.591	4.157	4.741
23833	-4	7.112	4	4	4	4	4	4	4	4	4.478	4	4	4	4	4	4.342	4	4	4	4	4	4	4	4	4	4	4	4	4	4	4	4	4	4	4	4	4	4	4	4	4	4	4	4	nv	nv	4	4
23856	-4	5.426	5.288	5.601	5.126	nv	nv	nv	5.394	5.186	4.88	8	5.176	5.432	5.558	5.093	nv	5.515	5.489	5.447	5.452	5.497	5.671	5.554	4.719	5.695	4.712	5.731	nv	5.553	4.513	5.444	5.011	4.76	5.161	4.691	5.443	4.777	4.843	5.573	nv	nv	nv	5.535	5.581	5.78	4.698	5.236	4.936
23863	-4	6.237	5.357	5.724	5.703	nv	nv	nv	nv	5.787	5.682	5.361	5.557	5.87	5.819	5.602	nv	5.489	5.423	5.666	5.811	5.695	6.503	6.132	5.682	6.364	5.678	5.652	nv	6.4	5.467	5.609	5.645	4.826	4.685	5.789	5.782	5.601	5.708	5.946	nv	nv	nv	5.855	5.434	5.692	5.701	5.636	5.69
23880	-4	4.769	4.818	4.778	4.823	4.675	4.575	4.792	4.843	4.559	5.631	4.88	4.844	4.695	nv	4.63	5.684	4.687	4.862	4.793	4.918	4.839	4.935	4.805	4.79	4.812	4.785	4.889	4.804	4.882	4.631	4.923	4.931	4.925	4.773	4.887	4.806	4.899	4.749	4.66	4.938	5.483	4.757	4.557	4.907	nv	nv	4.761	4.966
23904	-4	5.377	4.786	4.785	4.747	4.778	4.617	5.31	4.745	4.729	4.766	5.103	5.047	4.728	5.433	4.835	4.293	4.452	4.965	4.63	5.04	4.598	4.962	4.634	4.77	4.898	5.365	4.901	4.97	4.729	4.698	4.766	4.688	4.71	4.941	4.762	4.77	4.872	4.742	4.823	4.945	5.374	5.071	4.68	4.701	5.674	4.711	4.752	4.718
23922	-4	4.69	4.653	4.771	4.757	4.636	4.784	5.548	4.677	4.786	4.753	4.784	4.522	4.605	5.476	4.698	4.933	4.7	4.738	4.948	4.61	4.627	4.671	4.859	4.764	4.624	5.546	4.567	4.51	4.948	4.573	4.761	4.583	4.914	4.657	4.677	4.575	4.66	4.812	4.613	5.231	4.685	4.654	4.585	4.714	nv	nv	4.548	4.668
23925	-4	5.079	4.911	4.859	4.923	4.798	5.232	5.553	5.724	5.076	5.16	5.66	5.029	4.849	4.955	4.93	5.544	4.845	5.507	5.073	5.596	5.383	5.581	5.669	4.865	5.412	5.628	5.428	5.308	5.445	4.777	5.151	4.874	5.085	5.515	5.152	4.843	4.863	4.921	4.864	5.294	5.633	5.339	4.95	4.834	4.994	5.213	5.614	5.204
24037	-4	4.109	4.376	4.473	4	4.465	4	4.648	4.745	4.049	4.577	4.255	4.069	4	4.605	4.316	4.743	4.451	4.45	4.451	4.528	4.496	4.32	4.797	4.406	4.495	5.354	4.441	4.484	4.483	4	4.636	4.191	4.618	4.457	4.483	4.438	4.452	4.725	4.38	4.701	4.604	4	4.188	4.336	nv	nv	4.45	4.616
24047	-4	4.589	4.774	4.868	4.647	4.833	4.212	4.99	4.804	4.36	4.78	4.53	4.953	5.465	4.69	4.792	4.992	5.343	4.637	4.792	5.031	4.843	4.788	4.573	5.014	4.697	5.51	4.508	4.602	5.266	4.571	4.827	4.557	4.601	5.24	5.061	4.584	4.647	4.546	4.736	5.535	4.85	4.6	5.187	4.916	nv	nv	4.535	4.899
24048	-4	4.384	4.454	4.843	4	4.103	4	4	4.45	4	4.734	4	4	4.638	nv	4	4.818	4.135	4.178	4	4.286	4	4	4	4	4	4	4	4.188	nv	4	4.392	4	4.338	5.014	4.148	4	4.158	4	4.004	4	4.417	4	4	4.039	nv	4.545	4	4.455
24076	-4	4.477	4	4	4	4.024	4.174	7.79	4.108	4.263	4	4.302	4.394	4	8	4.312	4	4	4.409	4.047	4.42	4.118	4.379	4.356	4.253	4	4.451	4.417	4.199	4.651	4.055	4	4	4	4.522	5.443	7.287	4.312	4	4.373	4.478	nv	5.613	4.108	4.11	4.043	5.74	4	4.666
24113	-4	5.524	5.008	5.236	5.471	4.821	5.273	5.818	5.732	5.343	5.624	5.794	5.421	5.364	5.789	5.545	5.82	6.177	5.69	5.813	5.762	5.681	5.705	5.723	5.29	4.911	5.635	5.704	5.623	5.67	5.255	5.148	4.973	5.274	5.753	5.583	5.539	5.357	5.29	5.364	5.521	5.75	5.418	5.245	5.408	5.365	5.702	5.661	5.417
24189	-4	4.57	4.451	4.086	4.846	4.815	4.513	4.859	4	4.324	4.444	4	4.006	4	4.613	4.521	4.792	4.618	4	4.554	4	4.261	4.579	4	nv	4.222	4.351	4	4	4.822	5.047	5.402	4.611	4	4	5.019	4.241	4.462	4	4.923	4	4.52	4.483	4.484	4.485	5.038	4.562	4	4.175
24479	-4	4.696	4.578	4.622	4.796	4.543	4.491	4.931	4.823	4.559	5.308	4.613	4.858	4.756	4.267	4.642	4.919	4.523	4.869	4.77	4.746	4.622	4.726	4.804	4.704	4.73	4.835	4.654	4.75	4.885	4.793	4.927	4.539	4.82	4.721	4.798	4.715	4.705	4.751	4.735	4.822	4.89	4.69	4.456	5.026	nv	4.852	4.712	4.822
24500	-3.6	nv	5.603	4.243	nv	nv	4.298	5.859	4.901	nv	5.245	4.554	5.188	4.5	5.404	4.597	5.381	nv	4.563	4.948	5.149	4.785	5.289	nv	4.695	4.752	nv	nv	nv	5.826	5.3	5.811	5.116	5.105	4.625	5.152	5.321	5.129	4.551	5.049	nv	5.222	5.099	5.19	4.875	4.775	5.184	4.661	4.68
24515	-4	4.44	4.537	4.457	4.445	4.53	4.37	4.712	4.714	4.369	4.514	4.647	4.601	4.511	4.574	4.42	4.707	4.584	4.558	4.584	4.615	4.582	4.518	4.47	4.563	4.459	4.987	4.502	4.53	4.726	4.57	4.522	4.56	4.478	4.576	4.661	4.503	4.6	4.521	4.431	4.681	4.899	4.414	4.401	4.506	4.386	5.05	4.418	4.774
24559	-9	nv	9.461	10.04	nv	nv	10.5	9.324	10.2	nv	9.064	9.341	9.465	9	9.103	9.5	9.989	nv	9.243	9.842	9.335	9.482	9.93	nv	9.563	10.94	nv	nv	nv	9.412	9.562	10.19	9.46	9.766	9.598	9.854	9.257	9.131	9.263	10.14	nv	9.522	9.531	9.496	10.06	9.573	9.776	9.515	10.22
24559	-5	8.033	8.268	7.65	7.846	8.162	7.731	7.812	7.832	7.359	7.335	7.829	8.605	6.809	7.454	8.345	7.364	8.48	7.683	7.41	8.065	8.042	8.47	7.708	8.408	8.578	7.305	7.706	7.892	7.611	5.7	8.484	7.821	8.203	8.446	8.549	7.691	7.511	7.576	7.812	7.547	8.232	8.004	7.851	8.179	8.451	8.533	8.258	8.314
24559	-4	nv	8	7.06	nv	nv	6.814	8	7.178	nv	8	7.979	8	7.704	7.914	8	7.982	nv	8	6.749	7.962	8	8	nv	8	8	nv	nv	nv	8	6.385	8	8	8	8	8	8	8	7.906	7.077	nv	8	8	8	7.064	8	8	8	7.154
24559	-2.9	6.336	6.617	6.975	6.903	6.903	6.903	6.611	6.518	6.903	6.985	6.539	6.903	6.522	6.892	6.57	6.539	6.903	6.539	6.595	6.617	6.595	6.636	6.903	6.617	6.617	6.903	5.903	6.903	6.613	4.712	6.903	6.986	6.358	6.617	6.975	6.595	6.539	6.595	6.754	6.903	6.539	6.97	6.986	6.57	6.903	6.617	6.975	6.98
24685	-4	4	4.217	4.464	4	4	4	4	4	4	4.603	4	4	4	4	4	4	4	4	4	4	4	4	4	4	4	4	4	4	4	4	4	4	4	4	4	4	4	4.442	4	4	4	4	4	4	nv	nv	4	4
24817	-7	8.225	8.842	8.415	8.2	nv	8.214	8.472	7.548	nv	nv	7.549	8.409	8.458	8.619	8.313	8.24	nv	7.739	8.56	8.506	8.404	8.404	8.556	8.936	nv	nv	nv	nv	8.416	nv	8.251	8.538	8.052	8.514	9.9	8.684	8.23	7	8.276	nv	8.387	8.667	8.366	8.518	8.804	nv	8.325	8.657
24817	-3.7	nv	7.699	7.699	nv	nv	7.699	7.617	7.551	nv	7.455	7.626	7.688	7.626	7.299	7.699	7.699	nv	6.239	7.557	7.614	7.521	7.523	nv	7.576	7.424	nv	nv	nv	7.617	7.637	7.699	7.069	7.626	7.065	6.897	6.507	6.894	4.535	7.603	nv	7.585	6.633	7.699	7.699	7.478	7.569	6.046	7.699
24818	-4.3	8.301	8.301	8.301	8.301	7.634	8.301	8.301	8.301	8.301	6.301	8.301	8.301	8.301	8.301	8.301	6.644	8.301	8.301	8.301	8.301	8.301	8.301	8.301	5.521	8.301	8.301	8.301	8.301	8.301	8.301	8.301	8.301	8.301	8.301	8.301	8.301	8.301	7.426	8.301	8.301	8.301	8.301	8.301	8.301	8.301	8.301	8.301	8.301
24819	-6	8.333	9.249	8.464	nv	8.626	8.696	8.892	8.265	8.679	7.88	nv	8.693	8.869	8.594	8.443	nv	9.507	7.676	7.663	9.257	9.188	9.517	8.813	9.567	9.25	8.225	9.716	9.547	8.156	9.538	8.644	8.902	8.252	nv	9.849	8.98	6.888	8.31	8.737	7.368	9.003	9.521	8.801	9.493	nv	7.11	6.466	8.769
24819	-4	8	8	8	8	nv	8	8	8	8	8	8	8	8	8	8	8	nv	7.661	8	8	8	8	8	8	8	8	8	8	8	8	8	8	8	8	8	8	8	8	8	8	nv	8	8	8	8	8	nv	8
24819	-3.8	nv	7.824	7.824	nv	nv	7.824	7.824	7.624	nv	6.549	7.824	7.824	7.824	7.824	6.491	7.824	nv	7.51	7.824	7.824	7.824	7.574	nv	7.808	7.824	nv	nv	nv	7.824	7.824	7.824	7.28	7.824	7.596	7.17	7.824	7.203	4.669	7.824	nv	7.824	7.157	7.824	7.624	7.824	7.824	5.379	7.824
24819	-3.6	7.618	nv	7.618	7.618	5.933	7.618	5.745	7.618	7.618	4.449	7.618	7.618	7.618	7.618	7.618	7.618	7.618	7.515	7.618	4.709	7.618	7.618	7.618	7.618	7.618	7.618	7.618	7.618	7.618	7.618	6.52	7.618	7.618	7.618	7.618	7.618	4.558	5.841	7.618	7.618	7.618	7.618	7.618	7.618	7.618	7.618	7.618	7.618
24871	-4	4	4	4.144	4.051	4.258	4	4.861	4	4	4.556	nv	4	4	4	4	4.53	4	4	4.123	4.85	4	4.511	4	4	4	4.129	4	4	5.322	4.361	4	4.962	4	4	4	4.037	4	4	4	4.004	4	4	4	5.053	4	4	4	5.355
24913	-4	nv	4.204	4	nv	4.056	4	4	4	4	4	nv	4.076	4	4.004	4	4.054	4	4	4	nv	4	4	4	4.566	4	4.004	4	4	nv	4	4.266	4	4	4	4.703	4	nv	4	4	nv	nv	5.415	4	4	4	4.079	4	4
25141	-4	4.373	4	4.488	4.164	4	4	nv	4.411	4	4.493	4.509	4.59	4.525	nv	4	4	4	4.693	4	4.437	4.108	4.463	4.476	4.341	4.391	4	4.237	4.306	4.351	4	4.656	4.078	4	4.022	4.631	4.231	4	4.221	4	4.242	4.478	4.612	4.11	4.421	4.518	4.508	4.184	4.568
25149	-4	nv	4.303	4.296	4.269	nv	4.441	4.368	4.395	nv	4.371	4.097	4.346	4.363	4.297	4.169	4.429	nv	4.522	4.24	4.276	4.422	4.232	4.168	4.174	nv	nv	nv	nv	4.396	nv	4.308	4.344	4.185	4.328	4.34	4.447	4.225	4.122	4.245	nv	4.332	4.207	4.161	4.422	4.15	4.293	4.227	4.218
25154	-3.3	4.237	4.093	4.358	4.537	4.209	4.32	4.822	4.035	4.19	4.067	4.159	4.147	4.077	4.863	4.22	3.899	3.721	3.986	4.011	3.882	4.029	4.316	4.239	3.997	4.281	3.947	3.977	4.046	4.874	4.087	4.071	4.249	3.927	4.923	4.199	4.015	4.061	3.987	4.064	3.946	4.007	4.166	4.406	4.242	4.204	3.972	4.001	4.193
25247	-4	4.349	4.416	4.281	4.267	4.292	4.491	4.685	4.172	4.145	nv	4.795	4.262	4	4.409	4	4.901	4.49	4.569	4.65	4.523	4.429	4.542	4.754	4.303	4.487	4.792	4.379	4.436	4.549	4.291	4.668	4.13	4	4.497	4.69	4.345	4.501	4.528	4.15	4.919	4.613	4.013	4.381	4.321	nv	nv	4.536	4.592
25431	-4	4	4.146	4.059	4	4.251	4	4.232	4.151	4	nv	4	4.212	4.276	4	4	4.649	4.339	4.129	4.422	4.446	4.439	4.12	4.128	4.193	4.092	4.696	4.739	4.631	4.378	4.36	4.502	4	4.162	4.016	4.297	4.237	4.424	4.173	4	4.645	4.428	4	4.019	4.26	nv	nv	4	4.355
25448	-4	4.26	nv	4.433	4.425	4.846	4.696	4.628	4.552	4.38	4.683	nv	4.554	4.428	4.491	4.723	nv	4.545	4.572	4.398	5	4.445	4.755	4.681	4.523	4.454	4.424	4.512	4.521	4.776	4.461	nv	4.681	4.284	4.762	4.778	4.765	4.5	4.499	4.423	4.653	4.417	nv	4.355	4.802	nv	nv	4.645	4.852
25454	-4	5.118	nv	5.143	4.91	5.075	5.097	5.697	5.35	5.206	4.924	nv	5.322	5.339	5.635	5.277	nv	5.327	5.127	5.006	5.568	5.243	5.286	5.559	7.015	5.365	5.136	5.444	5.495	5.641	5.152	nv	4.781	5.051	5.235	5.197	5.605	4.958	4.939	4.742	5.52	5.133	5.496	4.906	5.17	nv	nv	4.383	5.471
25485	-4	7.89	7.737	7.961	8	7.889	7.836	nv	7.568	7.922	7.971	7.218	7.856	7.877	8	7.952	7.666	7.809	7.832	7.793	7.803	7.474	7.707	7.674	7.882	7.788	6.889	7.653	7.71	7.91	7.913	7.777	7.967	7.881	7.954	7.832	7.886	7.906	7.832	7.701	7.842	7.776	7.891	7.849	7.861	7.878	7.728	7.19	7.82
25703	-4	4.829	4.903	5.133	5.235	4.978	5.158	5.498	5.485	4.899	4.996	4.996	5.361	4.995	5.374	4.893	nv	4.974	5.509	6.026	5.633	5.202	5.814	4.846	4.826	5.509	4.914	5.059	nv	nv	5.034	4.834	4.977	4.748	5.75	5.503	5.437	nv	4.941	4.97	5.417	5.438	5.962	5.313	5.031	4.789	5.154	5.024	5.298
25861	-4	4	4	4	4	4	4	4	4	4	6.295	4	4	4	nv	4	4	4	4	4	4	4	4	4	4	4	4	4	4	4	4	4	4	4	4	4	4	4	4	4	4	4	4	4	4	nv	nv	4	4
26040	-4	4.248	4.398	4	4	4	nv	4.152	4.777	4	4	4.337	4.41	4.599	5.212	4.023	4.296	4.3	4.922	4.582	4.428	4.764	nv	4.702	4.22	4	4	4.265	4.245	4	4	4	4	4	4.263	4.672	4.05	4.078	4.498	4	4.043	4.559	4	4	4.39	4.361	4.566	4.652	4.652
26045	-4	4.762	4.634	4.715	4.466	4.745	4.748	4.671	4.629	nv	4.836	4.46	4.715	4.687	5.62	4.732	4.618	4.784	4.562	4.752	4.535	4.516	4.842	4.707	5.712	4.733	4.674	5.37	5.046	4.744	4.705	4.734	4.629	4	4.678	nv	4.692	4.75	4.683	4.772	4.614	nv	4.865	nv	4.768	4.764	4.858	4.751	4.816
26074	-4	4.316	4.649	4.11	4.347	4.243	4.592	4.699	4.687	4.014	4	4.8	4.301	4.045	5.04	4.294	4.848	4.418	4.301	4.403	5.941	4.298	4.651	4.776	4.491	4.486	4.561	4.666	4.605	4.635	4.089	4.564	4.06	4	4.506	4.479	4.041	4.198	4	4.044	4.433	5.512	4.655	4.255	4.614	4.3	4.714	4.708	4.78
26081	-4	5.227	4.562	4.235	4.738	4.714	5.169	5.554	4.73	4.549	4.607	4.744	4.661	4.67	4.808	4.618	4.71	4.627	4.59	4.713	4.527	4.709	4.724	4.465	4.75	5.334	4.72	4.709	4.675	4.746	4.445	4	4.681	4.131	4.223	5.283	4.789	4.615	4.255	4.71	4.754	6.298	4.672	4.659	4	4.828	4.711	4.606	4.246
26194	-4	4	4	4	4	4	4	4.228	4.468	4	4	4.716	4	4	4	4	4.002	4.409	4	4	4.402	4	4.186	4	4	4	4	4.265	4.4	4.053	4	4	4	4	4.105	4	4	4	4	4	4	4.485	4	4	4	4.251	4	4	4.329
26258	-4	6.627	6.475	7.105	7.282	6.784	6.732	6.022	6.927	6.876	6.133	6.5	7.209	6.914	7.214	6.774	6.936	7.105	6.896	6.899	7.032	7.047	7.205	6.678	7.118	6.552	5.992	7.687	7.374	6.159	7.197	6.753	7.588	6.656	7.05	7.608	7.247	6.239	5.594	6.59	6.809	7.24	7.078	6.718	7.399	6.892	6.767	6.791	7.693
26273	-4	4.56	5.526	4.58	5.373	4.781	5.185	6.773	4.855	5.272	4.164	5.084	5.264	5.488	5.917	4	5.323	4.759	5.258	4.05	5.502	4	5.672	4.003	4	5.512	5.261	4	4	6.112	4.993	4.172	5.313	5.272	4.35	4.758	5.18	4.929	4.017	5.985	5.306	4.713	4.695	4.673	4.13	4	4.014	4	4
26349	-4	4	4	4	4	4	4	nv	4	4	4	4	4	4	4	4.46	4	5.047	4	4	4	4	4	4	4	4	4	4	4	4	4	4	4	4	4	4	nv	4	4	4	4	4	4	4	4	nv	4	4	4
26382	-4	4.243	4.61	4.077	4.18	4.422	4	4.322	4.513	4.119	4.312	4.431	4.313	4.434	4.469	4	4.282	4.399	4.476	4.162	4.468	4.367	4.406	4.274	4.197	4.365	4.366	4.491	4.419	4.48	4.385	4.102	4.285	4	4.399	4.366	4.196	4.526	4	4.383	4.434	4.563	4.154	4.148	4.517	nv	4.626	4.356	4.68
26427	-4	5	4	4	4	4	4	4	4	4	4.234	5.427	4	nv	4	4	4	4.122	5	4	4	4	4	4	4	4	4	4	4	4	4	4	4	4	4	4	4	4	4	4	4	4	4	4	4	4	4	4	4
26539	-4	5.65	4.742	4.797	5.315	5.664	4.962	6.37	5.154	4.776	4.655	4.966	5.605	5.576	5.254	5.298	5.643	5.42	5.368	5.356	5.7	5.567	5.738	5.536	5.381	5.27	5.721	5.297	5.488	5.84	5.368	5.073	4.835	4.797	5.367	5.825	5.264	5.198	5.492	5.485	5.208	6.062	5.164	5.096	5.214	5.524	5.063	5.241	5.397
26540	-4	6.388	5.635	5.826	6.489	6.701	8	7.963	6.363	5.551	6.447	5.847	6.929	6.253	7.57	6.346	6.623	6.319	6.981	6.762	7.946	6.393	7.225	6.926	6.694	6.24	6.559	6.275	5.796	7.849	6.451	5.587	6.279	6.037	5.86	5.748	6.835	7.48	5.878	6.122	6.458	7.4	6.305	5.716	5.73	5.842	6.292	6.507	6.152
26645	-4	4.469	4.759	4.652	4.727	4.734	4.735	4.648	4.707	4.709	4.967	4.708	4.693	4.841	4.696	4.655	4.72	5.289	4.708	4.682	4.96	4.557	4.74	4.754	4.754	4.758	4.766	4.882	5.127	4.77	4.779	4.72	4.751	4.686	4.72	4.815	4.689	4.756	4.353	4.642	4.737	4.805	4.784	4.749	4.714	nv	4.819	4.696	4.768
26647	-4	5.945	5.528	5.048	5.917	5.69	5.895	6.811	6.093	4.829	5.56	5.332	6.046	6.123	6.535	5.011	5.772	5.664	5.664	5.099	6.372	5.28	5.807	6.236	5.929	5.634	5.653	5.434	5.56	6.823	5.716	5.034	5.583	5.065	5.607	6.297	5.679	5.621	5.158	6.041	4.892	6.361	5.987	5.599	5.102	5.603	5.117	5.874	5.67
26669	-4	4	4	4	4	4	4	4.152	4.739	4	4	4.738	4.032	4	4.304	4	4.532	4.358	4.343	4.176	4.48	4.301	4.24	4.319	4.427	4.352	4.071	4.43	4.434	4.238	4	4.118	4	4	4.399	4	4	4	4	4	4.369	4.551	4.142	4	4	nv	nv	4.416	4.363
26697	-4	5.742	4.818	5.335	5.839	5.663	5.71	5.546	5.713	6.813	5.285	4.752	5.828	5.723	5.732	4.734	5.84	5.202	5.589	5.766	5.691	5.267	5.775	5.761	5.714	5.755	nv	5.74	5.722	5.703	5.6	5.099	6.346	4.862	5.294	5.877	5.696	5.78	5.672	5.655	5.537	5.858	5.655	5.498	5.434	5.626	5.51	5.523	5.785
26711	-4	4	4	4	4	4	4	4	4	4	4	4	4	4	4	4	4	4	4	4	4	4	4	4	nv	4	4	nv	4	nv	4	4	4	4	5	4	4	4	4	4	4	4	nv	4	4	4	4	nv	4
26805	-4	4	4	4	4	4	4	4	4	4	4	4	4	4	4	nv	4.769	4	4	4	4	4	4	4	4	4	4	4	4	4	4	4	4	4	4	4	4	4	4	4	4	nv	4	4	4	4	4	4	4
26980	-4.6	6.394	6.146	6.781	6.83	5.758	6.572	6.64	5.991	6.8	5.335	6.212	6.154	5.889	6.691	7.019	5.457	5.492	6.12	5.537	5.693	5.654	6.574	6.421	6.099	6.829	5.243	5.76	5.769	6.639	5.324	6.146	6.888	6.002	7.746	6.176	5.513	5.448	5.867	5.956	5.649	5.619	5.697	6.309	6.778	6.613	5.783	5.757	6.475
27097	-4	5.425	5.607	5.335	5.495	nv	5.396	5.579	5.486	nv	5.414	5.635	5.473	5.168	5.66	5.604	nv	nv	5.441	5.485	5.574	5.33	5.483	5.438	5.672	nv	nv	nv	nv	5.589	nv	5.45	5.579	5.394	5.522	5.68	5.574	5.345	5.344	5.364	nv	5.633	5.753	5.304	5.305	5.476	5.584	5.478	5.553
27236	-4	4	4	4	4	4	4	nv	4	4	4	4	4	4	4.536	4	4	4.627	4	4	4	4	nv	4	4.282	4	4	4	4	4	4	4	4	4	4	4.084	4	4	4	4	4	4	4	4	4	nv	4.685	4	4
27515	-4	4	4	4	4	4	4	4	4	4	4	4	4	4	4	4	4	4	4	4	4	4	4	4	4	4	4	4	4	4	4	4	4	4	4	4	4	4	4	4	4	4	4	4	4	nv	6.745	4	4
27592	-4	4.399	4.109	4	4.403	4	4	4	4	4	4	4	4.261	4.37	4.292	4.728	4.279	4.328	4.32	4.145	4	4.144	4.344	4	nv	4	4.492	nv	4	4	4.308	4	4.068	4.124	4.476	4.226	4.266	4.448	4	4.411	4	4	nv	4.126	4.254	4	4	nv	4.044
27612	-4	4.153	4.661	4.432	4.558	nv	4.691	4.679	4.122	4.602	4.997	4.52	4.421	4.606	4.086	4.129	4.605	nv	4.455	5.157	nv	4.572	4.437	4.409	4.547	4.384	4.199	4.059	4.05	nv	4.472	4.408	4.215	4.242	nv	4.544	4.392	4.094	4.778	4.522	4.447	nv	4.715	nv	4.472	4.563	4.402	4	4.627
27613	-4	4	4.219	4.361	4	4	4.179	4.603	4	4	4.048	4.251	4	4	nv	4	4	4.149	4	4.326	nv	4.579	4	4	4	4.157	4.188	4	4	4.412	4	4	4	4	nv	nv	4	4	4	4	4	4	4.354	4	4	4.308	4.135	4	4
27640	-5	7.038	5.886	7.948	7.493	5.959	7.508	8.163	5.759	6.566	5.04	9	6.931	5.722	6.724	7.573	6.085	5.394	5.554	5.609	6.094	5.188	7.648	6.767	5.121	8.174	5.409	5.499	5.88	7.42	5.863	5	6.35	6.316	8.704	5.609	5.56	5.04	5.238	6.879	6.516	6.108	5.429	7.856	7.427	8.362	5	5.663	6.65
27640	-2.6	6.41	6.08	6.455	6.439	5.635	6.225	6.362	5.884	6.314	3.54	6.496	6.517	5.456	6.249	6.474	5.992	5.323	6.086	4.773	6.112	4.707	6.515	6.438	4.443	6.489	4.567	5.657	5.831	6.412	6.047	4.893	6.492	5.766	6.492	6.172	5.852	4.505	3.988	6.497	6.148	5.749	5.643	6.48	6.442	6.489	4.028	5.502	6.51
27795	-4	4	4	4	4	nv	4	4	nv	nv	4	5	4	4	4	4	nv	nv	4	4	4	4	4	4	4	nv	nv	nv	nv	4	nv	4	4	4	4	4	4	4	4	4	nv	4	4	4	4	4	4	4	4
28002	-4	5.626	4.323	5.43	4.248	5.528	4.271	5.181	5.55	4.944	5.309	5.308	4.767	4.228	4.476	5.101	4.869	5.645	4.561	4.362	4.969	5.948	4.368	4.801	5.806	4.981	4.67	4.9	5.173	5.332	4.258	5.331	5.309	5.333	4.972	5.467	5.233	4.92	4.208	5.347	4.574	4.711	4.652	5.868	5.23	5.075	4.937	5.02	5.168
28081	-4	4.863	4.754	4.578	4.659	4.669	4.653	nv	nv	4.868	4.778	nv	5.18	4.751	4.698	4.851	4.871	nv	4.738	4.859	4	4.81	4.8	4.763	5.306	nv	4.859	5.141	4.822	4	4.782	4.765	4.701	4.665	4.798	4.961	4.924	4.769	4.567	4.762	4.656	4	4.865	4.917	4.594	nv	4.826	4.709	4.756
28086	-4	4.611	4.632	4.394	4.494	4.689	4.54	nv	nv	4.78	4.614	nv	4.629	4.717	4.667	4.696	4.719	nv	4.52	4.631	4.092	4.702	4.748	4.456	4.637	nv	4.548	4.71	4.767	4.375	4.61	4.57	4.724	4.555	4.69	4.724	4.823	4.444	4.573	4.488	4.568	4.247	4.658	4.614	4.469	nv	4.851	4.452	4.724
28311	-4	4.305	4.557	4.313	4.461	4.141	4.467	4	nv	4.331	4.308	nv	4.344	4.433	4.409	4.384	4.72	nv	4.127	4.119	4.124	4.206	4.007	4	4.574	nv	4	4.281	4.232	4.41	4.224	4.785	4.401	4	4.399	4.572	4.555	4.157	4	4.015	4.181	4.263	4.158	4.541	4.396	nv	4.63	4	4.383
28408	-4	4	4	4	4	4	4	4	nv	4	4	nv	4	4	4	4	4.113	6.644	4	4	4	4	4	4	4	nv	4	4	4	4	4	4	4	4	4	4	4	4	4	4	4	4	4	4	4	nv	4	4	4
28527	-4	4.618	4.825	4.521	4.622	4.577	4.549	4.805	nv	4.676	4.521	nv	4.559	4.623	4.807	4.756	5.403	nv	4.715	5.04	5.202	4.916	4.816	4.437	5.64	nv	4.589	4.641	4.798	4.818	4.585	4.747	4.633	4.479	4.874	4.97	5.311	4.449	4.496	4.88	4.752	5.867	4.719	4.893	4.72	nv	4.852	4.42	4.814
28618	-4	4	4	4	4	4	4	4	4	4	5.08	4.402	4	nv	4	4	5	4.108	4	4	4	4	4	4	4	4	4.47	4	4	4	4	4	4	4	4	4	4	4	4	4	4	4	4	4	4	4	4	4	4
28693	-4	4	4	4	4	4	4	4	4	4	4	4	4	4	4	4	4	4	4	4	4	4	4	4	nv	4	4	4	4	4	4	4	4	4	5	4	4	4	4	4	4	4	nv	4	4	4	4	4	4
29101	-4	4	4	4	4	4	4	nv	nv	nv	4	4	4	4	4	4	4	4.606	4	4	4	4	4	4	4	nv	4	4	4	4	4	4	4	4	4	4	4.667	4	4	4	4	4	4	4	4	nv	4	4	4
29117	-4	4	4.01	4.135	4.015	4.425	4.162	4.085	4	4.188	4.05	4.339	4	4.298	4	4	4.44	4.538	4	4.02	4	4	4.028	4	4.399	4.118	4.169	4	4	4.113	4.254	4	4.001	4	4.275	4.235	4	4.156	4	4	4	4.284	4.309	4	4	4	5.503	4	4.272
29209	-4	4	4	4	4	4	nv	4	nv	nv	4	nv	4	4	4	4	4	4.622	4	4	4	nv	4	4	4	nv	4	4	4	4	4	4	4	4	4	4	4	4	4	4	4	nv	4	4	4	nv	4.411	4	4
29228	-4	4.647	4	4.077	4.133	4.374	4.349	5.704	4.381	4	4	4	4.868	4.415	5.457	4.143	4.545	4.555	4.416	4.145	5.26	4.162	5.012	4.498	4.388	4.518	4.775	4.493	4.703	5.745	4.551	4.494	4.234	4	4.49	4.798	4.284	4.116	4.287	4.559	4.4	5.393	4.491	4.32	4.256	4.53	4.148	4.126	4.451
29424	-4	4	5.225	4	4	4	4	4	4	4	4.057	4	4	4	4	4	4.229	5.628	4	4	4	4	4	4	4	4	4.091	4	4	4	4	4	4	4	4	4	4	4	4	4.191	4	4	4.053	4.007	4	4	4	4	4
29448	-4	4	4	4	4	4	4.121	nv	nv	nv	4	nv	4	4	4.534	4	4.339	4.716	4	4.025	4.347	4	4.436	4	4.379	nv	4	4	4.145	4.449	4	4	4	4	4.334	4	4.539	4	4	4.44	4	nv	4.314	4.195	4	nv	4	4	4
29603	-4	4	4	4.311	4	4	4.083	4.626	4	4	4.364	4.315	4	4	nv	4	4	4.279	4	4.44	nv	4.616	nv	4	4	4.195	4	4	4	4.529	4	4	4	4	nv	4	4.046	4.661	4	4	4	4	4.237	4	4	4	4	4	4
29604	-4	4.852	4.876	4.512	4.375	4.659	4.773	5.431	4.828	4.734	4.593	4.563	4.793	4.585	nv	4.529	4.278	4.824	4.653	4.79	nv	4.595	nv	4.37	4.747	4.397	4.637	4.472	4.51	4.913	4.424	4.453	4.798	4.528	nv	4.547	4.839	4.477	4.37	4.611	4.618	4.65	4.896	4.499	4.551	4.677	4.907	4.218	4.506
29605	-4	4.552	4.808	4.48	4.877	4.01	5.142	5.074	4.297	4.61	5.264	4.424	4.593	4.702	nv	4.627	4.765	5.385	4.821	5.269	4.959	4.841	4.569	4.835	4.976	4.693	4.623	4.407	4.219	4.935	4.971	4.392	4.391	4.11	4.457	5.01	4.791	4.417	4.68	4.837	4.639	4.943	4.849	4.813	4.464	4.832	4.842	4.364	4.488
29606	-4	4	4	4.158	4	4	4	4.366	4	4	4.089	4.118	4	4	nv	4	4	4.37	4	4	nv	4.371	4	4	4	4.177	4	4	4	4.35	4	4	4	4	nv	4	4	4	4	4	4	4	4.361	4	4	4	4	4	4
29611	-4	4	4.693	4	4.378	nv	4.308	4.295	4.046	4.112	4	4.064	4.161	4.284	4.428	4	4.492	nv	4.196	4.495	4.204	4.448	4.11	4	4.514	4	4	4	4.321	4.41	4	4.392	4	4	nv	4.184	4.046	4	nv	4	4	4.27	4	nv	4	4	4.179	4	4.063
29700	-4	4	4	4	4	nv	4.21	4	4	4	4	4	4	4	4.477	4	4	4	4	nv	4.325	4	4.182	4	4	4	4	4	4	4	4	4	4	4	4	nv	4	nv	4	4	4	4.18	4	4	4	4	4.712	4	4
30198	-4	4.76	4	4.681	4.481	nv	4.482	5.44	4.737	nv	4.8	4.785	4.833	4.745	5.131	4.122	nv	nv	4.819	nv	5.604	4.764	4.828	4	4.551	nv	nv	nv	nv	4.557	nv	4	4.824	4.521	4.831	4.769	4.745	4.699	4.706	4.733	nv	4.324	4.792	4.833	4.781	4.798	4.582	4.764	4.737
30548	-4	4	4.384	4.413	4.421	4.605	4	4.243	4.602	4	4.722	nv	4.119	4.401	4.19	4	4.811	4.045	4.566	4.482	4.236	4.444	4.383	4	4	4.687	4	4.445	4.426	4.609	4.486	4.45	4.208	4	4.504	nv	4	4.474	4.083	4.352	4.424	4.505	4.583	4.405	4.249	4	nv	4.008	4.743
30620	-4	4	4	4	4.135	4	4	4	4	4	4	4	4	4.258	5	4	4	4	4	4	4	4	4	4	nv	4	4	4	4	4	4	4	4	4	4.545	4	4	4	4	4	4	4	nv	4	4	4	4	4	4
30624	-4	4	4	4	5	4	4	5	4	4	4	4	4	4	4	4	4	4	4	4	4	4	4	4	nv	4	4	4	4	nv	4	4	5	4	5	4	4	4	4	4	4	4	nv	4	4	4	4	4	4
30625	-4	4	4	4	4	4	4	4	4	4	4	4	4	4	4	4	4	4	4	4	4	4	4	4	nv	4	4	4	4	4	4	4	4	4	5	4	4	4	4	4	4	4	nv	4	4	4	4	4	4
30706	-6	8.143	nv	6.84	8.535	7.684	9.6	8.246	7.468	7.962	6.393	7.63	7.679	7.683	8.632	7.163	6.817	nv	7.734	nv	8	6.617	7.526	7.541	7.302	8.688	7.101	7.686	6.947	8.705	7.618	7.888	7.852	6.401	8.283	8.083	6.815	6.734	7.106	7.282	6.96	7.342	8.608	7.962	7.42	7.656	7.55	6.728	7.811
30706	-4	7.191	7.497	6.318	7.374	6.459	7.831	7.536	7.007	6.47	6.021	6.513	7.034	6.992	7.577	6.865	6.357	5.622	6.691	6.123	6.734	6.084	7.071	7.041	6.972	nv	5.639	5.909	6.288	7.463	6.121	6.379	7.044	5.825	7.397	7.186	7.051	6.665	6.19	6.356	5.953	6.644	7.198	6.809	6.811	7.031	6.921	6.537	6.994
30712	-4	5.242	4.627	4.733	4.941	5.081	4.919	7.616	4.594	5.257	5.104	5.137	5.398	5.401	6.519	4.932	6.207	5.059	4.617	5.074	5.898	5.425	5.504	4.812	4.832	5.139	5.762	5.701	5.429	6.521	5.506	5.258	4.817	4.859	5.276	5.43	5.605	5.618	4.686	5.745	5.294	6.556	5.873	5.207	4.883	4.512	4.958	4.822	5.216
30722	-4	5.83	5.42	5.57	6.376	5.438	6.564	6.624	6.513	5.44	5.721	5.921	5.942	6.542	5.713	5.304	5.673	5.506	6.087	5.521	6.222	5.613	6.428	6.067	5.98	6.007	5.844	5.659	5.661	6.494	5.868	5.494	5.661	5.627	5.243	7.357	5.734	5.836	5.726	5.606	5.7	5.623	5.728	5.761	5.244	5.615	nv	5.497	5.665
30799	-4	4	4	4	4	4	4	4	nv	4	4	nv	4	4	4	4	4	4	4	4	4	4	4	4	4	nv	4	nv	4	4	4	4	4	4	4	4	4	4	4	4	4	5.346	4	4	4	nv	4	4	4
30916	-4	5.831	4.726	4.784	5.778	5.773	5.471	5.93	5.972	4.725	4.711	5.438	5.857	5.787	5.74	4.685	5.711	4.662	5.77	5.06	6.025	4.507	5.781	5.598	5.769	5.936	5.348	5.786	5.523	5.852	5.759	5.2	5.757	4.721	5.457	5.944	5.641	5.788	4.745	5.716	5.868	5.67	5.839	5.455	4.75	4.842	5.735	5.756	5.546
31076	-4	4	4.117	4	4	4.252	4.161	4	nv	4.677	4	nv	4	4	4	4.54	4	4.531	4	4	4	4	4	4	4.062	nv	4.18	nv	4	4	4.1	4.808	4	4.238	4	4	4.003	4.492	4	4	4	4	4.625	4.021	4	nv	4	4	4
31303	-4	4.422	4.502	4.466	4.48	4.481	4.644	4.57	nv	4.546	4.517	nv	4.476	4.538	4.679	4.417	4.623	4.884	4.482	4.345	4.463	4.55	4.652	4.412	4.847	nv	4.133	4.553	4.53	4.793	4.448	4.373	4.478	4.094	4.481	4.744	4.598	4.547	4.219	4.459	4.45	nv	4.682	4.714	4.463	nv	4.73	4.411	4.7
31321	-4	4.479	4	4.433	4.369	4.475	4.381	4.246	nv	4.484	4.589	nv	4.307	4.592	4.618	4.416	4.547	4.721	4.529	4.629	4.469	4.517	4.695	4.125	4.639	nv	4.304	4.07	4.528	4.615	4.385	4.517	4.498	4	4.447	4.69	4.584	4.375	4.417	4.275	4.384	nv	4.604	4.561	4.45	nv	4.331	4	4.62
31660	-4	4.98	4.045	4.262	4.793	4.826	5.423	6.147	4.728	4.836	4.741	4.746	4.749	4.701	5.73	4.754	4.678	5.043	4.785	4.755	5.423	4.179	5.066	4.939	5.782	4.899	4.627	4.783	4.759	4.967	4.544	4	4.754	4.012	4.665	5.663	4.873	4.795	4.736	4.826	4.589	5.821	5.197	4.756	4.398	4.748	4.823	4.99	5.753
31702	-4	4.446	4.484	4	4	4.132	nv	4.202	4.387	4	4	4	4.463	4	4.229	4.516	4	4.12	4	4.342	4	5.144	nv	4	4	4.03	4.412	4.176	4	4	4	4.168	4	4	4	4.419	4.497	4	4	4	4.039	4.403	4.223	4.235	4	4.5	4	4	4
31760	-4	4	4	4	4	4	4	4	4	4	4	4	4	4	4	4	4	4	4	4	nv	4	4	4	nv	4	4	4	4	6	4	4	4	4	5	4	4	4	4	4	4	4	nv	4	4	4	4	4	4
31812	-4	4	4	4	4	4	nv	4	4	4	4	4	4	4	4	4	7.998	nv	4	4	4	4	4	4	4	4	4	4	4	4	4	4	4	4	4	4	4	4	4	4	4	4	4	4	4	4	4	4	4
31815	-4	4	4	4	4	4	4	4	4	4	4	4	4	4	4	4	4	4	4	4	4	4	4	4	4.741	4	4	4	4	4	4	4	4	4	4	4.837	4	4	4	4	4	4	4	4	4	4	4	4	4
31869	-4	5	4.565	4.33	4.454	4.612	4.391	4.357	4.363	4.434	5.236	4.508	4.413	nv	4.834	4	4.744	4.451	4.645	4.202	4.289	4.433	4.408	5	4.427	4.49	4.299	4.364	4.28	4.54	4.641	4.528	4.281	4.156	4.294	4.374	4.224	4.631	4.139	4.351	4.081	4.711	4.773	4.321	4.386	4.424	4.344	4.117	4.428
31870	-4	4	4	4	4	4.273	4	4	4	4	4.076	4	4	4.188	4.363	4	4.111	4.044	4.025	4	4	4.361	4	4	nv	4	4	4	4	4.248	4.018	nv	4	4	5	4	4	4.286	4	4	4.616	4	nv	4.014	4	4	4	4	4.318
31882	-4	nv	4.612	4.457	4.614	nv	4.614	4.656	4.683	4.565	4.291	4.585	4.399	4.63	4.851	4.575	5.491	nv	4.608	4.548	5.009	nv	4.418	4.43	4.411	4.414	4.498	4.75	4.595	4.68	4.565	nv	nv	4.475	4.595	5.606	4.677	4.351	4	4.356	4.508	4.824	nv	4.656	4.575	nv	nv	4.568	4.777
31884	-4	nv	4.663	4.684	4.769	nv	5.394	4.739	4.799	4.81	4.856	4.737	4.677	4.682	4.919	4.743	nv	nv	4.776	4.791	5.01	nv	4.84	4.839	4.577	4.683	4.658	4.985	4.897	4.695	4.834	nv	nv	4.596	4.773	5.674	4.825	nv	4.632	4.77	4.746	4.903	nv	4.813	4.798	nv	nv	4.862	4.905
32065	-2.6	3.518	3.159	3.289	3.967	2.781	3.569	4.298	2.76	3.087	2.747	3.168	3.002	3.06	4.736	3.044	3.048	3.131	3.218	2.954	3.057	3.045	3.155	3.224	2.933	3.414	2.852	2.699	2.712	3.654	3.409	3.112	3.149	2.676	3.464	3.137	2.907	2.733	3.221	3.298	2.997	3.557	3.067	3.281	3.505	3.502	2.699	2.717	3.295
32673	-4	4.815	4.884	4.757	4.835	4.765	4.791	nv	nv	4.823	4.832	4.725	4.808	4.683	4.623	4.786	4.759	4.874	4.756	4.846	4.461	4.805	4.704	4.745	4.709	nv	4.753	4.799	4.896	4.471	4.68	4.71	4.714	4.809	4.782	4.821	4.797	5.192	4.75	4.511	4.862	nv	4.848	4.763	4.86	nv	4.814	4.634	4.903
32743	-6	7.69	7.697	8.137	8.129	7.476	7.058	8.295	7.966	7.929	7.597	nv	8.129	7.458	8.02	7.715	8.765	7.651	8.098	7.509	7.75	8.127	7.886	7.792	7.731	7.754	7.864	7.831	7.781	8.353	7.413	7.349	8.093	7.893	7.918	8.447	7.628	7.736	7.686	7.913	7.702	7.929	nv	7.483	7.896	7.839	8.124	8.11	8.104
32924	-4	4.452	nv	5.318	4.723	4.955	4.784	4.217	5.446	4.647	4.966	5.305	4.777	5.11	5.514	4.638	nv	4.594	5.538	4.999	5.147	5.333	5.245	5.333	4.712	5.881	5.064	5.752	nv	5.792	4.479	4.719	5.267	5.736	4.828	4.796	5.692	4.734	4.618	5.435	4.979	5.714	4.583	4.833	5.76	4.802	4.703	4.697	5.175
32944	-7	8.146	nv	7.939	7.656	7.375	7.635	7.933	8.145	7.633	7.598	7.754	7.753	7.232	8.193	7.61	7.728	7.861	7.717	7.579	8.354	7.549	8.36	8.104	7.553	8.404	8.045	7.737	7.897	7.438	7.103	7.748	7.699	7.618	7.766	8.491	7.564	8.436	7.608	7.765	7.615	7.258	7.778	7.686	7.783	7.628	7.716	7.647	7.728
32944	-4	8	7.782	8	7.94	7.315	8	8	8	8	8	8	8	7.427	8	8	8	8	8	8	8	8	8	8	7.423	8	8	8	8	8	6.934	7.955	8	8	8	8	8	8	7.856	8	8	8	8	8	8	7.854	7.84	8	8
32944	-3.6	nv	7.568	7.602	nv	nv	7.602	7.602	7.602	nv	7.602	7.583	7.602	7.309	7.602	7.532	7.602	nv	7.496	7.414	7.602	7.528	7.602	nv	7.092	7.602	nv	nv	nv	7.299	6.265	7.602	7.584	6.269	7.55	7.602	7.424	7.602	6.602	7.602	nv	6.836	7.451	7.254	7.487	7.511	7.496	7.387	7.228
32946	-4	5.214	4.108	4.28	4.361	4.389	4.286	4.725	5.371	4.509	4.211	5.021	4.283	4.289	4.16	4.829	4.264	nv	4.73	4	4.636	4.667	4.525	4.333	4.403	4.712	5.115	4.639	4.571	4.55	4.683	5.21	4.507	4.885	4.58	4.6	4.955	4.879	4.387	4.936	4.394	4.369	4.341	4.636	4.076	4.661	4.539	4.096	4.1
32946	-2.6	5.529	3.597	4.208	4.642	3.614	4.959	5.325	5.52	4.332	4.536	5.254	5.193	4.027	5.14	5.182	5.465	4.479	4.876	3.555	5.059	5.548	5.379	4.361	4.47	4.563	4.646	4.891	4.818	5.034	5.382	4.415	4.733	5.237	5.047	4.527	5.214	5.469	4.795	5.342	3.634	4.918	4.491	5.448	4.035	5.095	4.894	4.19	3.719
32963	-4	4.285	4.672	4.496	4.519	4.462	4.514	4.292	nv	4.481	4.496	4.565	4.577	4.499	nv	4.61	4.475	4.555	4.512	4.561	4.179	4.517	4.469	4.342	4.424	nv	4.661	4.216	4.362	4.547	4.427	4.211	4.62	4.403	4.743	4.533	4.808	4.225	4.308	4.413	4.738	nv	4.466	4.441	4.448	nv	nv	4.224	4.65
32982	-4	5.477	4.797	4.893	4.907	5.304	4.924	5.519	4.871	4.805	4.82	5.52	5.534	5.385	5.135	5.44	nv	4.963	5.293	5.103	5.505	5.264	5.565	5.422	4.853	5.476	4.749	5.526	5.625	5.33	5.139	4.725	5.252	4.777	5.093	5.273	5.178	5.03	4.781	5.134	5.056	5.679	5.523	5.151	5.095	5.546	4.783	5.347	5.055
32992	-4	4	4	4	4	nv	4	4	4.548	nv	4	4	4	4	4	4	4.351	nv	4	4.075	4.012	4	4	4	4.088	nv	nv	nv	nv	4	nv	4	4	4.001	4	4	4.047	4	4	4	nv	4	4.078	4	4.059	4	4.238	4.215	4.451
33001	-4	4	4	4	4	4	4	5.744	4	4.289	4.171	4	4	4	4	4	4	4	4	4	4	4	4	4	4	4	4.041	4	4	4	4	4.948	4	4	4	4.03	4	4	4.415	4.157	4.227	4.837	4.039	4.022	4	4.059	4	4	4
33004	-4	4.567	4.324	4.384	4.339	4.299	4.535	4.581	4.346	4.48	4.667	nv	4.649	4.444	4.519	4.432	4.445	4.424	4.374	4.59	4.538	4.675	4.67	4.355	4.325	4.474	4.534	4.43	4.483	4.589	4.498	4.364	4.599	4.532	4.419	4.809	4.462	4.318	4.303	4.514	4.494	4.567	4.619	4.502	4.426	4.321	4.691	4.273	nv
33006	-4	4.62	4.873	nv	4.489	5	4.643	4.193	4.23	5.31	4.07	4.132	4.062	4.089	4.088	4.68	4.256	4.395	4.136	4.322	5.708	4.452	4.433	4.2	nv	4.171	4.572	4.011	nv	4.694	4.542	4.349	4.283	4.53	4.442	nv	nv	4.532	nv	4.451	4.189	4	4.628	4.29	4.528	4.581	4.241	4.143	4
33052	-4	4	4	4	4	4	4	5.456	nv	4	4.33	4.294	4.24	5.718	nv	4	4	4	4.396	4.415	4.115	4	4	4	4.23	nv	4	4	4	4.462	4	4	4	4	4.363	4.003	4	4	4	4	4.363	nv	4	4	4	nv	4	4	4.052
33299	-4	4	nv	4	4	nv	4	4	4	4	4	4	4	4	4	4	4.602	4.176	4	4	4	4	4	4.291	4	4	4	4	4	4	4	4	4	4	4	4	4	4	4	4	4	4.074	nv	4	4.169	4	4.14	4	4
33410	-4.5	7.942	8.523	8.523	6.984	8.523	7.537	8.523	8.399	8.523	4.523	8.523	8.523	7.353	nv	8.523	nv	8.523	8.181	8.231	8.523	8.523	7.979	8.487	8.523	8.523	8.523	8.523	8.523	8.523	6.765	8.175	nv	4.523	8.212	8.447	8.523	4.551	8.523	8.029	8.523	nv	8.523	8.523	8.205	8.523	8.523	8.523	8.245
33410	-4	7.736	7.917	7.744	7.516	6.398	7.685	8	8	7.701	5.288	7.79	7.9	7.677	8	7.421	7.761	7.9	7.944	7.837	7.943	7.973	7.849	7.928	7.797	7.835	7.822	8	8	7.25	6.774	7.174	7.894	7.755	7.817	7.944	7.985	5.33	5.971	7.813	7.773	7.216	7.63	7.812	7.867	7.938	7.921	5.73	7.969
33411	-4	4.632	4.735	4.558	4.742	4.835	4.899	4.925	4.713	4.559	4.705	4.815	4.557	4.971	5.302	4.603	4.694	4.671	4.793	4.58	4.807	4.823	4.901	4.607	nv	4.769	4.812	4.736	4.773	5.266	5.156	4.706	4.975	4.51	4.91	4.912	4.529	4.901	4.475	4.875	4.749	4.955	nv	4.59	4.653	4.718	4.594	4.372	5.116
33418	-4	4.502	4.821	4.745	4.685	4.709	4.442	4.764	4.835	4.68	4.507	4.65	4.572	4.846	4.763	4.393	nv	4.511	4.836	4.729	4.82	4.699	4.938	4.532	4.92	4.628	4.691	4.485	nv	nv	4.675	4.569	4.589	4.407	4.799	4.767	4.705	nv	4.343	4.774	4.461	4.633	nv	4.519	4.639	4.529	4.777	4.422	4.677
33434	-5	5	5	6.233	5	5.676	5	5	5.322	5.318	5.683	5	5	5	5	5	5	5.004	5.27	5	5.691	5.246	5	5	5	5	5	5	5	nv	5	5.476	5.999	5	5	5.38	5.362	5	5.293	5	5.124	5	5	5	5.445	5	5	5.129	5.575
33530	-3.9	nv	5.721	5.598	nv	nv	6.135	6.539	5.522	nv	5.691	5.647	6.752	6.105	6.609	5.539	6.678	nv	5.127	6.126	6.403	6.029	6.461	nv	5.705	6.03	nv	nv	nv	6.541	6.463	5.822	6.166	5.711	6	6.064	6.538	6.492	5.485	6.455	nv	6.52	6.719	6.315	5.768	6.13	5.695	5.702	5.716
33531	-4	4.37	4.414	4.263	4.433	nv	4.483	4.227	4	nv	4.172	4.334	4.405	4.28	4.152	4.514	4.2	nv	4	4.316	4.3	4.052	4.236	4.23	4.241	nv	nv	nv	nv	4.5	nv	nv	4.228	4.377	4.274	4.487	4.105	4	4	4	nv	4.369	4.525	4.257	4	4.388	4.34	4.105	4
33634	-4	4	nv	4	4	nv	4	5	4	4	4	4	4	4	4	4	4	4	4	4	4	4	4	4	4	4	5	4	4	4	4	4	4	4	4	5	5	4	4	4	4	4	nv	4	4	4	4	4	4
33669	-6	7.913	nv	7.709	7.575	7.123	7.721	7.993	7.888	7.621	7.567	7.51	7.826	7.095	7.829	7.468	7.585	7.628	7.58	7.628	7.983	7.561	8.158	7.822	7.184	8.46	7.769	7.726	7.901	7.792	6.994	7.45	7.427	7.387	7.777	7.962	7.475	8.223	7.344	7.061	7.539	7.408	nv	7.53	7.584	7.516	7.477	7.313	7.582
33669	-4	8	7.458	8	7.538	nv	7.879	nv	8	nv	8	8	8	6.979	8	7.641	8	nv	8	7.665	nv	nv	8	8	6.76	nv	nv	nv	nv	8	nv	6.976	8	7.957	8	8	7.545	8	7.243	8	nv	8	7.91	7.752	8	7.516	7.533	7.573	7.647
33719	-4	4.793	4.456	4	4.649	4.611	4.132	4.168	nv	4.472	4.345	4.624	4.624	4.535	nv	4.319	4.572	4.551	4.503	4.476	4.392	4.319	4.744	4.483	4.605	nv	4.687	4.459	4.753	4.283	4.578	nv	4.425	4.303	4.507	4.722	4.685	4.182	4.533	4.531	4.702	4.385	4.859	4.477	4.532	nv	4.749	4.58	nv
33765	-4	4.652	4	4.487	4.729	4.749	4.604	4.825	4	4.217	4	nv	4	4	4.606	4.361	4.274	4	4	4.418	4	4	4.327	4.354	4.332	4.317	4	4	4	4.785	4	nv	4.494	4	4.33	4.692	4	nv	4	4	4	4.104	nv	4.391	4.445	4.447	4	4	4
33832	-4	4	nv	4	4	nv	4	5	4	4	4	4	4	4	4	4	4	4	4	4	4.182	4	4	4	4	4	4	4	4	4	4	4	4	4	4	4	4	4	4	4	4	4.308	nv	4	4	4	4	4	4
34060	-4	4.736	nv	4.893	4.788	4.846	4.784	6.149	5.232	4.963	4.895	5.061	4.93	4.984	5.127	4.69	nv	4.869	5.12	4.963	5.508	4.912	4.967	4.941	4.8	4.511	4.792	4.886	nv	5.59	4.698	4.661	4.726	4.806	5.077	4.848	4.831	4.731	4.769	4.803	5.599	6.603	4.873	4.901	4.808	4.972	4.748	4.821	5.653
34240	-4	nv	4	4	4	4	4	nv	nv	4	4	4	nv	4	nv	4	4	4	4	4	4	4	4	4	4	nv	4	4	nv	4	4	4	4	4	4	4	4	4	4	4	4	nv	4	4	4	nv	4	4	4
34391	-4	5.31	5.423	5.424	4.925	4.684	nv	5.345	5.43	5.308	4.724	5.14	5.56	4.785	7.87	5.49	4.906	5.396	5.455	5.445	nv	5.466	nv	5.299	4.874	5.202	5.48	5.376	5.154	5.495	4.191	5.474	5.542	5.22	5.469	5.129	5.604	5.351	5.385	5.369	5.348	5.513	4.763	5.302	5.446	5.47	5.118	5.046	5.046
34404	-4	4	4	4	4	4	4	5	4	4	4	4	4	4	4	4	4	4	4	4	4	4	4	4	nv	4	4	4	4	4	4	4	4	4	4	4	4	4	4	4	4	4	nv	4	4	4	4	nv	4
34444	-4	nv	4.517	4.322	4.53	4.566	4	nv	nv	4.156	4.729	4.599	nv	4.541	nv	4.535	4.581	4.524	4.461	5.404	4.912	4.287	4.828	4.573	4.799	nv	4.744	4.421	nv	5.078	4.457	4.201	4.796	4.442	4.531	4.843	4.727	4.365	4.639	4.39	4.789	nv	4.834	4.58	4.425	nv	4.594	4.335	4.665
34445	-4	4.791	4.527	4.639	4.805	4.828	4.616	4.837	4.623	4.786	4.479	4.224	4.744	4.711	4.604	4.433	4.942	4.442	4.713	4.733	4.659	4.669	4.774	4.731	4.755	4.719	4.748	4.747	4.709	4.637	4.646	4.597	4.725	4.452	4.681	4.687	4.876	4.829	4.728	4.892	4.828	4.543	4.749	4.986	4.525	4.638	4.597	4.767	4.666
34462	-3.3	4.999	4.158	4.633	5.574	4.415	5.364	5.678	4.201	4.652	4.067	4.203	4.31	4.299	5.844	4.825	4.623	4.041	4.156	4.09	4.372	4.049	4.851	4.684	4.484	4.837	4.09	4.194	4.219	5.799	4.625	4.317	4.825	3.941	5.458	4.845	4.127	4.081	4.406	4.375	4.242	4.381	4.683	4.897	4.834	4.931	4.012	4.169	4.379
34533	-4	4.3	4.326	4.197	4.172	4.403	5.021	4.477	5.005	4.401	4	4.764	4.928	4.643	5.174	4.302	4.465	4.925	4.775	4.759	5.46	5.219	4.728	5.023	4.117	5.017	5.193	5.617	5.796	4.399	4.911	4.277	4.376	4.324	4.553	5.091	4.428	4.418	4.038	4.521	4.967	4.712	4.98	4.162	4.661	4.837	4.145	4.003	5.118
34579	-4	nv	4	4.125	nv	nv	nv	4	4	nv	4	4	4	4.134	4.443	4	4.449	nv	4	4.045	4	4	4	nv	4	4	nv	nv	nv	4	4	4	4	4	4.033	4.267	4	4.237	4.226	4	nv	4	4.07	4	4	4	4	4	4
34656	-4	4	nv	4	4	4	4	nv	4	4	4	6.597	4	4	nv	4	4	4	4	4	nv	4	4	4	4	4	4	4	4	nv	4	nv	4	4	4	4	4	4	4	4	4	nv	4	4	4	nv	4	nv	4
34749	-4	4	4	4	4	4	4	nv	nv	4	4.032	nv	4	4	nv	4	4	4	4.038	4	4.008	4	4	4	4	nv	4	4	4.003	4	4	4	4	4	4	4	4.218	4	4	4	4.217	nv	4	4	4	nv	4	4	4
34757	-4	4.534	4.273	4.352	4.308	4.823	4.427	5.362	5.116	4.438	4.451	5.284	5.211	4.583	5.498	4.598	4.321	5.32	4.758	5.104	6.153	5.488	5.261	5.022	nv	5.377	4.714	5.642	5.682	5.105	4.348	4.298	4.975	4.852	5.071	5.652	5.259	4.609	4.141	4.567	4.705	4.943	5.217	4.734	4.851	5.275	4.702	4.515	5.503
34782	-4	4.757	4.73	4.79	4.903	nv	4.697	5.465	4.782	nv	4.86	4.914	4.817	4.866	5.425	4.697	4.989	nv	4.693	4.844	4.98	4.8	4.906	4.897	4.8	nv	nv	nv	nv	5.312	nv	4.692	4.785	4.78	4.711	4.777	4.757	4.775	4.694	4.772	nv	5.126	4.709	4.85	4.86	4.925	4.837	4.762	4.878
34821	-4	5.731	4.238	4.653	5.421	4.614	5.81	5.661	5.827	4.824	4.637	4.814	5.144	5.477	5.702	4.753	5.677	4.64	5.48	4.654	5.471	4.808	5.4	5.192	5.325	5.3	4.898	5.414	4.977	6.217	5.251	4.679	4.684	4.712	4.707	5.789	4.832	5.731	4.787	5.184	5.472	5.594	5.702	4.684	4.753	4.731	4.759	4.726	4.772
34924	-4	4.435	4.672	4.477	4.312	4.494	4	4.863	4.754	4.377	4.755	4.685	4.804	4.537	4.882	4.437	4.38	4.396	4.611	4.527	5.133	4.704	4.452	4.505	4.52	4.895	4.541	5.314	5.152	5.075	4.598	4.217	4.612	4.179	4.673	5.156	4.858	4.419	4.278	4.377	4.754	4.954	4.358	4.403	4.607	4.266	4.849	4.304	4.772
34928	-4	nv	4	4	nv	nv	nv	4	4	nv	4	4.006	4	4.339	4.221	4	4.366	nv	4	4	4	4	4.026	nv	4	4	nv	nv	nv	4	4	4.4	4	4.145	4	4	4	4	4	4	nv	4	4	4	4	4	4	4	4
34931	-4	4	4	4	4	nv	4	4.687	4	4	4	4	4	4.006	4.739	4	4.092	4	4	4	4.521	4	4	nv	4	4	4	4	4	4.642	4	4	4	4	4	4	4	4.063	4	4	4	4	4	4	4	4	4	4	4
34931	-3	3.165	nv	3.319	3.316	3.547	3.241	4.488	3.765	3.518	3.399	3	3.671	3.73	4.363	3.175	3.582	3.302	3.34	3.399	4.509	3.816	3.515	3.882	3.478	3.508	4.564	3.954	3.821	4.44	3.37	3.568	3.27	3.338	3.36	3.308	3.257	3.093	3.835	3.122	3.824	3.822	3.113	3.097	3.335	3.413	3.431	3.226	4.062
34936	-4	4.127	4.074	4.249	4.009	4.019	4.134	4	4.137	4	4.158	4	4.119	4.042	4.306	4	4.264	4	4.205	4.159	4.029	4.171	4.292	4.126	4.081	4	4	4	4	4.097	4	4.195	4.162	4.212	4.094	4.053	4.03	4.101	4.296	4.126	4	4	4.033	4.179	4.161	4	4.23	4.038	4.072
34947	-4	4	4	nv	4	4	4	4.369	4.051	4	4.207	4	4	4	4.29	4	4	4	4	4	4.541	4	4	4	nv	4.277	4.178	4	nv	4.075	4	4	4	4	4	nv	nv	4	nv	4	4	4.45	4.004	4	4	4	4	4	4
34949	-4	4.411	6.497	nv	4.268	4.119	4.365	4.48	4.18	4.575	4.596	4	4.276	4.484	4.439	4	4.03	4.252	4.601	4.563	4	4.509	4.376	4.234	nv	4.476	4.068	4.16	nv	4.693	4.291	4.397	4.034	4	4.281	nv	nv	4	nv	4.38	4.215	4.007	4.601	4.466	4.462	4.278	4.623	4	4
35049	-4	4	4.017	4.047	4.416	4.477	4.084	5.592	4.555	4	4.398	4	4.165	4.141	4.712	4	4.423	4.124	4.021	4.066	4.599	4.207	4.396	4.387	4.8	4.053	4.001	4.384	4.316	4.673	4.403	4.134	4.412	4	4.107	4.978	4.222	4	4	4.345	4.31	4.505	4.091	4	4.024	4	4.711	4.256	4.819
35123	-4	4.705	4.713	4.704	5.05	4.686	4.749	5.288	5.067	4.778	4.493	4.728	4.723	4.719	4.869	4.707	4.593	4.679	4.683	4.702	5.046	4.866	4.947	4.77	4.797	4.802	4.744	4.662	4.719	5.207	4.631	4.685	4.732	4.766	4.666	4.798	4.856	4.639	4.688	4.579	4.78	4.364	4.737	4.765	4.714	4.639	nv	4.708	4.754
35347	-4	4.376	nv	4.395	4.646	4.931	4.613	4.51	4.411	4.529	4.457	4.636	4.631	4.458	4.609	nv	nv	4.543	4.695	nv	nv	4.737	4.646	4.44	4	4.299	nv	4.448	4.412	4.441	4.337	4.588	4.674	nv	nv	4.644	4.714	4.369	4.528	4.359	4.443	5	4.443	4.563	4.577	4.755	4.661	4.655	4.613
35400	-4	4.931	4.876	4.652	4.972	4.789	4.958	5.497	4.847	4.869	4.816	5.087	4.929	4.875	5.219	4.84	4.938	4.685	4.958	4.75	5.362	4.863	4.777	4.942	4.808	4.939	4.97	5.206	5.127	5.131	4.711	4.688	4.872	4.655	4.976	4.986	4.882	4.921	4.789	4.614	4.925	5.742	4.893	4.769	4.871	4.889	4.896	4.539	4.814
35427	-4	4.218	4	4	4	4	4	nv	nv	4	4.015	4	4	4	nv	4	4	4	4	4	4.388	4	4	4	4	nv	4	4	4	4.517	4	4	4	4	4	4.34	4	4	4	4	4	nv	4	4	4	nv	4	7.352	4
35443	-4	4	4.112	4	4.201	4.269	4.325	4	4	4	4.342	4.032	4.406	4.059	4.347	4.359	4.438	4	4.384	4	4.428	4	4.216	4	nv	4	4.326	4	4.027	4.321	4.574	4.362	4.703	4.229	4.721	4	4	4	4	4.188	4.129	4.435	nv	4	4.071	4.119	4	4	4.779
35446	-4	4.95	4.808	4.689	4.77	4.74	4.804	5.68	4.696	4.822	4.752	5.335	5.136	4.827	4.902	4.753	4.823	4.605	4.86	4.853	5.841	5.166	5.247	4.668	4.796	5.607	4.724	4.912	4.912	5.707	4.647	4.735	4.797	4.762	4.887	4.891	4.95	4.735	4.758	4.809	4.823	5.603	4.745	4.795	4.783	4.721	4.704	4.749	4.807
35450	-4	4.751	4.707	4.521	4.669	4.524	4.358	5.768	nv	4.755	4.704	4.812	4.725	4.522	nv	4.638	4.475	4.486	4.647	4.614	4.824	4.495	4.815	4.664	4.671	nv	4.79	4.438	4.662	4.778	4.476	4.673	4.632	4.635	4.864	4.715	4.533	4.289	4.73	4.495	4.797	nv	4.719	4.713	4.703	nv	4.738	4.754	4.786
35489	-4	5.777	5.306	5.491	5.653	4.95	5.31	6.089	5.971	5.208	5.203	5.781	6.018	5.295	nv	5.226	5.791	5.08	5.986	5.652	6.821	5.876	5.965	5.654	5.113	5.621	5.892	6.075	6.189	7.143	4.818	5.1	5.624	5.489	6.13	5.195	5.382	5.416	5.295	5.494	5.547	6.891	5.299	5.345	6.084	6.316	5.341	5.674	5.518
35541	-4	4.132	4.057	4.305	4.504	4.733	4	4.866	4.525	4.005	4.263	4.443	4.361	4.6	4.524	4.047	4.389	4.268	4.46	4.34	4.422	4.429	4.256	4.181	nv	4.439	4	4.139	4.254	4.543	4.193	4.211	4.152	4	4.65	4.657	4.234	4.465	4	4.346	4.432	4.555	nv	4.187	4.251	4.176	4	4.466	4.434
35542	-3.9	4.649	nv	4.499	4.554	4.591	5.645	nv	4.595	4.691	4.421	4.729	4.73	4.628	4.801	4.457	5.137	4.524	4.446	4.559	4.454	4.716	4.662	4.601	4.522	4.595	4.709	4.566	4.532	4.623	4.585	4.386	4.627	4.452	4.616	4.677	4.421	nv	nv	4.616	nv	4.61	nv	4.378	4.467	4.437	4.638	4.487	4.662
35580	-4	4.663	4.004	4.218	4.476	nv	4.204	4.695	4.665	nv	4	4.184	4.716	4.472	4.666	4.077	4	nv	4.174	4.033	4.4	4.095	4.724	4.352	4.013	nv	nv	nv	nv	4.56	nv	4.232	4.201	4	4.288	4.656	4.049	4.398	4	4.231	nv	4.666	4.263	4.606	4.413	4.569	4.253	4.362	4.485
35582	-4	4.084	4	4.09	4.126	4	4	4.324	nv	4	4.3	4.12	4.467	4.686	nv	4	4	4	4.142	4	4.507	4	4.326	4	4	nv	4	4	4.118	5.055	4.027	4	4.153	4	4.649	4.238	4.033	4	4	4	4.376	4.288	4	4	4.364	nv	4	4	4.522
35605	-4	4.207	4.826	4.401	4	4	4.024	4	nv	4	4.334	4.042	4	4	nv	4.385	4	4.319	4.031	4.15	4.303	4	4	4	4.276	4.015	4	4	4	4	4.112	4	4.105	4	4.462	4.199	4	4	4.087	4.067	4.188	nv	4	4	4.463	nv	4.567	4.339	4.536
35607	-4	5.883	5.65	5.753	6.887	5.8	5.849	6.679	5.853	6.644	5.765	5.807	5.991	5.852	6.769	5.811	5.791	5.576	5.791	5.783	5.863	5.895	5.797	5.919	5.795	5.85	5.914	5.976	5.87	6.597	5.78	5.742	5.814	5.708	5.804	5.84	6.06	5.734	5.783	6.489	5.817	6.204	5.985	5.792	5.746	5.768	5.71	5.799	5.797
35616	-4	nv	4	4.05	nv	nv	nv	4	4	nv	4	4	4	4	4	4	4.091	nv	4	4.491	4	4	4	nv	4	4	nv	nv	nv	4	4	4.079	4	4.109	4	4.264	4.004	4	4	4	nv	4	4	4	4.127	4.072	4	4	4
35617	-4	nv	4	4.185	nv	nv	nv	4	4.295	nv	4.083	4.213	4.543	4.279	4.267	4	4.233	nv	4.259	4	4	4.573	4.224	nv	4.202	4	nv	nv	nv	4.101	4	4.297	4.109	4.671	4.395	4.253	4.5	4.318	4.101	4.104	nv	4.333	4.293	4.161	4.482	4.229	4.076	4	4.176
35729	-4	5.581	4.962	5.543	5.748	5.568	5.287	5.574	5.654	5.57	4.896	nv	5.666	6.216	nv	5.75	4.431	5.702	5.608	5.618	5.738	6.017	5.778	5.501	4.954	6.241	5.663	6.566	nv	5.577	5.693	5.165	5.739	5.359	5.494	5.648	5.952	5.082	5.49	5.675	5.625	5.426	5.337	5.142	5.999	5.757	4.88	4.78	5.789
35755	-4	4.37	4.568	4	4	4.157	4	4.599	nv	4.367	4.465	4.73	4.329	4	nv	4.391	4.166	4.134	4.443	4.289	4.57	4.325	4.59	4.198	4.182	nv	4.341	4.444	4.515	4.509	4	4	4.521	4	4.504	4.317	4.539	4.188	4	4.364	4.518	nv	4.077	4.019	4.386	nv	4.514	4.19	4.201
35761	-4	4	4.182	4	4	4	4	4	nv	4	4	nv	4	4	4	4	4.194	4	4	4	4	4	4	4	4	nv	4	4	4	4	4	4.994	4	4	4	4	4	4	4	4	4	4	4	4	4	nv	4	4	4
35790	-4	4	4	4	4	4	4	4	4	4	4	4	4	4	4	4	4	4	4	4	4	4	4	4	4	4	4	4	4	4	4	4	4	4	4	4	4	4	4	4	4	4	4	4	4	4	4	4	4
35863	-4	nv	4.57	4.523	nv	nv	nv	4.332	4.41	nv	4.221	4.256	4.454	4.451	4.708	4.462	4.541	nv	4.464	4.515	4.495	4.255	4.583	nv	4.447	4.515	nv	nv	nv	4.258	4.426	4.494	4.497	4.407	4.406	4.803	4.396	4.278	4.385	4.372	nv	4.221	4.486	4.331	4.225	4.452	4.735	4.227	4.693
35866	-4	4.107	4.719	4	4.447	4.325	4.208	4.506	nv	4.441	4.598	4.587	4.164	4.43	nv	4.297	4.116	4.194	4.386	4.292	4.318	4	4.379	4.147	4.188	nv	4.292	4.088	4.254	4.474	4.291	4.208	4.158	4.122	4.47	4.179	4.346	4	4.141	4.018	4.41	nv	4.219	4.332	4.143	nv	4.513	4.23	4.346
35949	-4	5.22	5	5.075	5.298	4.926	5.038	5.702	5.518	5.129	5.071	5.439	5.35	5.306	5.952	4.865	5.27	5.113	5.338	5.159	5.512	5.409	5.447	5.362	4.938	5.437	5.16	5.25	5.407	5.632	5.179	4.896	5.176	4.855	5.573	5.348	5.257	5.102	4.852	5.068	5.439	5.758	5.153	5.285	5.096	4.923	5.205	5.059	5.18
35950	-4	4.908	5.027	4.771	4.888	4.807	4.933	5.491	5.167	4.891	4.989	5.69	4.874	4.839	5.549	4.851	5.176	4.683	4.943	4.849	6.376	4.911	4.828	4.886	4.998	4.998	4.895	5.084	4.956	5.853	4.776	4.906	4.9	4.84	5.122	5.109	5.048	4.961	4.871	4.656	4.9	5.878	5.096	4.813	5.004	5.284	4.935	4.898	5.065
35991	-4	4	4	4	4	4	4	4	4.085	4	4.097	4	4.18	4.293	4.314	4	4.725	4.101	4.266	4	4.315	4	4	4	4.015	4	4	4.013	4	nv	4	4	4.021	4	4.31	4.339	4.353	4	4	4	4	4.329	4	4.095	4	4	4	4	4.345
36002	-4	4.678	5	4.015	5	4.752	4	4.66	4.761	4.475	5	4.661	4.739	4	4.665	4.752	4.759	4.752	4.661	4.773	4.465	4.746	4.664	4.447	nv	4.626	4.747	4.731	4.709	4.708	4	4.488	4.787	4.506	4.684	4.863	4.633	4.822	4.573	4.76	4.53	4.67	nv	4.721	4.54	4.736	4.723	4.769	4.729
36221	-4	5.031	4	4	nv	4	4.629	4	4	4	4.404	nv	4.851	4	nv	4.646	4.902	4.03	5.104	4	4.143	4.543	4	4	4	nv	4.449	4	4	4.115	4.118	4	4	4	nv	4.412	4.055	4.713	4	4.525	4	4.225	4	4.278	4	nv	4	4	4
36293	-4	4	4	4	4	4.146	4.64	4	4	4	4.023	4	4	4	4.407	4	4	4.414	4	4	4	4	4	4	nv	4.132	4	4	4	4.238	4.178	4.543	4	4	4.204	4.628	4	4.148	4	4	4	4	nv	4.003	4	4	4	4	4
36351	-4	4	4	4	4	4	4	5	4	4	4	4	4	4	4	4	4	4	4.119	4	4	4	4	4	nv	4	4	4	4	4	4	4	4	4	4.215	4	4	4	4	4	4	4	nv	4	4	4	4	4	4
36354	-6	7.367	nv	7.436	7.053	7.336	nv	7.408	7.321	7.338	6	7.589	7.381	7.219	7.661	7.302	6.848	nv	7.561	nv	7.421	7.185	7.18	7.198	7.07	7.465	7.456	8.071	7.904	nv	6.156	6	7.171	7.226	7.432	7.525	7.301	6.532	6	7.374	7.63	7.328	7.713	7.205	7.551	7.606	6.98	nv	7.506
36354	-4	6.906	7.473	7.563	7.187	7.455	7.134	7.006	7.346	7.719	5.88	7.528	7.741	7.348	7.403	7.468	7.235	7.715	7.849	7.253	7.917	7.819	7.514	7.753	7.378	7.255	7.747	7.959	7.932	7.499	6.686	6.998	7.714	7.632	7.723	7.744	7.846	4.924	6.366	7.491	7.634	7.003	7.775	7.46	7.842	7.798	7.768	5.617	7.884
36354	-3.6	nv	7.54	7.493	nv	nv	7.556	7.602	7.6	nv	7.602	7.602	7.508	7.225	7.602	7.264	7.602	nv	7.528	7.312	7.514	7.602	7.602	nv	7.602	7.602	nv	nv	nv	7.495	6.312	7.504	7.602	5.602	7.553	7.523	7.602	6.717	4.893	7.427	nv	7.463	7.562	7.374	7.552	7.508	7.602	5.602	7.602
36369	-4	4	4	5.946	4	4	4	4	4	4	4	4	4	4	4	4	nv	nv	4	4	4	4	4	5.951	nv	4	4	4	4	nv	4	4	4	4	4	nv	4	4	4	4	4	4	4	4	4	4	4	4	4
36387	-4	4.257	4.088	4	4	4	4	nv	4.113	4.377	4	nv	4.315	4.154	4	5.158	4.936	4.871	4.333	4	4.377	4.567	4.749	4.775	4.749	4.649	4.6	4.36	4	4.209	4	4	4.284	4	4.477	4.603	4.59	4.132	4	4.231	4.659	4.099	4.867	4.49	4.702	4.822	4.045	4	4
36405	-4	5.731	5.038	5.685	5.779	nv	5.718	6.726	5.729	nv	5.718	5.715	5.725	5.41	6.544	5.737	5.736	nv	5.749	5.734	5.42	5.679	5.749	5.721	5.755	nv	nv	nv	nv	6.44	nv	5.755	5.827	5.606	5.721	5.669	5.817	5.703	5.604	5.774	nv	5.62	nv	5.83	5.761	5.735	5.691	5.762	5.739
36413	-4	4.871	4.657	4.453	4.783	nv	4.664	4.896	4.947	nv	4.053	4.846	4.987	4.807	4.874	4.614	4.614	nv	4.882	4.637	4.99	4.66	4.76	4.818	4.71	nv	nv	nv	nv	4.849	nv	4.642	4.291	4	4.554	4.922	4.709	4.689	4	4.059	nv	4.773	4.924	4.847	4.578	4.789	4.793	4.793	4.803
36437	-4	5.489	5.282	4.764	5.625	5.689	5.528	5.628	5.407	5.239	5.419	5.114	5.682	5.806	5.911	4.866	5.539	5.231	5.312	5.175	5.595	5.291	5.609	5.215	nv	5.427	5.147	5.33	5.535	5.654	5.457	4.762	5.736	4.867	5.676	5.842	5.227	5.242	4.962	5.499	4.701	5.739	nv	5.281	4.764	5.459	4.669	5.496	5.541
36508	-3.9	nv	3.903	3.903	nv	nv	4.793	3.903	3.903	nv	4.236	3.903	3.903	3.903	3.997	3.903	nv	nv	3.903	3.903	4.103	3.903	3.903	nv	3.91	4.153	nv	nv	nv	3.903	3.903	3.903	3.903	3.903	3.903	3.903	3.903	3.903	3.903	4.931	nv	3.903	3.933	3.903	3.903	3.931	3.903	3.903	3.903
36586	-4	4.365	nv	4.205	4.527	4.054	nv	5	4	4.034	4.2	4	nv	4.137	4.156	nv	4	4.186	4	4.145	4	4	nv	4	4	4	nv	4	4	4.394	4	4.13	4	nv	4.377	4.439	nv	4	4	4	4	4.109	nv	4	4.26	4	nv	4	4
36693	-4	4	4	4	4	4.303	4	4.128	4	4	4	4	4.057	4.101	4.529	4	4	4	4.019	4	4.375	4	4	4	nv	4.096	4	4	4	4.42	4	4.213	4.109	4	4.245	4.209	4	4.188	4	4	4	4.346	4	4	4	4	4	4	4.391
36731	-4	4.626	4.325	4.545	4.451	4.564	4.443	nv	4.738	4.253	4.371	5.714	4.677	4.26	4.53	4.27	4.404	4.295	nv	4.515	4.553	4.551	4.631	4.352	4.632	4.458	4.483	4.467	4.363	4.579	4.372	4.472	4.582	4.159	5.639	7.022	4.432	4.702	4	4.5	4.419	4.807	4.437	4.378	4.4	4.202	4.505	4.437	5.295
36738	-4	4.572	4	4	4	4.128	4	4.529	4	nv	4	4	4	4.259	4	4	4.454	4.172	4	4	4.442	4.343	4.5	4	4.251	4.33	4	4.316	4.211	nv	4	4	4	4.076	4.069	4.557	4.45	4	4	4	4.188	4.627	nv	4.309	4.274	4.552	4.33	4	4.363
36806	-4	4.478	4	4.199	4.178	4.502	4.321	6.508	4.39	4.287	4	4.208	4.83	4.874	6.254	4.353	4	4	4.823	4.86	4.801	4.492	4.958	4.596	4.8	4.742	4.792	4.453	4.379	5.167	4.428	4.189	4.357	4	4.709	5.327	4.554	4	4.428	4.411	4	4.996	4.258	4.721	4.052	4.633	4.148	4.315	4.498
36824	-4	4	4	4	4.009	4.549	4.412	4.266	4	4.026	4	4	4	4.484	4.262	4.08	nv	4.777	4	4.653	4.199	4	4.275	4.144	4	4	4	4	4	4	4.311	4.453	4	4	4.142	4.711	4.517	4	4	4.128	4	4.039	4.288	4.126	4	4	4.041	4	4
36952	-4	4	4	4	4	nv	4	4.2	4	nv	4	4	4	4.221	4.203	nv	4	nv	4	4	4.351	4	4.362	4	4	nv	nv	nv	nv	4	nv	4	4	4	4.226	4	4	4	4	4	nv	4.5	nv	4	4	4	4	4	4
37031	-4	4	4	4	4	4.711	4.637	4.527	4	4.71	4.404	4	4	4	4.523	4.319	4	4.475	4	4.47	4.513	4	4.599	4.447	4.342	4.521	4	4	4.699	nv	4	4	4.593	4.392	4	4.582	4.908	4.689	4.488	4	4	4.551	4.362	4	4.449	4.775	4.608	4	4.748
37162	-4	4.226	4.819	nv	4.418	4.454	4.295	4.838	4.485	4.193	4.692	4.673	4.402	4.446	4.69	4.563	4.942	4.337	4.592	4.87	4.666	4.474	4.259	4.742	nv	4.579	4.166	4.477	nv	4.816	4.623	4.749	nv	4	4.557	nv	nv	4.424	nv	4.681	4.526	4.755	4.292	4.443	4.596	4.428	4.762	4.379	4.698
37245	-4	4	4	4	4	4	4	4	4	4	4	4	4	4	4	4.475	4.461	4.508	4	4	4	4	4	4	4	4	4	4	4	nv	4	4	4	4	4	4	4.444	4	4	4.031	4	4	4	4	4	nv	4	4	4
37364	-3.3	3.311	3.643	3.301	3.484	3.634	3.79	3.48	3.406	3.321	3.412	3.301	3.334	3.352	3.417	3.765	3.629	3.381	3.305	3.621	3.301	3.301	3.419	3.321	3.538	3.31	3.353	3.301	3.301	3.324	3.301	3.497	3.301	3.735	3.367	3.357	3.304	3.32	3.462	3.301	3.332	3.38	3.504	3.362	3.301	3.305	3.337	3.378	3.301
37364	-3.1	3.194	3.515	3.097	3.343	nv	3.727	3.249	3.097	nv	3.186	3.097	3.127	3.097	3.146	3.24	3.291	nv	3.097	3.338	3.097	3.097	3.17	3.112	3.097	nv	nv	nv	nv	3.097	nv	3.398	3.097	3.097	3.171	3.391	3.129	3.097	3.396	3.097	nv	nv	3.508	3.19	3.097	3.097	3.097	3.097	3.097
37364	-3	3.67	3.475	3.147	3.419	3.236	3.53	3.506	3	3.143	3.12	3.241	3.174	3.139	3.677	3.235	3.224	3.22	3.117	3.277	3.338	3.075	3.311	3.233	3.177	3.219	3.193	3.097	3.119	3.329	3.237	3.42	3.052	3.274	3.231	3.257	3.067	3.008	3.138	3.237	3.352	3.17	3.5	3.365	3.055	3.263	3.379	3	3.107
37388	-4	4	4	4	4	4	4	4	4	4	4	4	4	4	4	4	4	4	4	4	4	4	4	4	4	4	4	4	4	nv	4	4	4	4	4	4	6.207	4	4	4	4	4	4	4	4	nv	4	4	4
37605	-4	4	4	4	4	4	4	4	4	4	4	nv	4	4	nv	4	4	4	4	4	5	4	4	4	4	nv	4	4	4	4	4	nv	4	4	nv	4	4	4	4	4	4	4	4	4	4	nv	4	4	4
37612	-4	4.58	4.595	nv	nv	nv	4.328	4.41	4.275	4.365	4.467	4.629	4.727	4.578	4.646	4.447	4.652	4.441	4.69	4.45	4.558	4.466	4.411	4.66	nv	4.407	4.215	4.534	nv	nv	4.753	4.763	nv	4.303	4.584	nv	nv	4.692	nv	4.581	4.54	4.753	4.516	4.336	4.524	4.619	4.633	4.307	4.707
37641	-4	4.787	4.744	4.929	4.743	4.74	4.632	nv	4.841	4.697	4.908	4.761	4.835	4.748	4.725	4.806	4.652	4.729	4.77	4.752	4.903	4.785	4.624	4.794	4.859	4.857	4.956	4.728	4.77	nv	4.824	4.802	4.742	4.758	4.836	4.938	4.823	4.823	4.806	4.757	4.797	8	4.696	4.82	4.778	nv	4.842	4.787	4.826
37943	-4	4	nv	4	4	4	nv	4	4	4	4	4	4	4	5.299	4	4	4	4	4	4	4	nv	4	4	4	4	4	4	4.115	4	4	4	4	4	4	4	4	4	4	4	4	4	4	4	4	4	4	4
38186	-4	5.1	nv	4.693	4.856	4.956	nv	5.718	5.429	4.742	4.512	4.745	5.64	5.02	5.558	4.764	5.233	4.774	4.806	4.744	5.68	4.787	nv	4.784	5.489	5.365	4.684	4.888	4.806	5.645	4.695	5	4.848	4.753	4.739	5.319	5.375	5	4.696	4.703	4.862	5.416	4.733	4.74	4.722	4.756	nv	4.854	4.957
38270	-6	7.117	6.813	7.484	6.478	7.695	6.475	7.455	7.632	6.995	7.141	7.284	7.735	6.029	7.338	7.099	7.416	7.436	7.43	7.324	7.338	7.612	7.825	6.969	7.624	7.332	7.203	7.068	6.951	7.435	6	7.409	7.811	7.571	7.583	7.807	7.534	7.485	7.485	7.223	6.697	7.395	7.39	7.595	6.901	7.794	7.724	7.733	7.697
38270	-4.1	nv	8.074	8.023	nv	nv	7.853	7.925	7.999	nv	7.99	7.989	7.996	6.031	8.023	7.993	7.934	nv	7.975	7.946	8.125	8.022	7.233	nv	8.039	8.038	nv	nv	nv	8.125	4.285	8.125	7.988	7.974	8.008	8.012	8.046	7.962	7.174	8.052	nv	8.125	7.995	7.998	7.897	8.049	8.05	8.046	8.027
38297	-4	4	4	4	4	4	4	4.191	4	4	4	4.22	4.027	4.197	4.883	4	4	4	4	4.228	4.14	4	4.013	4.062	4.066	4.752	4	4	4	4	4	4	4	4	4	4.106	4.586	4	4	4	4	4.302	4	4	4	4	4	4.063	4
38309	-4	4	4	4	4	nv	4	4.287	4	nv	nv	4	4	4	4	4	4.333	nv	4	4	4	4	4	4	4	nv	nv	nv	nv	4	nv	4	4	nv	4	4	4	4	4	4	nv	4	nv	4	4	4	4	4	4
38525	-4	5.751	4	4.566	5.729	4.712	6.587	7.23	5.477	4.807	5.18	4.714	5.473	5.068	5.545	4.682	5.72	4.577	4.682	4.743	6.17	4.765	5.073	5.214	5.583	5.463	4.797	5.069	4.957	6.347	4.494	4.333	4.685	4.319	4.757	5.974	5.711	5.154	4.738	5.526	5.303	6.339	5.763	4.63	4	5.758	4.764	4.738	4.796
38534	-4	5.563	4.414	4.207	5.182	4.818	5.815	6.118	5.512	4.739	4.902	4.733	5.522	5.054	5.661	4	5.707	4.705	5.268	4.77	6.764	4.712	5.083	5.112	5.477	5.97	4.822	4.768	4.841	6.219	5.41	4.686	4.746	4	4.253	7.117	5.064	5.372	4.503	4.848	4.806	6.801	4.892	4.71	4.029	4.758	4.803	4.856	4.728
38535	-4	5.934	4.639	4.618	5.726	5.708	6.405	6.119	5.509	4.762	5.374	5.278	5.889	5.964	6.104	4	6.036	4.639	5.754	5.056	6.319	5.223	5.484	5.463	6.14	6.519	5.224	4.843	5.36	6.065	5.661	4.687	5.222	4.857	4.609	7.224	5.508	5.661	4.73	5.467	4.808	6.528	5.757	5.01	4.476	5.407	5.078	5.709	4.956
38538	-4	4.259	4.103	4	4.069	4.098	4	4.191	4.075	4	4	4.157	4.153	4	4.016	4	4.564	4.551	4.227	4.158	4.064	4	4.113	4.144	4.44	4	4.417	4.035	4.119	4	4.05	4.283	4	4	4.059	4	4	4.098	4.185	4.02	4.382	4.034	4	4	4.445	4.297	4.156	4	4.175
38643	-4	4.534	4	4	4	nv	4.741	5.512	4.133	nv	4	4	4.426	4	5.599	4	4.692	nv	4.382	4	5.332	4	4.839	4.717	4.884	nv	nv	nv	nv	4.848	nv	4	4.04	4	4	4.674	4	4	4.268	4.716	nv	nv	4.835	4.41	4.599	4.612	4.659	4.854	4.263
38684	-4	4.431	4.62	4.524	4.492	4.443	4.497	4.679	4.781	4.429	4.561	4.707	4.596	4.606	4.701	4.493	4.746	4.642	4.557	4.397	4.596	4.509	4.723	4.441	6.041	4.498	4.439	4.472	4.44	nv	4.381	4.629	4.558	4.419	4.768	4.859	4.69	4.474	4.352	4.5	4.431	4.75	4.743	4.481	4.508	nv	4.739	4.273	4.753
38721	-3.9	4.716	4.695	4.821	4.83	5.799	4.882	4.751	4.763	5.482	4.762	4.897	4.878	4.8	4.729	4.741	4.886	5.487	4.775	4.857	4.789	4.795	4.671	4.714	4.851	4.717	5.47	5.511	4.745	4.832	4.816	4.783	4.721	4.695	4.761	4.778	4.806	4.796	4.745	4.683	5.47	4.84	4.936	4.732	4.79	4.768	4.737	4.723	4.8
38732	-4	6.234	4.748	5.512	5.546	5.585	6.235	7.076	5.672	6.448	5.512	nv	6.409	5.813	5.72	6.171	6.284	5.49	5.961	5.414	6.482	5.578	6.724	6.349	5.836	6.134	5.761	6.319	6.258	6.388	6.37	5.244	5.916	5.229	6.258	6.197	6.125	5.835	5.647	6.206	5.374	6.825	6.347	6.247	6.013	5.293	6.198	5.086	5.538
38733	-4	4.375	4.287	4.26	4.469	4.569	4.582	5.202	4.769	4.561	4.415	nv	4.506	4.522	4.597	4.348	4.762	4.666	4.351	4.865	4.743	4.349	4.503	4.393	4.531	4.249	4.283	4.453	4.459	nv	4.562	4.567	4.345	4.108	4.542	4.749	4.491	4.273	4.327	4.54	4.466	4.767	4.378	4.638	4.458	nv	4.494	4.186	4.698
38737	-4	4.186	4.731	4.116	4.238	4.582	4.412	4.349	4.347	4.35	4.272	4.382	4.221	4.248	4.271	4.158	5.652	5.715	4.484	4.42	4.258	4.239	4.273	4.273	4.514	4.288	4.404	4.444	4.554	4	4.574	4.293	4.236	4.152	4.396	4.498	4.15	4.206	4.374	4.277	4.502	4.326	4.202	4.447	4.17	4	4.574	4.214	4.723
38743	-4	4	4	4	4	4	4	4	4	4	4	4	4	4	4	4	4	4	4	4	4	4	4	5.18	4	4	4	4	4	nv	4	4	4	4	4	4	4	4	4	4	4	4	4	4	4	4	4	4	4
38777	-4	4	4	4	4	4	4	4	4	4	4	4	4	4	4	4	4	4.592	4	4	4	4	4	4	4	4	4	4	4	nv	4	4	4	4	4	4	4	4	4	4	4	4	4	4	4	nv	4	4	4
38850	-4	4.225	4	4	4	4.176	4.192	4.254	4.101	4	4	4.658	4.319	4	4	4	nv	4	4.141	4.249	4.172	4	4.228	4.781	4	4	4	4.253	4.467	nv	4	4	4	4	4.037	4	4	4	4	4	4	4.416	4.213	4	4	nv	4	4.748	4.275
38852	-4	4	4	4	4	4	4	4	4	4	4	4	4	4	4	4	nv	4	4	4	4	4	4	4.645	4	4	4	4	4	nv	4	4	4	4	4	4	4	4	4	4	4	4	4	4	4	nv	4	4	4
38876	-4.3	4.301	4.301	4.301	4.301	4.301	5.596	4.301	4.301	6.241	5.577	6.067	4.301	4.301	4.48	4.301	4.501	4.301	4.301	4.301	4.301	5.651	4.301	4.301	6.301	6.119	5.207	4.301	4.301	4.301	4.301	4.301	4.301	5.667	5.707	4.301	5.522	4.301	5.668	4.301	4.301	4.301	7.415	5.986	6.186	4.301	4.301	4.301	4.301
39147	-4	7.598	7.174	7.29	7.649	6.948	8	7.853	7.419	7.336	7.297	7.356	7.512	7.005	7.407	7.569	7.699	7.9	7.432	7.534	7.51	7.486	7.548	7.469	7.263	7.421	8	7.364	7.429	7.822	6.635	7.162	7.384	7.418	7.414	7.87	7.247	7.35	7.229	7.576	7.333	7.341	7.464	7.342	7.827	7.706	7.233	7.321	7.879
39202	-4	5.083	4	4.036	4.745	4.785	5.284	5.618	5.075	4.75	4.791	4.29	4.812	4.737	5.066	4	5.54	4.633	4.696	4.25	5.502	4.432	4.773	4.685	5.093	5.597	4.732	4.769	4.795	5.369	4.734	4.282	4.641	4	4.333	6.311	4.73	4.841	4.255	4.734	4.792	5.65	4.788	4.05	4	4.52	4.496	4.759	4.494
39207	-4	4	4.04	4	4	4	4	nv	4.03	4	4	nv	4.123	4	4.65	4.113	4.3	4.637	4	4	4	4	4	4	nv	4	4	4	4	4	4	4	4	4	4.339	4	4	4	4	4	4	4	nv	4	4.258	4	4	4	4
39215	-4	4.731	4	4	4.751	4.781	4.688	5.574	4.767	4.748	4.801	4.776	4.685	4.512	4.889	4.439	4.691	4.18	4.513	4.465	4.626	4	4.608	4.277	4.756	4.535	4.55	4.493	4.733	4.764	4.457	4	4.509	4.211	4.778	4.862	4.851	4.769	4	4.716	4.16	4.675	4.474	4.419	4	nv	4	4.274	4.277
39225	-4	4.503	4	4.332	4.462	4.268	4.464	4.694	4.46	4.445	4.785	4.537	4.384	4.616	4.605	4.429	4	4	4.396	4.334	4.481	4.026	4.444	4.644	4.504	4.402	4	4	4.238	4.555	4.714	4.364	4.432	4.578	4.669	4.519	4.435	4.372	4.49	4.453	4.312	4.447	4.298	4.451	4.328	nv	4.43	4.285	4.531
39277	-4	4	4	4	4	4	4	4	4	4	4	4	4	4	nv	4	4	nv	4	4	4	4	4	4	4	4	4	4	4	4	4	4	4	4	4	4	4	4	4	4	4	4	4	4	4	4	4	4	4
39322	-4	4	4	4	4	4	4	4.251	4	4	nv	4	4	4	4	4	4	4	4	4	4	4	4	4	4	4	4	4	4	4	4	4	4	4	4	4	4	4	4	4	4	4	4	4	4	nv	4	4	4
39329	-4	4.034	4	4	4	4	4.387	4.089	4	4.237	nv	4.465	4.376	4.038	4	4	4	4	4.105	4	4.424	4	4.462	4.274	4	4.205	4	4.126	4.323	4.479	4.378	4	4	4	4.174	4.31	4	4	4.2	4.25	4	4.453	4.089	4.33	4.224	nv	4	4	4
39367	-4	4.1	4.235	4	4.696	nv	4.753	4	4.385	nv	4	4.615	4.688	5.1	4.444	4.455	5.036	nv	4.487	4	5.272	4	5.326	4.481	4	nv	nv	nv	nv	5.446	nv	4	4.74	nv	4.41	4.925	4.945	4	4.218	5.415	nv	4.488	nv	4.46	4.058	4.426	4.231	4	4
39621	-4	4.795	4.799	4.912	4.792	nv	4.719	5.374	4.753	nv	4.807	4.754	4.826	4.753	4.866	4.814	4.696	nv	4.739	4.775	4.702	4.832	4.935	4.758	4.758	nv	nv	nv	nv	5.009	nv	4.776	4.796	4.623	4.768	4.767	4.809	4.686	4.701	4.792	nv	4.646	4.804	5.145	4.915	4.836	5.416	4.783	4.817
39661	-4	4	4	4.136	4	4	4.195	4.758	4	4	4	4.083	4	4	4.09	4	4	4	4	4	4.637	4	4.06	4.153	4	4.732	4	4	4	4.121	4	4	4	4	4.217	4	4	4	4	4	4	4.359	4	4	4	4	4	4	4
39688	-4	4	4	4	4	nv	4	4	4	nv	4	4	4	5.401	4	4	4	nv	4	4	4	4	4	4	4	nv	nv	nv	nv	nv	nv	4	4	4	4	4	4	4	4	4	nv	4	4	4	4	4	4	4	4
39779	-4	4	4	4	4	4	4	4.163	4	4	5.526	4	4	4	4	4	4	4	4	4	4	4	4	4	4	4	4	4	4	4	4	4	4	4	4	4	4	4	4	4	4	4	4	4	4	nv	4	4	4
39803	-4	5.054	4.759	4.817	4.858	4.88	4.914	5.484	4.683	4.83	4.874	4.805	4.988	5.164	5.54	4.704	4.738	4.58	5.34	5.128	5.563	5.327	5.702	4.836	4.889	5.888	5.049	5.055	5.243	5.404	4.855	4.897	4.864	4.91	4.793	4.996	5.038	4.889	4.86	5.073	5.152	5.637	4.963	4.783	4.783	5.447	4.853	4.752	4.903
39851	-4	4	4	4	4	4	4	4	4	4	4	4	4	4	4	4	4	4	4	4	4	4	4	4	4	4	4	4	4	4	4	4	4	4	4.453	4	4	4.079	4	4	4	4	4	4	4	7.442	4	4	4
39863	-4	4.992	4.789	4.894	4.849	4.639	5.303	4.856	4.931	4.748	4.599	4.847	4.76	5.025	4.746	4.868	4.642	4.759	5.382	4.706	5.528	4.856	5.337	4.955	4.723	4.714	4.726	4.681	4.784	4.465	4.812	4.583	4.755	4.906	4.762	4.97	4.629	4.841	4.845	4.841	4.856	5.296	6.447	4.888	4.83	5.877	4.677	4.731	4.752
39936	-4	4.433	4.215	4.203	4.56	nv	4.302	4.623	4.232	nv	4.188	4.402	4.135	4.177	4.341	4.107	4.437	nv	4	4	4.032	4.216	4.5	4.112	4	nv	nv	nv	nv	4.586	nv	4.836	4.136	4.136	4.134	4.56	4.6	4.431	4	4.23	nv	4.242	4.456	4.34	4.155	4.497	4.072	4.006	4.423
40212	-4	4	4	4	4	4	7.665	4.728	4	4	4.568	4.004	4	4.198	5.066	4.111	nv	4.124	4.35	4.799	4.738	4.225	4.481	4.424	4	4.073	4	4.478	4.725	5.21	4.276	4	4.452	4	4	8	4	4.278	4	4	4.03	4	4	4	4	4	4	4.03	4.229
40341	-4	5.74	5.457	4.917	5.785	5.763	5.746	6.791	5.771	5.309	5.747	5.556	5.842	5.793	7.075	4.907	5.983	5.654	5.652	5.719	6.917	5.318	5.768	5.816	5.72	5.764	5.784	5.73	5.73	6.634	5.716	5.372	5.802	4.898	5.451	6.186	5.796	5.802	5.178	5.773	5.136	6.361	5.789	5.582	5.118	5.762	5.76	5.713	5.748
40380	-4	4	4	4	4	4	5.008	4	4	4	4	4	4	4	4	4	4	4	4	4	4	4	4	4	4	4	4	4	4	4	4	4	4	4	4	4	4	4	4	4	4	4	4	4	4	4.386	4	4	4
40484	-4	5.199	5.623	5.426	nv	nv	4.971	5.595	5.454	nv	5.418	4.95	5.244	4.995	5.355	5.548	5.148	nv	5.011	5.545	4.993	5.143	5.474	4.894	4.937	nv	nv	nv	nv	5.452	nv	5.126	4.861	5.002	4.963	5.489	5.231	4.864	4.755	5.104	nv	4.963	5.103	5.787	5.517	5.593	5.165	4.94	5.106
40593	-4	5.702	4.72	4.916	5.716	nv	5.731	5.607	5.765	4.929	4.877	5.376	5.55	5.65	6.324	4.783	5.742	5.565	5.868	5.015	6.08	5.039	5.931	5.489	5.725	5.798	5.518	5.577	5.472	5.823	5.403	5.314	4.809	4.85	5.278	5.829	5.187	5.681	4.704	5.413	5.61	6.342	5.688	5.04	4.879	5.047	5.674	5.466	5.297
40594	-4	6.561	4.933	5.201	5.767	6.565	5.643	6.818	5.779	5.588	5.231	5.439	6.545	5.794	5.309	5.72	nv	5.828	6.138	5.764	6.677	5.989	6.233	6.37	6.077	6.114	5.71	5.785	5.841	6.482	5.618	5.569	5.79	5.698	5.633	6.286	6.225	5.737	5.688	5.764	5.788	6.051	5.675	5.571	5.073	5.706	5.729	5.827	6.039
40665	-4	5.503	nv	4.959	5.044	5.075	5.208	5.502	5.106	5.628	5.076	5.557	5.415	5.165	5.025	5.841	5.877	5.706	5.203	4.896	5.29	5.259	5.962	5.643	4.749	nv	6.106	5.823	5.564	5.301	6.739	4.801	5.381	4.901	5.772	5.028	5.31	4.785	5.725	5.601	5.818	5.526	5.422	5.353	5.461	5.537	6.304	4.553	5.206
40666	-4	4	4.059	4.015	4	nv	4	4	4	nv	nv	4	4.373	4	4.297	4	4.008	nv	4	4	4.244	4	4.162	4	4	nv	nv	nv	nv	4.307	nv	nv	4	4	4	4.521	4.095	4.129	4	4.046	nv	4.252	4.543	4.095	4.226	4.05	4	4.16	4.266
40787	-4	4.713	4.69	4.555	4.665	4.596	4.669	4.578	4.644	4.819	4.746	4	4.785	4.68	5.501	4.658	4.612	4.449	4.696	4.656	4.49	4.691	4.651	4.574	4.759	4.575	4.811	4.626	4.727	4.697	4.623	4.856	4.652	4.665	4	4.657	4.958	4.629	4.768	4.496	4.643	4.681	4.7	4.47	4.783	4.755	4.752	4.55	4.785
40792	-4	4.678	4.721	4.636	4.723	4.592	4.738	4.672	4.508	4.669	4.631	4	4.759	4.71	4.757	4.596	4.731	4.453	4.674	4.725	4.579	4.709	4.746	4.68	nv	4.603	4.875	4.684	4.634	4.687	4.748	4.546	4.662	4.598	4	4.619	4.728	4.661	4.735	4.681	4.723	4.656	4.635	4.507	4.764	4.667	4.796	4.62	4.738
40837	-4	4	4	4	4	4	4	4	4	4	4	nv	4	4	4.214	4	4	4	4	4	4	4	4	4	4	4	4	4	4	4	4	nv	4	4	4	4	4	4	4	4	4	4	4	4	4	4	4	4	4
41274	-4	4	4.384	4	4	4	4	4.387	4.53	4	4.6	nv	4.393	4	4.588	4	4.459	4.233	4.48	4	4.639	4	4.344	4.761	4.71	4.299	4	4.347	4.327	4.464	4.208	4.114	4.395	4.02	4.354	4.639	4	4.446	4	4.081	4.021	5.045	4	4.288	4.289	4.164	4.413	4.586	4.673
41313	-4	4.521	4.846	4.232	4.455	4.071	4.75	4.765	nv	4.676	4	nv	4	4	4.426	4.579	4.563	4.362	4	4.346	4.406	4.439	4.521	4.032	4.565	nv	4.443	4.484	4.205	4.804	4	4.644	4.273	4	4.933	4.434	4.519	4.317	4	4.127	4.421	nv	4.431	4.562	4.411	nv	4.409	4.039	4.395
41431	-4	4	4.165	4.375	4	4	4.241	4.082	nv	4	4	nv	4	4	4	4.167	4.076	4.131	4	4	4	4	4	4.31	4.198	nv	4	4	4	4.657	4	4.038	4	4	4.369	4	4	4	4	4	4	nv	4	4	4	nv	4	4	4
41550	-4	4	4.045	4	4	4	4	4	nv	4	4.429	nv	4	4	4	4	4.788	4	4.186	4	4	4	4	4	4	nv	4	4	4.051	4.419	4	4.628	4	4	4	4.066	4.22	4	4	4	4	nv	4	4.031	4	nv	4	4	4
41566	-4	5.315	4.671	4.881	4.835	4.937	4.843	5.532	4.951	4.588	5.642	4.913	5.718	5.092	4.843	4.762	4.738	4.715	5.14	nv	5.67	4.913	5.528	5.289	4.882	4.994	4.786	5.144	5.388	5.538	5.317	4.698	5.139	4.755	4.222	nv	4.718	5.596	5.294	5.058	5.048	4.914	nv	nv	4.869	5.241	5.773	4.775	5.429
41663	-4	4.641	4.585	4.47	4.538	4.687	4.403	nv	nv	4.643	4.944	4.332	4.71	4.667	4.62	4.683	4.938	4.067	4.659	4.579	4.744	4.552	4.671	4.519	4.69	nv	4.729	4.641	4.793	4.951	4.778	4.716	4.751	4.483	4.549	4.771	4.834	4.414	4.536	4.542	4.637	nv	4.645	4.509	4.591	nv	4.868	4.318	4.811
41782	-4	4.652	4	4.004	4.365	4.83	nv	4.229	4.617	4	4	4.195	4.257	4.406	4.581	4.539	4.709	4.405	4	4	4.413	4.229	nv	4.203	4.62	4.146	4.507	4.111	4	4	4.023	4	4.334	4.245	4.488	4.728	4.442	4.465	4	4	4	4.592	4.511	4	4.382	4.505	4	4.412	4
41805	-4	4	4	4	4	4	4	4	4	4	4	4	4	4	4	4	4	8	4	4.015	4	4	4	4	4.015	nv	4	4	4	4	4	4	4	4	4	4	4	4	4	4	4	4	4	4.056	4	4	4.283	4	4
41809	-4	4	4	4	4	4	4	4.244	nv	4	4	nv	4	4	4	4.355	4	4	4.053	4	4.069	4	4.327	4.403	nv	nv	4	4	4	4.188	4	4	4	4.097	4.048	nv	4	4	4	4	4	4.198	4	4	4.258	nv	4.392	4.255	4.863
41924	-4	4	4	4	4	4	nv	4	4	4	4	4	4	4	4	4	4	4	4	4	4	4.492	nv	4	4	4	4	4	4	4	4	4	4	4	4	4	4	4	4	4	4	4	4	4	4	4	4	4	4
41969	-4	4.346	4.524	4.768	4.35	4.078	4	5	4	4	4.56	4.088	4.544	4.662	5	5.05	4.216	4.109	4.486	4.651	4.847	5.195	4.658	4.389	nv	4.217	4.149	4	4.062	4.571	4.714	4.52	4.528	4.444	4.675	4.781	4.341	4.366	4	4.718	4.109	4.701	nv	4.463	4.415	4	4.284	4.477	4.472
42167	-4	4	4	4	4	4	4	4.484	4	4	4	nv	4	4	4.729	4	4	4.18	4	4	4	4	4	4	4	4	4	4	4	4	4	4	4	4	nv	4	4	4	4	4	4	4	4	4	4	4.309	4	4	4
42179	-4	4	4	4	4	4.834	nv	4	4	4	4.063	4	4	4	4	4	4	4	4	4	4	4	nv	4	4	4	4	4	4	4	4	4.149	4	4	4	4	4	4	4	4	4	4	4	4	4	4	4	4	4
42199	-4	4.854	4.854	4.772	4.706	4.718	4.627	4.854	4.947	4.571	4.5	nv	4.9	4.647	4.739	4.808	4.906	4.883	4.96	4.77	4.884	4.765	4.796	4.832	4.828	4.856	4.758	4.858	4.822	4.677	4.791	4.56	4.564	4.62	nv	4.826	4.798	4.594	4.736	4.786	4.781	4.834	4.81	4.732	4.944	nv	4.766	4.834	4.806
42255	-4	4	4	4	4	4	4	nv	4	4	4	nv	4	4	4	4	4	4	4	4	4	4	4	4	4	4	4	4	4	4	4	4	4	4	nv	4	4	4	4	4	4	4	4	4	4	nv	4	4	4
42258	-4	4.793	4.842	nv	4.715	4.658	4.629	4.399	5.253	4.738	4.875	5.787	4.829	4.699	4.756	4.822	4.829	4.798	4.756	4.923	4.897	4.774	4.789	4.805	4.815	4.747	4.827	4.791	4.828	nv	4.638	4.783	4.704	4.742	4.896	4.783	4.882	4.383	4.727	4.722	4.73	4.714	4.846	4.76	4.797	nv	4.776	4.747	4.819
42352	-4	4.652	4	4	4.435	4.055	4.403	4.675	4.744	4.443	4.243	4.644	4.555	4.321	8	4	4.12	4	4.224	4.305	4.613	4	4.397	4.506	4.595	4.398	4	4.207	4.43	nv	4	4	4	4	4.461	4.832	4.65	4	4	4.539	4.465	4.731	4.703	4.003	4	nv	4.173	4	4.283
42384	-4	4	4.348	4.017	4	4	4.521	5.101	4	4	4	4	4	4.09	5.341	4	4.066	4	4.087	4	4.059	4.061	4	4	4.237	4.042	4	4.144	4	4	4	4	4.169	4	4.1	4.219	4.171	4	4	4	4	4.12	4.206	4.072	4	4	4.236	4	4.201
42656	-4	4	4	4	4	4	4	4.313	4	4	4	4	4	4	4	4	4	4	4	4	5.598	4	4	4	4	4.076	4	4	4	4	4	4	4	4	4	4	4	4	4	4	4	4.954	4	4	4	4	4	4	4
42679	-4	4.178	4	4	4.17	4	4	4.926	4	4	4.192	4.173	4.124	4.445	5.994	4.144	4.06	4	4.109	4	4.346	4	4.497	4.108	4.395	4.11	4	4	4.148	4.419	4.615	4	4.093	4.004	4.483	4.172	4.069	4	4	4.225	4.109	4.28	4.09	4.197	4.077	4.197	4.091	4	4.044
42695	-4	4	4	4	4	4	4	6	4	4	4	4	4	4	6	4	4.298	4	4	4	4	4	4	4	4	4	4	4	4	4	4	4	4	4	4	4	4	4	4	4	4	4	4	4	4	4	4	4	4
42708	-4	4	4	4	4	4.133	4	4	4	4	4.749	4	4	4	4.256	4	4	4	4	4	4.142	4.224	4	4.167	4	4	4	4.328	4.326	nv	4.237	4	4.15	4	4	4.328	4	4	4	4	4	4.368	4	4	4.269	nv	4	4	4.483
42797	-4	4	4	4	4	4	4	4	4	4	4.079	4	4.02	4	4	4	4	4	4	4.134	nv	4	4	4	4	4	4	4.155	4.258	nv	4	4	4	4	4	4.297	4	4	4	4	4.047	7.013	4	4	4	nv	4	4	4
42805	-4	4	4	4	4	4	4	4	4	4	4	4	4	4	4	4	4	4	4	4	nv	4	4	4	4	4	4	4	4	nv	4	4	4	4	4	4	4.86	4	4	4	4	4	4	4	4	nv	4	4	4
42808	-4	4	4	4	4	4	4	4	4	4	4	4	4	4	4	4	4	4	4	4	4	4	4	4	4	4	4	4	4	nv	4	4	4	4	4	4	8	4	4	4	4	4	4	4	4	nv	4	4	4
42816	-4	4	4.11	4	4	4.21	4	4.08	4.776	4	4.375	4	4	4	4.168	4.068	4	4	4	4.156	4.324	4	4	4	4.039	4	4	4.01	4.057	nv	4.305	4	4.137	4	4.056	4.391	nv	4	4	4	4	4.399	4	4	4.276	nv	4	4	4.418
42824	-4	4	4	4	4	4	4	nv	4	4	4	4	4	4	nv	4	4	4	4	4	4	4	4	4	4	4	4	4	4	nv	4	4	4	4	4	4	nv	4	4	4	4	4	4	4	4	nv	4	4	4
43320	-4	4.117	4.027	4	4.196	4	4.438	4.221	4.339	4.309	4.329	4.315	4.114	4.614	4.437	4.077	4	4	4.281	4.19	4	4.053	4.073	4.511	nv	4	4	4.28	4	4.298	5	4.119	4	4.066	4.49	4.608	4.213	4	4	4	4.358	4.274	4.045	4	4.268	nv	4	4	4.458
43321	-4	4	4	4.16	4.83	4	4	4.084	4	4.422	4	4	4.163	5.221	4	4.432	4	4	4	4.179	4.346	4.724	4	4	4.173	4	4	4.084	4	4	4.027	4	nv	4	4	4.357	4	4	4.173	4	4.308	4.104	4	4.371	4.286	4.243	4	4	4
43409	-4	4	4	4	4	4	4	nv	4	4	4	4	4	4	7.599	4	4	4	4	4	4	4	4	4	4	4	4	4	4	nv	4	4	4	4	4	4	4	4	4	4	4	4	4	4	4	nv	4	4	4
43413	-4	4.722	4.602	4.594	4.815	4.655	4.875	4.858	4.79	4.682	4.94	4.799	4.683	4.745	4.724	4.705	4.922	4.689	4.647	4.838	4.688	4.523	4.708	4.641	4.881	4.451	4.705	4.665	4.713	nv	4.285	4.622	4.717	4.602	4.749	4.993	5.64	4.681	4.634	4.743	4.934	4.721	4.709	4.782	4.348	nv	4.802	4.689	4.722
43414	-4	4.529	4.778	4.404	4.789	4.536	4.605	4.466	nv	4.436	4.809	4.698	4.712	4.564	4.739	4.762	4.352	4.326	4.701	4.394	4.791	4.668	4.657	4.489	4.571	4.509	4.773	4.637	4.66	nv	4.645	nv	4.509	4.544	4.729	4.783	4.764	4.486	4.547	4.397	4.673	4.794	4.652	4.44	4.665	nv	4.735	4.537	4.814
43486	-3.3	nv	4.302	4.113	nv	nv	4.909	4.091	4.295	nv	4.007	4.133	4.568	4.148	4.957	4.483	4.721	nv	4.035	4.138	4.17	4.261	4.247	nv	4.194	4.209	nv	nv	nv	4.18	4.12	4.328	4.014	4.243	4.131	3.919	4.253	4.218	5.193	5.056	nv	4.123	4.254	4.123	4.141	4.091	4.56	4.097	4.206
43493	-4	4.241	4.684	4.566	4.69	4.72	4.53	4	4.828	4	4.172	4.493	4.366	4.64	4.618	4.301	4.475	4.447	4.759	4.679	4.603	4.495	4.631	4.119	4.425	4.521	4.503	4.517	nv	4.502	4.003	4.597	4.329	4.285	4.738	4.786	4.289	4.616	4.292	4.698	4.495	5.098	4.873	4.793	4.509	4.371	4.594	nv	4.748
43534	-4	4	4	4	4	4	4	4	4	4	4.662	4	4	4	nv	4	4	4	4	4	nv	4	nv	4	4	4	4	4	4	4	4	4	4	4	nv	4	4	4	4	4	4	4	4	4	4	4	4	4	4
43567	-4	4	4	4	4	4	4	4	4	4	4	5.523	4	4	4	4	4.334	4	4	4	4	4	4	4	4	4	4	4	4	4	4	4	4	4	4	4	4	4	4	4	4	4	4	4	4	4	4	4	4
43571	-4	4	4	4	4	4	4	4	4	4	4	4	4	nv	4	4	4	4	4	4	4	4	4	4	4	4	4	4	4	4	4	4	4	5	4	4	4	4	nv	4	5	4	4	4	4	4	4	4	4
43578	-4	4.47	4.576	4.479	4.481	4.835	4.63	4.671	4.589	4.492	4.277	5.501	4.516	4.57	4.743	4.632	4.713	4.641	4.555	4.609	4.562	4.601	4.689	4.5	4.556	4.669	4.867	4.514	4.415	4.598	4.646	4.621	4.457	4.34	4.646	4.668	4.536	4.494	4.157	4.5	4.672	4.756	4.606	4.411	4.654	4.661	5.444	4.428	4.685
43628	-4	4	4	4	4	4	4	4	nv	4	4	4	4	4	8	4	4	4	4	4	4	4	4	4	4	4	4	4	4	nv	4	nv	4	4	4	4	4	4	4	4	4	4	4	4	4	nv	4	4	4
43675	-5	7.755	7.341	7.27	7.468	nv	7.494	7.538	7.466	nv	7.03	7.788	7.813	7.621	7.532	7.24	6.913	nv	7.42	7.275	7.591	7.748	7.486	7.378	6.744	nv	nv	nv	nv	7.562	nv	6.566	7.089	6.996	7.767	nv	7.704	7.557	6.864	6.831	nv	7.422	7.708	7.464	6.795	6.962	7.142	7.579	6.942
43675	-4	7.968	nv	7.745	7.668	nv	7.706	8	7.803	nv	7.614	nv	8	7.888	8	6.88	7.858	nv	8	7.624	8	7.969	7.865	7.739	7.668	nv	nv	nv	nv	8	nv	6.555	7.875	7.481	7.639	7.819	7.883	7.835	7.909	7.819	nv	8	nv	7.654	7.575	7.547	7.656	7.639	7.39
44102	-4	4	4	4	4	4	4	nv	nv	4	4	4	4	4	8	4	4	4	4	4	4	4	4	4	4	4	4	4	4	nv	4	nv	4	4	4	4	4	4	4	4	4	4	4	4	4	nv	4	4	4
44185	-4	7.272	6.871	7.332	7.149	6.519	7.183	7.658	7.791	7.053	7.141	7.495	7.61	6.961	7.639	7.345	7.483	7.242	7.515	7.451	7.653	7.48	7.87	7.548	7.045	7.481	7.964	7.436	7.548	7.668	6.369	6.881	7.483	7.405	7.565	7.596	7.351	7.859	7.146	7.466	7.211	7.499	7.376	7.183	7.413	6.934	7.272	7.297	7.386
44230	-4	4.85	5.181	4.8	4.848	nv	5.384	5.645	5.756	nv	4.891	4.979	5.076	5.389	5.81	4.762	5.879	nv	5.74	4.898	5.726	5.257	4.839	5.403	4.721	nv	nv	nv	nv	5.699	nv	4.683	4.874	4.783	4.825	4.836	4.826	5.118	4.826	4.786	nv	5.727	5.046	4.824	4.769	6.008	5.022	4.912	4.959
44251	-4	4.78	4.728	4.721	4.787	4.761	4.745	5.494	4.766	4.77	4.683	4.638	4.775	4.779	4.515	4.716	4.806	4.654	4.768	4.761	4.723	4.761	4.795	4.773	5.062	4.781	4.679	4.771	4.765	5.055	4.703	4.67	4.775	4.388	nv	4.82	4.763	4.748	4.731	4.745	4.746	4.741	4.715	4.773	4.711	4.837	4.758	4.72	4.76
44473	-4	4.425	nv	4.565	4.283	4.74	4.741	4.478	4.618	4.643	4.61	4.266	4.395	4.442	4.587	4.427	4.679	4.589	4.491	4.529	4.573	4.75	4.44	4.601	4.799	4.578	4.74	4.702	nv	5.372	4.435	5.03	4.834	4.632	4.638	4.785	4.687	4.597	4.608	4.617	4.677	4.692	4.737	4.692	4.612	4.679	4.687	4.6	4.844
44477	-4	4.82	4.753	4.432	4.628	4.56	4.6	4.756	nv	4.404	4.719	4.837	4.923	4.797	4.683	4.695	4.678	4.621	5.539	4.553	4.33	4.807	4.806	4.74	4.703	4.764	4.816	4.616	4.803	nv	4.702	nv	4.698	4.69	4.79	4.822	4.771	4.211	4.938	4.606	nv	4.77	4.831	4.582	4.806	nv	4.802	4.714	4.774
44480	-4	5.476	4.728	4.699	4.754	4.822	4.794	5.611	nv	4.782	4.841	4.804	4.819	4.779	4.92	4.764	4.784	4.637	4.768	4.882	5.379	4.764	5.168	4.794	4.821	4.826	4.788	4.84	4.89	nv	4.744	nv	4.795	4.694	4.796	5.401	4.916	4.778	4.77	4.854	nv	5.333	4.813	4.788	4.784	nv	4.881	4.73	4.853
44489	-4	4.603	4.44	4	4.267	4.693	4.176	nv	4.646	4.282	4	4.384	4.106	4.471	4.966	4.394	4.712	4.477	4.18	4.395	4.386	4.94	4.495	4.083	4.05	4.695	4.574	4.584	nv	nv	4.314	4.157	4.087	4	4.515	4.594	4.481	nv	4.108	4.499	4.505	5.031	4.684	4.551	4.229	4.671	4.564	4.113	4.584
44547	-4	4.701	4.705	4.507	4.736	4.523	4.49	4.642	nv	4.393	4.763	4.75	4.681	4.678	4.72	4.555	4.593	4.399	4.784	4.526	4.589	4.742	4.752	4.5	4.789	4.703	4.64	4.512	4.579	nv	4.523	nv	4.623	4.501	4.65	4.781	4.75	4.284	4.567	4.499	nv	4.714	4.772	4.45	4.752	nv	4.767	4.408	4.741
44585	-4	4.215	4	4.168	4.195	4.372	4.643	4.413	4.592	4.545	4.294	4.203	4.221	4.223	4.518	4.095	4.826	nv	4	4.323	4.325	4	4.223	4.282	4.512	4.559	4.191	4.426	4.443	4.375	4	4	4.184	4.01	4.201	4.58	4.456	4.628	4	4.212	4.583	4.278	4.251	4	4	4.625	4.658	4.217	4.817
44690	-4	5.527	4.835	5.503	5.9	nv	5.391	7.378	6.098	nv	5.26	5.358	6.538	5.685	7.112	5.48	6.159	nv	6.324	5.681	5.549	6.292	6.222	5.71	5.922	nv	nv	nv	nv	6.895	nv	5.25	6.024	5.308	5.75	5.773	6.097	4.955	5.166	6.39	nv	6.516	5.627	5.89	5.349	5.694	5.872	5.592	5.631
45074	-4	4	4	4	4	4	4	4	4	4	4	nv	4	4	4	4	4	4	4	4	7.322	4	4	4	4	4	4	4	4	8	4	4	4	4	4	4	4	4	4	4	4	4	4	4	4	4	4	4	4
45114	-4	4.8	4.336	4.27	4.438	4.122	4.209	5.29	4.461	4.463	4.616	nv	4.903	4.661	4.856	4.537	4.631	4	4.479	4.318	nv	4.506	4.853	4.654	4.562	4.746	4.345	4.126	4.326	nv	4.572	4.642	4.021	4.989	5.29	4.556	5.39	4.474	4.577	4.535	4.383	4.427	4.117	4.669	4.188	4.65	4.566	4.611	4.607
45153	-4	4	4	4	4	nv	4	4	4	nv	nv	4	4.256	4	4	4.191	4.406	nv	4	4	4.411	4	4.425	4.364	4	nv	nv	nv	nv	4	nv	nv	4	4	4	4.19	4.646	4.292	4	4	nv	4.002	4	4	4	4	4	4	4
45182	-4	4	4	4	4	4	4	4	4	4	4	nv	4	4	8	4	4	4	4	4	4	4	4	4	4	nv	4	4	4	4	4	nv	4	4	nv	4	4	4	4	4	4	4	4	4	4	nv	4	4	4
45183	-4	4.157	4	4	nv	4.359	4	4.79	4	4	4.453	nv	4	4.351	nv	4.456	4.318	4.305	4	4.023	4.161	4.373	4	4	4.2	nv	4.249	4.408	4.059	4.069	4.155	nv	4.15	4	nv	4.346	5	4.175	4	4	4.26	4.266	4.04	4.289	4.508	nv	4.298	4.044	4.121
45194	-4	4.715	4.494	4.485	nv	4	4.592	4	4.246	4.005	4.709	nv	4.476	4	nv	4.8	4.835	4.542	4.513	4.451	4	4.287	4.254	4.07	4.469	nv	4.52	4.107	4.34	4	4.456	nv	4.503	4.259	nv	4.379	4.494	4.451	4.41	4.519	4.419	4	4.542	4.476	4.545	nv	4.187	4	4.685
45211	-4	4	4	4	4	4	4	4	4	4	4.047	nv	4	4	nv	4.52	4	4.558	4	4	4	4	4	4	4	nv	4	4	4	4	4	4	4	4	nv	4	4	4	4	4	4	4	4	4.521	4	nv	4	4	4
45236	-4	5.127	4.694	4.539	4.322	4.106	4.678	4.591	4.914	4.058	4.394	4.665	4.546	5.043	5.045	4.557	4.498	4.622	5.401	4.169	5.42	4.768	5.155	4.682	4.29	4.506	4.574	4.125	4.214	5.029	4.603	4.398	4.388	4.659	4.931	4.567	4.543	4	4.579	4.254	4.514	5.394	5.104	4.473	5.059	4.453	4.493	4.134	4.546
45238	-4	5.069	4.715	4.814	4.791	4.914	5.013	5.711	4.968	5.002	4.895	5.2	5.211	5.395	5.455	4.852	5.084	5.155	4.994	5.255	6.01	4.895	5.73	5.143	5.448	5.232	4.984	5.105	5.117	5.586	5.145	4.677	5.164	4.749	5.328	5.498	5.231	4.945	4.531	5.286	4.87	5.389	5.208	5.179	4.79	5.14	5.118	4.828	5.216
45382	-4	5.085	4.684	4.728	4.974	4.843	4.775	5.434	4.858	5.102	5.027	4.912	5.205	5.361	5.482	4.886	5.244	4.883	5.125	5.227	5.652	4.882	5.75	5.227	5.529	5.288	5.162	5.184	5.19	5.443	5.003	4.684	4.966	4.732	5.344	5.299	5.333	4.761	4.747	5.388	4.892	5.453	5.134	5.086	4.815	5.343	5.244	4.787	5.357
45383	-7	8.57	nv	8.049	8.634	7.8	9.159	8.414	7.571	8.192	7	8.33	8.448	8.08	8.484	8.652	7	nv	7.553	nv	7.952	7.697	8.122	7.572	8.07	10.2	7.823	7.985	7.931	8.389	8.092	8.496	8.846	7.529	9.27	8.473	7.547	7.37	8.453	8.316	7.955	8.034	8.86	9.108	8.443	8.673	8.047	7.855	7.982
45383	-4	8	7.9	8	8	8	8	8	7.912	8	7.668	7.963	8	7.996	8	8	7.547	8	7.821	7.739	8	7.996	8	8	8	8	5.949	8	8	8	8	8	8	7.867	8	8	7.848	7.708	7.844	8	8	8	7.949	8	8	8	7.917	7.982	8
45384	-4	nv	5.794	6.723	nv	nv	6.202	5.591	5.735	nv	5.59	6.892	6.132	5.947	6.447	6.713	5.665	nv	5.761	5.77	5.715	5.775	6.538	nv	6.281	6.815	nv	nv	nv	5.69	5.887	6.489	6.664	6.092	8	5.975	6.352	5.779	5.669	5.966	nv	5.919	5.802	6.114	6.348	6.44	5.834	5.877	6.384
45388	-4	4.056	4.247	4.017	4.664	4	4.722	4.936	4.103	4.143	4.117	4.339	4.414	4.024	4.827	4.61	4.518	4	4.057	4.164	4.797	4.033	4.931	4.566	4.382	4.047	4	4.504	4.065	4.685	4.178	4.124	4.028	4.021	4.305	4.173	4.257	4.459	4.089	4.352	4.016	4.72	4.082	4.195	4.259	4.183	5.008	4.063	4.127
45388	-3	4.012	3.875	3.833	4.116	4.29	4.767	4.972	3.857	4.291	3.874	4.233	4.343	4.132	5.381	4.358	4.131	4.201	3.217	3.89	4.932	3.808	4.525	4.033	3.614	3.813	4.29	4.073	4.061	4.749	4.353	3.855	3	3.939	4.276	4.086	3.997	4.397	3.104	4.445	4.113	5.167	4.03	4.261	4.357	4.323	4.963	3.226	3.922
45527	-4	4	4	4.297	4.043	4	4	4.318	4.115	4	4.584	nv	4.123	4.146	4.528	4	4.494	4.201	4.084	4.112	4.12	4	4.105	4	4	4.208	4	nv	4.143	4.194	4.116	4	4	4	4.307	4.439	4.298	4	4	4.115	4.047	4.15	4	4	4.251	4	4	4	4.11
45548	-4	4	4	4	4	4	4	4	4	4	4.174	4	4	4	4	4	4	4	nv	4	4	4	nv	4	4	4	4	4	4	4	4	4	4	4	4	4	4	4	4	4	4	8	4	4	4	4	4	4	4
45561	-4	4	4	4	4	4	4	4	4	4	4	4	4	4	4	4	4	4	nv	4	4	4	nv	4	4	4	4	4	4	4	4	4	4	4	4	4	4	4	4	4	4	8	4	4	4	4	4	4	4
45575	-4	4.18	4	4	4	4	4	4	4	4	4.071	4	4	4	4	4.314	4	4.676	nv	4.302	4	4	nv	4	4.038	4	4.302	4	4	4	4	4	4	4	4	4.281	4	4	4	4.356	4	nv	4.185	4.256	4	4.614	4	nv	4
45595	-4	4.505	4	4	4.508	4	4	4	4	4	4.409	4	4	4	nv	4.386	4	4.673	4	4.424	4.049	4	nv	4	5.139	4	4.246	4	4	4	4	4	4	4	4	5.255	4	4.011	4	4.107	4	nv	4.321	4.313	4	4.261	4	4.025	4
45596	-4	4.064	nv	4	4	4.354	4	5.314	4	4	4	nv	4	4	5.943	4.514	4.003	4.259	4	4	4.449	4	4	4	4	nv	4.143	4	4	4.769	4	4	4.479	4	nv	4	4.154	4	4	4	4	4.594	4.084	4	4.412	nv	4.484	4	4
45641	-4	5.234	5.295	5.311	5.244	4.318	5.436	5.31	5.226	5.414	4.889	5.298	5.431	5.221	5.431	5.291	4.772	4.929	5.219	5.107	4.707	5.273	5.321	5.333	4.304	5.39	5.158	5.163	5.056	5.043	5.3	4.92	4.529	5.452	5.151	5.543	5.238	5.002	5.333	5.256	5.044	5.316	5.163	5.103	5.068	4.439	5.418	4.201	4.838
45730	-4	4.98	4.744	4.774	4.793	4.742	4.633	5.406	5.07	4.858	4.827	5.278	5.22	4.876	4.798	4.888	4.986	4.719	5.262	4.896	6.308	4.866	4.925	4.861	4.808	4.919	4.868	4.828	4.87	5.385	4.743	4.652	4.802	4.952	5.003	4.915	4.83	4.816	4.7	4.894	4.862	5.12	4.888	4.878	4.84	4.871	4.714	4.737	4.842
45738	-4	4.566	nv	4.66	4.658	4.118	4.403	4.574	4.759	4.788	4.805	4.018	4.279	4.453	4.57	4.441	4.763	4.62	4	4.7	4.55	4.658	4.519	4.67	4.696	4.679	4.217	4.664	nv	4.376	4	4.463	4.424	4.473	4.474	4.74	4.681	4.415	4	4.522	4.639	4.608	4.705	4.406	4.474	4.702	4.626	4.494	4.874
45741	-4	4.775	4.609	4.739	4.753	4.58	4.752	5.452	4.458	4.774	4.812	nv	4.792	4.555	4.755	4.738	4.74	4.776	4.674	4.961	nv	4.608	4.773	4.749	4.809	4.767	4.78	4.763	4.767	nv	4.508	4.526	4.634	4.686	4.789	4.91	4.756	4.693	4.571	4.733	4.816	4.586	4.745	4.827	4.807	4.746	4.716	4.693	4.588
46046	-4	4	4.447	4	4	4.214	4	nv	4	4	4	nv	4	4	nv	4	4.084	4.421	4	4.136	nv	4	4.458	4	4.434	4.381	4.533	4	4	nv	4	4	4	4	nv	4.442	4	4	4	4	4	4.525	4	4.371	4	nv	4.702	4.41	4.425
46061	-4	5.101	4.868	4.901	4.925	4.838	4.963	5.083	5.412	4.784	4.839	5.418	5.095	5.149	5.212	4.883	5.123	5.362	5.612	5.004	5.337	5.289	5.34	5.726	5.571	nv	5.769	5.475	5.444	5.337	4.937	4.809	4.842	4.892	5.413	4.885	4.859	4.87	4.994	4.798	5.326	5.196	5.39	4.908	5.005	5.138	5.101	5.74	5.51
46085	-4	5.471	nv	5.417	5.6	5.678	nv	5.645	5.543	5.295	5.347	5.535	5.608	5.435	5.575	5.551	5.416	5.258	5.59	5.763	5.354	5.285	nv	5.173	5.37	5.467	5.701	5.285	5.308	6.151	5.464	5.214	5.381	5.361	5.783	5.806	5.434	5.509	5.519	5.44	5.386	5.578	4.842	5.376	5.373	5.438	4.851	5.15	5.064
46387	-4	4	4.261	4.03	4	4	4.115	4.596	4	4	4.605	4.191	4	4	nv	4	4	4.591	4	4.245	nv	4.536	nv	4	4	4.042	4.238	4	4	4.468	4	4	4	4	nv	4	4	4	4	4	4	4	4.365	4	4	4.305	4.266	4	4
46401	2.2	-0.831	-1.89	0.141	1.824	0.054	0.427	-1.46	-0.875	-0.917	-0.646	-0.605	-1.65	-2.07	-1.02	0.437	-0.729	1.157	-1.48	-1	-0.469	-1.27	-1.39	0.686	1.824	-0.911	-1.45	-0.76	-0.605	-1.61	-1.24	-0.653	-1.43	-1.32	-1.3	0.534	-0.911	-1.99	-1.25	-1.03	-0.768	-1.64	-0.747	0.724	1.352	1.824	-0.388	-0.917	0.766
46529	-4	4.956	4.886	4.919	5.178	4.777	5.036	5.692	4.84	4.956	4.861	nv	4.935	4.883	5.762	4.932	5.118	4.873	4.887	5.159	5.228	4.783	5.091	4.936	4.932	5.188	4.857	4.863	4.819	5.63	4.869	nv	4.92	4.815	5.654	5.161	4.93	4.884	4.724	5.001	4.965	5.486	4.846	4.99	4.969	nv	4.805	4.723	4.897
46613	-4	4	4.391	4	4.121	4	4.093	4	4.018	4	4.429	nv	4	4	4	4	4.393	4	4	4.191	4.327	4	4	4	4	4	4	4	4	4.235	4.045	4.305	4	4	4	4.248	4	4.057	4.394	4.309	4	4.354	4	4	4	4	4	4	4.191
46647	-4	4	4	4	4	4	4	4	4	4	4	nv	4	4	4	4	4	4	4	4	4	4	4	4	4	4	4	4	4	6.323	4	4	4	4	4	4	4	4	4	4	4	4	4	4	4	4	4	4	4
46728	-4	5.585	5.258	4.797	5.374	5.365	5.363	6.329	5.4	5.403	5.428	5.324	5.536	5.517	6.184	4.816	5.438	5.421	5.773	5.477	5.858	4.935	5.669	5.234	5.488	5.42	5.048	5.378	5.388	5.726	5.437	5.836	5.11	4.817	5.467	5.868	5.362	5.197	4.783	5.474	5.216	5.722	5.435	5.264	4.671	5.265	5.062	5.53	5.166
47118	-4	4	4	4.248	4.176	4	4	nv	nv	4	nv	4.705	4.134	4	nv	4	nv	4	4.278	4	4.498	4.125	4	4.367	4.409	4.453	4	4	4.284	nv	4	nv	4	4	4.547	4.385	4.221	4	4	nv	4.351	4.567	4	nv	4.17	nv	4	4	nv
47147	-4	8	7.005	7.778	8	7.489	8	8	8	8	7.839	7.945	8	8	8	7.956	8	8	8	7.77	8	8	8	8	7.349	7.866	8	8	8	8	8	7.921	7.894	7.697	7.908	8	8	8	7.748	8	8	8	7.938	8	8	7.895	8	7.668	7.5
47326	-4	4	4	4	4	4	4	nv	nv	4	4	4	4	4	nv	4	4.638	4.006	4	4	4	4	4	4	4.383	4.32	4	4	4	4.651	4	nv	4	4	4	4.838	4	4	4	4	4	4.164	4	4.261	4	nv	4	4	nv
47438	-4	4	nv	4.365	4.248	nv	4.016	6.671	4	nv	4	4	4	4.708	4.425	4	4.067	nv	4.251	4.158	4.318	4	4.197	4.316	4.604	nv	nv	nv	nv	4.599	nv	4.654	4.195	4	4.114	4.207	4	4.563	6.828	nv	nv	4.925	4.626	4.441	4.176	4	nv	4.064	4.539
47704	-4	4	4	4	4.258	4	4	nv	4	4	4	5.095	4	4	nv	4	4	4	4	4	4	4	4.574	4	4.287	4	4	4	4	4	4	nv	4	4	4	4.456	4	4	4	4	4	4	4	4.295	4	4	4	4	4
47713	-4	4	nv	4	4	nv	4	4.236	4	4	4.444	nv	4	4	4.277	4	4	4	4	4.524	4	4	4	4.018	nv	nv	4	4	4	4.031	4	4	4	4	nv	4.083	4	4	4	4	4	4	4	4	4	nv	4	4	4
47714	-4	4.527	nv	4.413	4.507	4.492	4.422	5.402	4.49	4.394	4.507	4.19	4.545	4.571	6.087	4.62	4.554	4.123	4.45	5.182	4.473	4.453	4.876	4.614	4.622	4.584	4.742	4.439	4.293	4.925	4.567	4.681	4.613	4.456	4.725	4.576	4.751	4.08	4.344	4.672	4.55	4.59	4.174	4.694	4.414	nv	4.641	4.197	4.566
47715	-4	4.503	nv	4.675	4.609	4.428	4.569	4.659	4.542	4.846	4.888	nv	4.476	4.621	5.21	4.519	4.545	4.389	4.607	5.445	4.744	4.517	nv	4.876	7.123	nv	4.786	5.706	5.296	4.744	4.806	4.793	4.817	4.554	nv	4.82	5.327	4.106	4.478	nv	4.465	4.38	4.092	4.979	4.562	nv	4.571	4.341	4.926
47723	-4	4	nv	4	4	4	4	4.29	4	4.049	4	4	4	4	6.049	4	4	4	4	4.413	4	4.006	4	4	4.449	4	4	4	4	4	4	4	4.026	4	4	4	4	4	4	4	4	4	4	4	4	nv	4	4	4.037
47744	-4	4	nv	4	4	4	4	4	4	nv	4	4	4	4.063	4	4	4	4	4	4	4	4	nv	4	4.732	4	4	4	nv	4	4	4	4	4	4	4.199	4	4	4	4	4	4	4	4	4	4	4	4	4
47786	-4	4.622	4.793	4.601	4.686	4.535	4.31	nv	4.939	4	4.838	4.857	4.635	4.795	nv	4.304	4.582	4.349	4.569	4.312	4.93	4.566	4.727	4.49	4.579	4.738	4.408	4.491	4.386	5.121	4.577	nv	4.584	4.064	4.92	4.836	4.314	4.228	4.422	4.558	4.783	4.996	4.748	4.459	4.632	4.801	4.489	4.243	4.999
47924	-4	4.784	4.609	4.212	4.874	4.73	4.652	nv	4.642	4.119	4.723	nv	4.471	4.862	nv	4.166	4.794	4.218	4.665	4.691	4.972	4.173	4.798	4.855	4.684	4.54	4.523	4.368	4.522	nv	4.393	nv	4.44	4	4.302	4.829	4.566	4.366	4.946	4.801	4.768	4.607	4.783	4.701	4.367	4.88	4.193	4.563	4.906
47932	-4	5.552	5.836	5.548	5.64	5.554	5.606	5.833	5.754	5.529	5.633	6.078	5.642	5.596	5.638	5.602	5.9	5.725	5.523	5.495	5.787	5.579	5.538	5.622	5.709	5.656	5.597	5.55	5.575	5.63	5.691	5.563	5.697	5.551	5.751	6.116	5.649	5.548	5.499	5.465	5.61	6.041	5.736	5.57	5.64	5.785	5.583	5.489	5.954
47935	-4	4.555	4.555	4.528	4.368	4.115	4.351	4.889	4.799	4.388	4.8	4.937	4.595	4.54	nv	4.385	4.711	4.213	4.758	4.531	4.656	4.517	4.656	4.792	4.591	4.531	4.374	4.181	4.077	4.91	4.599	nv	4.157	4.745	4.691	4.616	4.524	4.449	4.717	nv	4.609	4.776	4.535	4.727	4.639	4.753	4	4.478	4.811
47949	-4	4.808	4.568	4.713	4.738	4.704	4.779	4.564	4.792	4.693	4.813	4.835	4.8	4.687	nv	4.527	4.745	4.578	4.665	4.927	4.711	4.55	4.824	4.817	4.802	4.81	4.732	4.716	4.813	4.78	4.629	nv	4.766	4.528	4.698	4.872	4.719	4.728	4.378	4.672	4.77	4.6	4.739	4.852	4.432	4.796	4.633	4.643	4.828
48010	-4	4.556	4.386	4.306	4.466	4.456	4.454	4.538	4.49	4.204	4	4.501	4.664	4.466	nv	4.41	4.605	4.6	4	4.568	4.6	4.58	4.725	4.433	4.643	4.514	4.585	4.513	4.499	4.759	4.121	nv	4.437	4	4.599	4.7	4.644	4.238	4	4.504	4.483	4.679	4.729	4.573	4.315	4.698	4.327	4.26	4.501
48034	-4	5.449	4.795	5.138	5.844	4.66	5.674	5.939	4.832	5.678	4.635	4.942	5.045	4.775	6.152	5.283	5.023	4.518	5.159	4.766	4.901	4.767	5.285	5.28	4.916	5.492	4.717	4.796	4.859	6.356	4.957	4.809	5.558	4.696	6.473	5.045	4.709	4.719	4.59	4.991	4.797	4.975	5.442	5.618	5.468	5.454	4.796	4.769	5
48151	-4	4.795	4.758	4.791	4.7	4.703	4.582	4.56	5.658	4.709	4.757	5.696	4.791	4.685	nv	4.732	4.796	4.645	4.793	4.755	5.19	4.689	4.97	4.866	4.8	4.76	4.744	4.838	4.833	4.753	4.692	nv	4.69	4.787	4.778	4.802	4.739	4.773	4.752	4.798	4.756	5.059	4.76	4.805	4.752	4.762	4.733	4.838	4.802
48160	-4	4.791	4.78	4.736	4.768	4.787	4.784	4.747	4.762	4.672	4.804	5.523	4.813	4.779	nv	4.68	4.811	4.695	4.763	4.859	4.663	4.701	4.795	4.804	4.846	4.742	4.744	4.711	4.789	4.505	4.785	nv	4.813	4.742	4.83	4.9	4.807	4.709	4.791	4.763	4.783	4.757	8	4.792	4.797	4.74	4.752	4.776	4.77
48162	-4	4.326	4.584	4.062	4.547	4.344	4.057	5.204	4	4.383	5.113	4.375	4.548	4.532	nv	4	4.578	4.161	4	4.449	4.734	4.258	4.318	4.352	4.365	4.317	4.084	4.11	4.292	4.881	4.471	nv	4.37	4	4.551	5.185	4.736	4	4	4.462	4.412	4.901	5.856	4.429	4.403	4.501	4.144	4	4.143
48300	-4	6.449	5.674	5.742	5.986	5.928	6.02	7.09	6.21	6.474	5.946	5.719	6.048	5.932	5.963	5.882	5.823	5.876	6.109	6.16	6.576	5.719	6.474	5.975	5.922	6.546	5.996	6.239	6.376	6.34	5.831	5.422	6.112	5.531	6.041	6.378	6.076	5.722	5.631	6.446	6.263	6.546	6.384	6.363	5.556	6.715	5.871	5.878	6.199
48388	-4	4.149	4	4	4	4	4	4.085	4	4.106	4	4	4	4	4.036	4.18	4.097	4	4	4	4.514	4.118	4.35	4.359	4	4	4	4.272	4.21	4.152	4	4	4	4	4	4.133	4.243	4.059	4	4	4	4.068	4	4	4	4.075	4	4	4
48403	-4	4	4	4	4	4	4	4	4	4	4.237	nv	4	4	nv	4	4	4	4.156	4	4	4	4.332	4.155	4	4	4	4	4	4	4	nv	4	4	4.261	4.071	4	4	4	4	4	4.001	4.69	4	4	4	4	4	4
48405	-4	4	4	4	4	4	4	4	4	4	4	4.872	4	4	nv	4	4	4	4	4	4	4	4	4	4	4	4	4	4	4.196	4	nv	4	4	4	4.206	4.242	4	4	4	4	4.251	4	4	4.06	4	4	4	4
48448	-4	4.165	4	4	4	4	4	4.982	4	4	4.327	4.665	4.406	4	nv	4.08	4	4	4	4.128	4.505	4	4.671	4	4	4.696	4.331	4.236	4	4.734	4	nv	4	4	4.721	4.536	4.161	4	4	4.346	4	4.393	4.198	4.334	4.033	4.432	4	4	4
48458	-4	4.891	5.222	4.755	4.75	4.771	4.479	4.553	4.863	4.645	4.895	4.979	4.946	4.782	nv	4.724	4.921	4.691	4.777	4.678	4.754	4.672	4.789	4.848	4.728	4.958	4.81	4.545	4.932	4.74	4.708	nv	4.889	4.721	4.82	4.962	4.853	4.35	4.873	4.582	4.779	5.061	4.834	4.79	4.819	4.795	4.781	4.528	5.052
48477	-4	4.221	4	4.116	4.185	4	4	4.67	4.446	4.077	4.391	4.768	4.448	4.517	nv	4.164	4	4	4.446	4	4	4.15	4.018	4	4	4.017	4.034	4	4	4.308	4.466	nv	4	4.16	4.439	4.362	4.541	4	4.242	4.007	4.109	4	4	4.101	4.351	4.062	4	4	4
48630	-4	5.434	4.794	4.431	4.794	4.748	4.757	5.28	4.735	5.177	4.684	4.672	4.744	4.697	4.759	4.847	4.679	4.685	4.723	4.749	4.739	4.82	4.862	4.741	4.815	5.359	4.732	4.741	4.752	4.857	4.573	4.202	4.627	4.542	4.813	4.926	5.045	4.476	4.211	4.694	4.874	5.801	5.036	4.773	4.603	5.585	4.799	4.764	4.524
48653	-4	5.429	4.193	4.721	5.032	4.812	5.268	5.487	5.418	4.055	4.827	4.673	4.496	4.835	4.883	4.709	nv	4.667	4.778	4.706	5.253	nv	4.792	4.932	4.691	4.767	4.762	4.838	4.853	5.4	4.665	4.706	4.751	4.341	4.273	5.624	4.75	4.554	4.027	4.761	4.805	5.275	4.816	4.702	4.264	4.899	4.424	4.746	4.888
48693	-4	4.733	4.658	4	4.535	4.525	4.548	5.344	4.769	4.345	4.763	nv	4.737	4.697	nv	4.148	4.549	4.542	4.658	4.484	4.659	4.302	4.779	4.504	4.723	4.691	4.66	4.609	4.753	5.056	4.43	nv	4.651	4.356	4.768	4.852	4.582	4.693	4	4.62	4.714	4.623	4.668	4.791	4	4.709	4.632	4.661	4.714
48708	-4	4.779	4.83	4.756	4.779	4.678	4.498	4.49	4.768	4.72	4.782	nv	4.712	4.738	nv	4.682	4.791	4.731	4.737	4.676	4.935	4.653	4.864	4.841	4.801	4.725	4.773	4.791	4.781	4.806	4.719	nv	4.675	4.794	4.783	4.877	4.807	4.717	4.793	4.719	4.747	4.778	4.866	4.755	4.757	4.755	4.754	4.758	4.82
48810	-4	4	4	4	4	nv	4	4	4.137	nv	4	4	4	4	4	4	4	nv	4.247	4	4	4	4	4	4	nv	nv	nv	nv	4.21	nv	4	4	4	4	4.326	4.495	4	4	4	nv	4	4	4	4	4	4	4	4
48872	-4	4.386	4.573	4.51	4.507	4.48	4.457	nv	4.833	4.42	4.516	nv	4.476	4.496	nv	4.612	4.488	4.765	4.626	4.467	4.5	4.496	4.496	4.465	4.673	4.593	4.579	4.505	4.445	4.363	4.399	4.226	4.634	4.286	nv	4.815	4.821	4.329	4.425	4.507	4.676	4.52	4.505	4.657	4.674	nv	4.694	4.318	4.773
48874	-4	4	4	4	4	4	4	8	4	4	4	nv	4	4	nv	4	4	4	4	4	4	4	4	4	4	4	4	4	4	4	4	nv	4	4	4	4	4	4	4	4	4	4	4	4	4	4	4	4	4
48881	-4	5.433	5.561	5.453	5.532	5.398	5.468	5.568	4.912	5.215	5.417	nv	5.516	5.506	5.377	5.389	5.374	5.576	5.349	5.765	5.504	5.599	5.424	5.369	5.339	5.808	5.667	5.354	5.347	5.494	5.518	5.379	5.502	5.26	5.727	5.547	5.667	5.294	5.258	5.364	5.529	5.696	5.656	5.436	5.396	5.563	5.695	5.289	5.559
48956	-4	4	nv	4.739	5.185	4.43	4.889	nv	5.015	4.59	4.267	4	4	4.208	5.013	4	4	5.11	4.374	5.078	4.738	4	5.094	4.136	4.289	5.344	4	4.086	nv	5.561	4	5.108	4.103	4.046	5.358	5.117	4	4	4	4.293	4	4.154	4	4.248	4.193	4.832	4	4	5.292
49096	-4	4	4.058	4	4	nv	4	4	4	4	4	4	4	4	4	4	4.628	5.326	nv	4	4	4	4	4	6.936	4.055	4	4	4	4	4	4.631	4	4	4	4	4	nv	4	4	4	4	4	4	4	4	4.21	5.397	4
49194	-4	4.543	4.556	4	4	4	nv	4.145	4.261	4	4	4	4.384	4.135	4.825	4.62	4	4	4.386	4.123	4	4.008	nv	4.296	4.278	4.387	4.711	4.33	4.098	4.463	4	4	4.316	4	4.25	4.645	4.423	4	4	4.007	4	4.293	4	4	4	4.558	4	4	4.114
49244	-4	4	4	4	4	4	4	4	4	4	4	nv	4	4	4	4	7.472	4	4	4	nv	4	4	4	4	4	4	4	4	nv	4	4	4	4	4	4	4	4	4	4	4	4	4	4	4	nv	4	4	4
49451	-4	8	8	8	8	8	8	8	8	8	7.991	8	8	8	8	7.953	7.756	8	8	8	8	5.855	8	8	8	8	8	8	8	6.776	7.95	8	7.059	6.618	8	8	8	8	7.61	7.194	8	8	8	8	8	8	8	8	8
49452	-4	6.454	7.822	6.055	6.796	6.474	6.676	5.792	5.825	5.692	5.565	7.456	5.789	6.058	6.127	6.136	6.04	5.327	5.966	6.434	5.821	5.315	5.563	6.228	nv	5.447	5.556	5.995	5.863	5.477	5.439	6.471	5.279	4.976	6.369	6.267	5.318	6.103	4.893	5.832	5.798	5.694	nv	5.997	5.921	5.903	5.901	6.438	5.701
49455	-4	4	4	4	4	4	nv	4.428	4	4	4	4.671	4	4	4	4	4.544	4	4.173	4	4.534	4	4	4.507	4	4	4	nv	4	nv	4.044	4	4	4	4	4	4.147	4	4	4	nv	4.537	4	4	4	nv	4	4	4
49460	-4	4	4.22	4.873	4	4.474	nv	4.462	5.227	4	4	4.447	4.31	4	4.781	4	5.321	4.796	4.903	4.761	5.532	4.326	4.348	4.297	4.691	4.32	4.205	nv	4.334	nv	4	4.187	4.703	4	4.459	4.936	5.243	4.429	4.324	4.428	nv	4.864	4	4.559	4	nv	4.558	4.19	4.834
49487	-4	4.346	4	4.434	4.142	4.229	4.453	4.734	4.448	4.434	4.388	4.105	4.1	4.505	4.616	4.421	4.207	4.267	4.068	4.192	4.564	4	4.652	4.522	4	4.264	4	4.4	4.169	nv	4.171	4	4.367	4.246	4.683	4.508	4.657	4	4	4.497	4.454	4.625	4.252	4.213	4	nv	4.365	4	4.403
49520	-4	4.617	5.994	4.899	5.358	4.867	5.943	5.241	4.667	4.627	4.409	4.473	4.598	4.452	5.785	4.364	5.108	4.401	4.372	4.013	4.266	4.197	4.653	4.493	4.846	4.842	4.095	4.264	4.33	5.621	4.492	5.882	4.774	4.159	6.13	4.677	4.477	4.438	5.101	4.466	4.492	4	4.858	4.724	4.557	4.585	4.492	4.251	4.662
49689	-4	5.021	4.276	4.679	4.762	4.771	5.371	5.365	4.882	4.986	4.042	4.654	4.369	4.993	5.893	5.058	5.391	5.425	4.651	5.323	5.408	4.771	5.05	5.027	5.082	4.948	4.875	5.545	5.524	5.58	4.989	4.506	4.74	4.857	5.435	5.488	5.655	4.64	4.198	4.666	5.244	5.055	5.086	4.788	5.447	5.461	5.448	4.528	5.358
49692	-4	4.039	4.024	4	4	4.4	4	4.246	4	4.096	4.056	4.435	4.003	4.35	4	4.09	4.351	4.352	4	4	4.188	4	4.112	4	4.196	4.428	4	4	4	nv	4.251	4.539	4.15	4.341	4	4.432	4.512	4	4	4.111	4.16	4.372	4	4.235	4	nv	4.414	4	4
49713	-4	4.102	4	4	4.039	4.009	4	4.492	4.405	4	4.267	4.228	4.264	4.378	4.193	4.2	4.335	4.309	4	4	4.333	4.256	4.353	4	4.405	4	4	4.136	4.016	nv	4.476	4.309	4.241	4.292	4.382	4.51	4.543	4.222	4.108	4.329	4.271	4.267	4	4.278	4.235	nv	4.23	4.059	4.114
49733	-4	4.501	4.529	4.495	4.423	nv	4.509	5.376	4.707	nv	4.22	4	4.476	4.516	5.258	4	5.254	nv	4.543	4.485	5.176	4.467	4.517	4.62	4.442	nv	nv	nv	nv	5.432	nv	4.647	4.576	4	4.432	4.575	4.536	4.311	4	4.703	nv	4.602	4.659	4.243	4.356	4.765	4.408	4.316	4.648
49789	-4	4	4	4	4	4.249	4.464	4.576	4.281	4.617	4.631	4	4	4.29	4.431	4	4.643	4.618	4	4.525	4.25	4.05	4.171	4	4.546	4	4	4.134	4	4.355	4.238	4.44	4.231	4.008	4	4.754	4.504	4.117	4	4.069	4.173	4.487	4	4.145	4.381	nv	4	4	4.357
49842	-7.6	10.96	9.991	10.68	10.27	11.6	10.36	11.15	11.42	11.12	9.95	10.8	11.56	9.725	11.54	11.26	10.66	11.5	11.48	11.14	11.57	11.39	11.52	11.17	11.37	11.6	10.76	11.6	11.6	10.91	9.199	10.7	11.01	11.12	11.32	11.59	11.59	10.33	10.88	10.68	11.28	10.25	11.26	10.66	11.35	11.43	10.83	11.13	11.6
49842	-5.6	9.016	8.598	8.804	8.071	8.898	8.151	9.193	9.361	9.404	7.587	9.018	9.318	7.617	9.377	9.08	8.643	9.502	9.389	8.89	9.294	9.307	9.269	9.118	9.254	9.347	9.004	9.414	9.322	9.133	6.938	8.94	9.169	8.982	9.201	9.51	9.42	6.866	6.984	8.888	9.385	9.168	9.034	9.006	9.308	9.218	9.118	8.783	9.451
49842	-4	8	8	8	8	6.468	8	8	8	8	8	8	8	8	8	8	8	8	8	8	8	8	8	8	8	8	8	8	8	8	7.346	8	8	8	8	8	8	5.726	6.577	8	8	8	8	8	8	8	8	nv	8
49899	-4	4	4	4	4	nv	4	4	4	nv	4	nv	4.235	4.084	4.412	4	4	nv	4	4	4	4	4.47	4	4	nv	nv	nv	nv	4.305	nv	4	4	4	4	4.302	4	4	4	4	nv	nv	4	4	4	4	4	4	4.178
50076	-4	4.041	4	4	5.569	4	4	4.425	4.072	4.143	4	4	4	4	5.298	4	4	4	4	4	4	4	4.562	4	4.067	4.537	4	4	nv	nv	4.103	4	4.2	4	5.005	4.325	4	nv	4	4	4	4	4	4.381	nv	4.281	4	4	4
50137	-4	4	4	4	4	4	4	4.708	4	4	4	4	4	4	5.272	4	4	4.016	4	4	4	4	4	4	4	4	4	4	4	4	4	4	4	4	4	4	4	4	4	4	4	4	4	4	4	4	4	4	4
50155	-4	4.466	4.642	4.482	4.506	4.407	4.452	4.584	4.747	4.426	4.579	nv	4.685	4.55	4.677	4.437	4.725	4.917	4.541	4.514	4.432	4.729	4.634	4.448	4.661	4.419	4.495	4.657	4.559	nv	4.488	4.405	4.594	4.428	4.725	4.693	4.684	4.436	4.615	4.545	4.514	4.532	4.354	4.642	4.546	nv	4.653	4.6	4.761
50188	-4	4.537	4	nv	nv	nv	4.388	4.47	4.596	4.347	4.853	4.148	4.347	4.607	4.489	4.587	4.602	4.58	4.967	4.669	4.761	4.569	4.394	4.586	nv	4.943	4.57	4.733	nv	nv	4.883	5.416	nv	4	4.54	nv	nv	4.285	nv	4.578	4.505	4.756	4.765	4.43	4.391	4.797	4.701	4	4.484
50189	-4	4.776	4.607	nv	4.79	nv	5.209	4.996	4.625	4.753	4.83	4.813	4.798	4.798	4.955	4.768	4.818	4.628	4.757	4.824	5.537	4.803	4.698	4.743	nv	5.194	4.462	4.76	nv	nv	4.581	4.67	4.993	4.47	4.735	nv	nv	4.649	nv	4.535	4.804	5.438	nv	4.651	4.713	4.741	4.701	4.73	4.748
50190	-4	4.788	4.581	nv	4.442	nv	4.58	4.96	4.569	4.161	4.73	4.591	4.428	4.769	4.969	4.707	4.608	4.825	5.06	4.837	5.313	4.889	4.526	4.766	nv	5.417	4.549	4.434	nv	nv	4.794	5.323	4.817	4.162	4.703	nv	nv	4.363	nv	4.429	4.695	5.402	nv	4.547	4.612	4.874	4.726	4.066	4.853
50352	-4	4	4	4.159	4	4	4	4.229	4	4.206	4	nv	4	4	4	4	4	4	4	4	4.244	4	4	4.112	4.591	4.263	4.535	4.462	4	4.398	4	4	4.197	4	nv	4	4	4	4	4	4	4	4	4	4	nv	4	4	4
50393	-4	4.533	4.518	nv	4.322	4.813	4.316	4.616	4.474	4.17	4.41	4.114	4.519	4.584	4.668	4.315	4.603	4.172	4.553	4.63	4.9	4.447	4.576	4.285	nv	4.423	4.492	4.496	nv	4.862	4.457	4.49	4.799	4.03	4.493	nv	nv	4.18	nv	4.311	4.415	4.766	4.441	4.189	4.236	4.662	4.522	4	4.601
50567	-4	4.766	4	4.44	4.24	4	4	4	4.459	4	4	nv	4.569	4	4	4.427	4.798	4.423	4	4.542	4.644	4	4.539	4.083	4.495	4.501	4	4.081	4	nv	4	4	4	4.186	4.664	4.811	4.687	4	4	4.539	4.449	4.217	4	4	4	nv	4.3	4	4
50795	-4	4.221	4.426	4	4.211	4	nv	4	4	4	4	4	4.428	4.227	4.227	4.991	4	4	4	4	4	4	nv	4	4	4	4.682	4.236	4	4.805	4	4.011	4	4	4.464	4.098	4.488	4.292	4	4	4	4.214	4	4	4	4.598	4	4	4
50882	-4	4.752	4.69	4.761	4.699	4.649	4.699	4.909	4.778	4.694	4.719	4.726	4.726	4.719	5.055	4.743	4.731	4.643	4.752	4.882	nv	4.771	4.841	4.76	4.682	4.631	4.7	4.76	4.864	4.789	4.724	4.473	4.672	4.411	4.854	4.725	4.671	4.597	4.481	4.751	5	4.868	4.686	4.54	4.705	4.772	4.528	4.75	4.662
50922	-4	4	4	4	4	4	4	4	4.482	4	4	nv	4.117	4.938	4.109	4	4	4	4	4	4	4	4	4	4	4	4	4	4	nv	4	4	4	4	4	4	4	4	4	4	4	4	4	4	4.009	nv	4	4	4
50974	-4	4	4.314	4	4	4	4	5.501	4	4	4	4	4	4	5.657	4	4	4	4	4	4	4	4	4	4	4	4	4	4	4	4	4	4	4	4	4	4	4	4	4	4	4	4	4	4	4	4	4	4.272
51001	-4	4.7	4.639	4.495	4.727	4.755	nv	5.01	4.889	4.837	4.649	4.752	4.826	4.73	5.189	4.722	5.351	4.427	4.911	4.968	4.917	4.762	4.801	4.792	4.853	4.787	4.605	4.753	4.818	5.019	4.508	4.887	4.724	4.605	4.774	4.781	4.846	4.817	4.767	4.646	4.809	4.751	4.684	4.102	4.608	4.708	4.726	4.734	4.816
51023	-4	4.254	4.253	4.09	4.335	4.394	4.343	4.826	4.24	4.461	4.156	4.141	4.135	4.242	5.021	4.426	4.681	4.863	4.744	5.107	4.341	4.241	4.519	5.218	4.476	5.224	4.234	4.412	4.541	4.792	5.8	4.625	4.302	4.132	4.214	4.798	4.326	4.312	4.793	4.495	4.492	4.353	4.03	4.42	4.35	5.183	4.207	4.938	4.577
51046	-4	7.722	7.846	7.754	7.747	5.733	7.687	7.4	7.87	7.733	5.079	7.759	7.83	7.824	7.922	7.665	7.66	7.772	7.837	7.762	7.891	7.884	7.744	7.78	7.666	7.334	7.642	7.88	7.892	7.686	7.703	7.05	7.845	7.702	7.774	7.885	7.842	5.007	5.825	7.804	7.601	7.686	7.822	7.813	7.822	7.885	7.76	7.77	7.721
51143	-2	2.951	2.941	2.98	3.82	2.315	3.131	3.731	2.434	2.479	2.752	2.771	2.71	2.669	3.624	2.43	2.798	2.834	2.504	2.132	2.698	2.742	3.179	3.313	2.523	3.082	2.824	2.405	2.33	3.459	3.251	2.707	2.973	2.309	3.086	2.638	2.642	2.256	2.367	3.058	2.935	2.724	2.856	2.81	3.458	3.19	2.19	2.111	3.072
51148	-5	5	nv	5	5	6.115	5	nv	5	5	5	5	5	5	5	9	nv	nv	5	5.365	5.697	5	5	5	5.26	nv	5	5	5.337	5	5	5	5.512	nv	5.843	6.495	5.487	5.1	5	5	5	5.737	5	5	nv	5.345	nv	5	5.929
51148	-4	4.677	nv	4.32	4	nv	4.752	4.684	4.331	nv	4.608	4.627	4.395	4	4.404	4	4.096	nv	4	4.527	4.698	4.747	4	4.363	4.46	nv	nv	nv	nv	4.503	nv	4.357	4.595	4.146	5.344	5.856	4.918	4.708	4.208	4	nv	4.677	4.3	4.784	4	4.709	4.784	4.747	5.441
51148	-3.3	5.062	4.854	4.478	4.11	5.008	4.962	5.043	4.888	4.619	5.002	4.102	4.316	4.283	4.731	4.402	4.819	4.997	4.343	5.076	4.829	5.017	4.606	4.206	5.434	5.029	4.783	5.083	5.084	4.927	3.919	4.925	5.595	4.307	5.935	6.457	5.159	5.061	4.003	3.923	4.978	5.546	4.868	5.048	4.117	4.723	5.051	4.936	6.286
51351	-4	5.335	5.354	4.986	5.059	5.35	5.277	5.644	4.838	5.112	4.983	5.527	5.249	5.346	5.918	4.92	5.429	5.495	5.116	5.344	nv	5.454	5.64	5.1	5.336	5.108	5.117	5.327	5.422	5.27	5.42	5.382	5.224	5.287	5.451	5.616	5.149	5.097	4.622	5.439	5.215	5.414	4.903	5.303	4.885	5.422	5.335	5.476	5.033
51355	-4.6	6.699	5.656	6.103	6.687	6.033	5.999	7.052	6.086	5.541	5.369	4.945	6.72	7.004	6.286	5.884	5.883	4.816	5.77	6.83	7.257	5.569	6.522	6.324	5.47	5.51	6.595	5.783	5.877	7.505	6.25	6.202	5.814	5.472	5.705	6.195	5.913	6.625	5.164	6.241	6.124	6.439	6.417	6.467	5.223	6.171	6.59	6.188	6.467
51369	-4	4.145	4.28	4.582	4.387	4.481	4.621	4.244	4.445	4.412	5.245	nv	4.482	4.594	4.321	4.647	4.593	4.809	4.725	5.299	4.255	4.832	4.577	4.634	5.524	4.786	4.656	4.513	4.556	4.616	4.66	4.966	4.801	4.311	4.468	4.755	4.665	4.718	4.829	4.566	4.634	4.405	4.494	4.704	4.573	4.542	4.547	4.127	nv
51524	-4	4.451	nv	4.24	4.215	nv	4	4	4	4	4.81	nv	4	4	4.136	4.475	4.134	4.451	4.305	nv	4.041	5.305	nv	4	4	nv	4.264	4	4	4	4	4.135	4	4	nv	4	4.287	4.345	4	4.251	4	4	4	4.602	4.403	nv	4	4	4
51535	-4	4	5.395	4	4	4	4	4	4	4	4	nv	4	4	4	4	4	4	4	4	4	4	4	4	4	4	4	4	4	4	4	4	4	4	nv	4	4	4	4	4	4	4	4	4	4	nv	4	4	4
51857	-4	5.484	4.729	4.206	4.62	5.197	5.129	5.887	4.971	5.374	4.085	nv	5.42	5.107	5.466	5.452	5.442	4.636	5.155	4.783	6.284	4.797	6.263	6.101	5.297	5.45	5.636	5.429	5.402	5.799	5.457	4	4.85	4.932	4.634	5.516	5.577	6.023	4	5.254	4.794	5.997	5.283	5.474	4.806	5.621	5.598	4.586	4.749
52003	-4	4	4	4	4	4	4	4	4	4	4	nv	4	4	4	4	4	4	4	4	5.231	4	4	4	4	4	4	4	4	5.766	4	4	4	4	nv	4	4	4	4	4	4	4	4	4	4	nv	4	4	4
52075	-4	4	4.421	4.028	4.178	4	4	4	4.307	4	4	nv	4.169	4	4	4	4.029	4	4.175	4.302	4	4	4	4	4	4.014	4.031	4	4.004	nv	4	4	4	4.017	4.484	4.239	4	4	4	4.13	4.122	4.017	4	4.091	4	nv	4	4	4
52141	-4	6.352	6.066	6.464	6.673	6.402	6.083	6.534	6.81	5.844	6.548	5.958	6.502	6.19	6.803	6.496	6.737	6.311	6.626	6.469	6.642	6.592	6.515	6.363	6.701	6.487	6.462	6.471	6.394	6.444	5.663	6.361	6.649	5.929	6.371	6.676	7.137	6.868	6.246	6.53	6.662	7.114	6.448	6.501	6.617	5.802	6.611	5.708	6.812
52241	-4	4	4.567	4.674	4.409	4.292	4.65	4.936	4.295	4.522	4.624	4.296	4	4.403	4.413	4	nv	4.261	4.573	4.36	4.465	4.553	4.722	4	4.617	4.619	4.286	4.615	4.63	4.322	4.437	4.581	4.272	4.611	4.68	4.51	4.573	4.379	4.515	4.197	4.496	4.786	nv	4.669	4.518	4.113	4.623	4.292	4.721
52245	-4	5.195	6.341	5.405	4.781	nv	5.441	5.625	5.134	5.703	5.879	6.633	6.153	5.94	6.441	4.736	5.158	5.926	5.174	6.134	nv	6.511	4.838	5.929	6.452	6.177	5.141	6.731	6.731	6.178	5.702	nv	5.519	5.709	5.865	6.004	6.179	4	5.096	5.126	5.727	6.163	6.051	5.461	5.831	6.448	6.112	4.458	6.408
52389	-4	4	4	4	4	4	4	7.257	4	4	4	4	4	4	4	4	4	4	4	4	4	4	4	4	4	4	4	4	4	nv	4	4	4	4	4	4	4	4	4	4	4	4	4	4	4	nv	4	4	4
52440	-4	4.647	4.784	4.598	4.792	4.615	4.58	nv	4.699	4.506	4.873	4.73	4.681	4.577	nv	4.729	4.608	4.576	4.726	4.518	4.898	4.719	4.732	4.766	4.746	4.575	4.611	4.739	4.696	nv	4.747	4.547	4.759	4.396	4.772	4.859	4.803	4.599	4.427	4.64	4.591	4.845	4.601	4.632	4.805	nv	4.784	4.642	4.962
52531	-4	4.296	4.192	4.414	4.603	4.548	4.316	4	4.506	4	4.006	4.203	4.126	4.459	4.57	4.152	4.78	4	4.488	4.6	4.405	4.521	4.645	4.123	4.484	4.558	4.591	4.487	nv	nv	4.197	4.538	4.238	4	4.505	4.667	4.428	nv	4.112	4.352	4.456	4.295	4.541	4.43	nv	4.232	4.452	4.419	4.628
52745	-4	5.366	4.914	5.449	5.429	5.747	4.804	5.74	5.798	5.733	5.603	5.646	5.694	5.04	6.388	5.187	5.638	5.75	5.623	6.068	5.937	5.64	5.758	5.587	5.778	5.862	5.799	5.76	5.753	6.229	5.688	5.265	5.722	5.604	5.423	6.237	6.74	5.781	5.695	5.625	5.647	6.073	5.116	5.758	5.264	5.705	5.829	5.743	5.733
52947	-5	9	9	9	9	9	9	9	9	9	9	9	9	8.529	9	9	9	9	9	9	9	9	nv	nv	9	9	8.728	9	9	9	7.872	9	9	nv	9	nv	nv	9	9	9	nv	9	9	9	8.971	9	nv	9	9
53069	-4	4	4	4	4	4	4	4.459	4	4	4	nv	4.353	4	4.394	4	4.205	4	4	4	4.207	4	4	4.231	4	4.374	4	4.605	4.407	4	4	nv	4	4	4	4	4	4	4	4	4	4.03	4	4	4	nv	4	4	4.627
53184	-4	5.656	nv	4.86	4.759	5.618	nv	6.131	nv	nv	4.779	4.653	nv	4.942	4	5.395	nv	5.564	5.774	4.813	5.841	5.299	5.731	5.752	5.251	5.152	nv	4.837	nv	5.801	5.25	4.615	4.801	4.775	5.024	5.776	5.689	5.314	4.692	4.985	4.98	5.281	4.866	4.621	5.406	4.927	4.812	4.797	5.615
53292	-6	6.736	6.541	6.245	7.593	6.234	6.956	7.452	6.672	6.235	6.46	6	6.576	6.422	7.042	6.561	6.207	6.434	6.935	7.383	6.555	6.471	6.954	6.851	7.052	6.788	6.546	6.579	6.581	7.236	6.481	6	6.791	6.455	6.653	7.06	6.763	7.798	6.533	6.492	6.596	7.184	6.975	6.898	6.487	6.757	6.576	nv	6.605
53396	-4.3	nv	5.261	4.804	nv	nv	7.251	4.56	4.772	nv	4.783	4.572	4.805	4.644	5.346	6.104	5.65	nv	4.386	4.547	4.667	4.717	6.305	nv	5.68	4.983	nv	nv	nv	4.753	4.613	5.145	4.801	4.583	5.863	4.775	4.423	4.387	4.301	5.362	nv	5.002	5.071	5.086	5.839	6.35	4.51	4.648	5.124
53396	-4	4.811	4	4.073	6.736	4	5.281	4	4	4.151	4	4	4.29	4	5	5.514	4	4.388	4	4	4	4	4	4	4.792	4	4	4	4	4	4	4.296	4	4	5.37	4.997	4	4.684	4	4	4	4	4.05	4.567	5.388	6.704	4	4	4
53398	-4	5.817	nv	4.722	8	5.647	4.68	4	nv	4.824	4	4.664	4.861	4	4.458	5.87	4	nv	4.423	nv	5.461	nv	4.836	5.436	7.688	4.528	5.292	4.663	5.54	4	5.811	5.319	4.423	4.252	nv	5.756	4.195	5	4	4.584	5.192	4	5.17	5.475	7.733	8	5.005	4.896	5.776
53398	1.2	-0.727	nv	-1.17	2.824	-1.17	0.063	-1.17	-1.17	-1.17	-1.17	-1.17	-1.17	-1.17	-1.17	-0.253	-1.17	1.341	-1.17	-1.04	-1.17	-1.17	-1.17	0.516	1.902	-1.17	-1.17	-1.17	-1.17	-1.17	-1.17	-1.17	-1.17	nv	-0.927	-0.199	-1.17	-1.17	-1.17	-1.17	-1.17	-1.17	nv	-0.587	-0.874	2.35	-1.17	-0.381	-0.832
53398	2.2	-1.13	-1.46	-1.23	1.07	-2.17	-0.756	-1.59	-1.61	-1.52	-1.93	-1.71	-1.92	-2.17	-1.58	0.399	nv	1.481	-1.76	-1.31	-0.785	-1.77	-1.32	0.438	0.545	-1.92	-1.68	-1.4	-1.35	-1.7	-1.39	-1.91	-1.66	-1.77	-1.54	-0.466	-1.26	-1.8	-2.07	-1.7	-1.59	-2.15	-1.52	0.098	0.736	1.824	-1.69	-1.47	-0.666
53454	-4	4.641	4.058	5.219	5.876	4.01	4.776	4.993	6.284	4.266	5.028	4.78	6.07	6.01	6.185	4.465	4.626	4.274	6.011	4.728	7.225	5.237	5.51	6.557	4.366	6.259	4.118	5.965	6.75	5.449	4.841	5.528	4.589	4.348	6.024	5.027	4.865	5.037	5.779	4.757	4.614	6.026	4.686	4.759	6.814	6.075	4.067	5.522	6.68
53638	-4	4.78	4.98	4.883	4.752	4.703	4.815	6.473	5.757	4.847	4.831	5.556	5.102	4.666	nv	4.754	4.851	4.926	5.633	5.007	5.555	5.174	5.401	5.576	nv	4.884	4.955	4.954	4.886	4.883	nv	4.784	4.784	4.882	5.002	4.833	4.751	4.805	4.845	4.819	4.808	5.499	5.497	4.783	4.89	4.907	4.713	5.486	5.492
53892	-4	4	4	4.221	4	4	4	4.851	4	4	4.163	4	4	4	4	4	4	4.167	4	4	4	4	4	4	4	4	4	4	4	4.337	4	4	4	4	4	4.133	4	4	4	4	4	8	4	4	4	4	4	4	4
53907	-4	4.324	4.523	4.372	4.515	4.257	4.068	4.416	4.31	4.307	4.294	4.328	4.33	4.456	4.284	4.419	4.679	4.394	4.45	4.481	4.281	nv	4.433	4.234	4.017	4.37	4.628	4.373	4.325	4.227	4.536	4.155	4.314	4.369	4.484	4.747	4.468	4.394	4	4.247	nv	4.556	4.436	4.039	4.511	4.111	4.243	4	4.63
53908	-4	4.702	4.704	4.567	4.612	4.499	4.163	4.853	4.655	4.594	4.427	4.775	4.487	4.486	4.933	4.675	4.686	4.449	4.546	4.421	4.464	nv	4.55	4.261	4.42	4.427	4.359	4.492	4.392	4.744	4.55	4.568	4.392	4.478	4.619	4.626	4.572	4.616	4.357	4.453	nv	4.569	4.522	4.507	4.611	4.087	4.675	4.341	4.879
53909	-4	4.271	4.642	4.287	4.244	4.23	4.271	4.083	4.254	4.068	4.309	4.041	4.469	4.456	4.464	4.083	4.694	4.466	4.454	4.161	4.423	nv	4.282	4.114	4.075	4	4.54	4.297	4.262	4.19	4.625	4.189	4.364	4.122	4.25	4.815	4.373	4.336	4	4.385	nv	4.174	4.343	4	4.257	4	4.043	4	4.557
54012	-4	4.787	4.59	4.581	4.759	nv	4.847	5.092	4.765	nv	4.479	4.713	4.763	4.508	5.219	4.549	4.773	nv	4.75	4.72	4.603	4.807	4.822	4.754	4.569	nv	nv	nv	nv	5.315	nv	4.714	4.831	4.841	5.11	4.91	4.872	4.644	4.687	4.685	nv	4.815	4.804	4.889	4.828	4.737	4.691	4.714	4.799
54044	-4	6.261	4.952	5.752	6.003	4.966	5.647	6.634	6.251	5.647	6.08	5.538	6.216	6.378	6.195	5.36	5.082	4.775	6.303	5.64	5.736	5.637	5.985	5.682	5.926	5.87	5.294	5.046	5.356	6.29	5.727	5.753	5.418	5.381	6.448	6.061	6.538	6.015	5.213	5.661	5.252	5.364	5.512	6.096	5.752	5.835	5.114	4.764	5.777
54059	-4	4.287	4	4.507	5.021	4	4.315	4.832	4	4.653	4	4	4.09	4	4.925	4.52	4.029	4	4	4	4.011	4	4.465	4.166	4	4.153	4	4	4	4.81	4.104	4.121	4.564	4	5.584	4	4	4	4	4.161	4	4	4	4.526	4.265	4.456	4	4	4
54101	-4	4	4	4	4	4	4	4	4	4	4	4	4	4	4	4	4	4	4	4	nv	4	4	4	4	4	4	4	4	8	4	nv	4	4	4	4	4	4	4	4	4	4	4	4	4	4	4	4	4
54251	-4	4	4.239	4	4.147	4	4	4.518	4	4.714	4	4.188	4.152	4.372	4.48	4	4.289	4.319	4	4	nv	4	4.394	4	4	4.405	4.594	4	4	6.65	4.296	nv	4	4.416	4.056	4.325	4.283	4	4	4.456	4.324	4.067	4	4.038	4	4	4	4	4
54278	-4	4	4	4	4	4	4	4	4	4	4	4	4	4	4	4	4.205	4.44	4	4	nv	4	4	4	4	4	4	4	4	nv	4	nv	4	4	4	4.67	4	4	4	4	4	4	4	4.184	4.011	4	4	4	4
54297	-4	4	4	4.232	4.006	4.02	4	4.537	4.055	4	4.364	4.237	4.246	4.079	4	4	4.578	4.421	4	4.325	4	4.088	4.102	4	4	4.037	4.219	4.098	4.34	nv	4.041	nv	4	4	4.32	4.457	4	4	4	4.231	4.168	4.042	4	4	4.191	4	4	4	4.135
54340	-4	5.695	5.28	5.684	5.103	5.307	5.068	5.608	5.286	5.535	5.335	5.799	5.609	5.481	5.698	5.682	5.299	5.715	5.627	5.194	5.689	5.529	5.744	5.74	5.457	5.193	5.709	5.629	5.568	5.625	5.283	4.694	5.222	5.457	5.729	5.601	5.233	5.306	5.207	5.688	5.567	5.571	5.732	5.567	5.487	5.73	5.401	5.437	5.739
54646	-4	4.554	4.834	4.48	4.59	4.585	4.442	4.536	4.824	4.608	4.55	4.597	4.616	4.545	4.71	4.511	4.752	4.803	4.543	4.682	4.417	4.578	4.677	4.704	4.517	4.447	4.497	4.5	4.534	5.121	4.468	nv	4.609	4.527	4.685	4.609	4.756	4.336	4.609	4.604	4.623	4.492	4.603	4.661	4.68	nv	4.597	4.577	4.756
54702	-4	4	nv	4	4	nv	4	7.952	4	nv	4	4	4	4	4	4	4	nv	4	4	4	4	4	4	4	nv	nv	nv	nv	4	nv	4	4	4	4	4	4	4	5	nv	nv	4	4	4	4	4	4	4	4
54765	-4	4.367	4.083	4.663	4.789	nv	4.598	4.643	4.479	4.532	4.468	4.536	4.502	4.549	4.344	4.434	4.327	4	4.288	nv	4.37	4.393	4.53	4.207	4.424	4.692	4.527	4.184	4.132	4.491	4.273	4.579	4.426	4.624	4.776	4.9	4.349	nv	4.181	4.764	4.036	4.692	4.602	4.502	4.4	4.332	4.662	4	4.618
54854	-4	4	4	4	4	4	4	4	4	4	4	4	4	4	4	4	4	4	4	4	5.565	4	4	4	4	4	4	4	4	5.763	4	4	4	4	4	4	4	4	4	4	4	4	4	4	4	4	4	4	4
54909	-4	5.692	4.789	4.66	5.765	5.422	5.586	6.206	5.685	5.286	5.266	5.692	5.725	5.737	5.905	4.743	5.62	4.662	5.673	5.588	5.827	5.434	5.728	5.327	4.816	5.341	5.289	5.527	5.655	5.692	5.593	5.298	5.028	4.865	5.077	5.598	5.466	5.633	5.104	5.566	5.301	5.806	5.127	5.255	4.944	5.603	4.789	5.572	5.63
54938	-4	4	4	4	4	nv	4	4	4	nv	4	4	4	4	4	4	4	nv	4	4	4	4	4	4	4	nv	nv	nv	nv	nv	nv	4	4	4	4	4	4	4	4	4	nv	4	4	4	4	4	4	4	4
55114	-4	4	4	4	4	4	4	4	4	4	4	4	4	4	4	4	4	4	4	4	5.182	4	4	4	4	4	4	4	4	5.086	4	4	4	4	4	4	4	4	4	4	4	4	4	4	4	4	4	4	4
55202	-4	8	8	8	8	nv	8	8	8	8	8	8	8	7.845	8	8	8	8	8	8	8	8	8	8	8	8	8	8	8	8	7.205	8	8	8	8	8	8	8	8	8	8	8	8	8	8	8	8	8	8
55273	-4	4.444	nv	4.046	4.485	4.168	4	4	4	4.023	4	4.014	4.268	4.033	4.673	4.535	4.554	4.233	4	4.242	4.218	nv	4.218	4	4	4	4.329	4	4	4	4	4	4	4.072	4.34	4.526	4.092	4	4	4.304	nv	4.046	4.537	4.423	4.204	4	4	4	4.306
55462	-4	4	4	4	4	4.019	4	4.408	4.02	4	4	4	4.312	4.926	4.167	4	4	4.157	4	4	4.1	4	4.214	4	4	4	4	4	4	nv	4	4	4	4	4.707	4.009	4	4	4	4	4.215	4.011	4	4.144	4	4.058	4	4	4
55636	-4	4.742	4.949	4.572	5.063	4.889	4.748	5.228	4.685	4.848	4.81	nv	5.148	5.063	5.104	4.776	5.502	5.303	4.745	4.821	5.079	4.758	5.068	4.889	5.176	4.763	4.825	4.963	5.14	5.123	4.903	4.689	5.298	4.65	4.97	5.508	5.426	4.999	4.873	4.824	4.816	5.479	4.848	4.988	4.869	4.753	4.977	4.929	5.417
55720	-4	5.315	4.692	5.25	5.584	nv	nv	4.348	4.255	nv	4.868	4.055	4.273	4	4.578	nv	4.611	nv	4	4.079	4.43	4	4.54	4.944	4.97	nv	nv	nv	nv	4.274	nv	4.791	5.354	4.14	5.046	4.959	4.182	4.05	4.469	4.228	nv	4	4.846	5.667	4.963	4.755	4.167	4.547	nv
55740	-4	4	4	4	4.145	nv	4.306	4.136	4	nv	4	4	4	4	4.25	4	5	nv	4	4	4	4	4	4	4	nv	nv	nv	nv	4.146	nv	4	4	4	4.49	4.076	4	4	4	4	nv	4	4	4	4	4	4	4	4
55798	-4	4.749	4.738	4.518	4.738	4.759	4.71	4.557	4.699	4.851	4.712	4.725	4.752	4.742	4.578	4.776	4.828	4.484	4.738	4.899	4.392	4.734	4.759	4.78	nv	4.917	4.648	4.571	4.625	4.52	4.67	4.616	4.771	4.624	4.695	4.746	4.782	4.695	4.861	4.717	4.714	4.674	4.787	4.592	4.679	nv	4.734	4.712	4.703
55849	-4	4	4.409	4.429	4.327	4.616	4.824	6.029	4.404	4.735	4.05	4	4.286	4.339	4.637	4	4.637	4.459	4.437	nv	4.488	4.343	4.436	4.311	4.289	4.65	4	4.309	4.528	4.65	4.406	4.298	4.442	4.237	4.419	nv	4.768	4.308	4	4.369	4.261	4.525	nv	4.393	4	4.234	4.329	4.211	4.583
55861	-4	4.729	nv	4.76	4.712	5.22	4.762	5.937	4.828	4.759	4.863	4.507	4.297	4.847	5.089	4.66	4.745	4.778	4.685	5.075	4.82	4.713	5.346	4.617	4.865	4.873	4.817	4.804	nv	5.477	4.486	4.709	4.729	4.828	4.762	4.864	4.791	4.845	4.692	4.773	4.656	5.04	4.849	4.698	4.713	4.88	4.802	4.794	4.938
56030	-4	7.827	7.519	7.345	7.863	7.443	7.689	7.281	7.659	7.684	5.856	7.233	7.377	7.587	7.632	7.664	7.01	7.842	7.647	7.335	7.629	7.637	7.513	7.869	7.635	7.749	7.244	8	8	6.829	7.82	6.989	7.254	7.136	7.513	7.872	7.843	5.941	5.383	7.039	7.841	6.828	7.98	6.945	7.874	7.674	7.607	6.6	7.813
56287	-4	4.873	4.936	4.716	4.728	nv	5.747	4.752	4.774	4.808	4.816	4.75	4.835	5.13	5.686	4.773	4.884	nv	4.802	5.198	4.57	4.643	4.713	4.554	4.685	4.42	4.867	4.56	4.639	4.874	4.705	4.697	4.763	4.776	nv	5.727	4.837	4.808	nv	4.806	4.725	4.548	4.655	nv	4.723	4.697	4.757	4.53	4.708
56310	-4	8	8	7.683	7.451	8	7.644	7.739	7.844	7.105	7.785	7.814	7.741	7.366	7.551	7.666	7.38	8	8	7.404	7.436	7.998	7.881	7.792	7.742	7.786	8	7.761	7.373	7.782	7.827	7.702	7.902	7.439	7.443	7.356	7.741	7.833	7.619	7.889	7.696	7.462	7.84	7.986	7.742	7.67	7.324	7.701	8
56378	-4	4.913	4.844	4.836	4.802	4.819	5.091	5.086	4.848	4.813	4.996	5.653	4.934	4.813	4.95	4.843	5.323	4.841	5.378	4.924	5.287	4.677	4.861	5.522	4.894	4.822	4.867	4.988	4.896	4.941	4.859	4.731	4.808	4.936	4.93	4.898	4.873	4.9	4.856	4.809	4.892	5.422	4.902	4.852	4.798	4.721	4.793	5.207	4.853
56410	-3	5.067	5.2	6.311	6.42	4.915	6.023	6.003	5.653	6.549	4.91	5.71	5.654	5.59	6.468	6.536	5.265	4.781	5.847	5.25	5.125	5.157	6.1	6.187	5.387	6.146	5.012	4.91	4.902	6.265	4.531	5.061	6.296	5.356	6.894	5.338	5.17	5.014	4.991	5.403	4.898	5.075	5.2	5.461	6.4	5.449	4.869	4.911	5.744
56423	-4	4.053	4	4	4	nv	4	4	4.525	nv	4	nv	4	4.111	4	4	4	nv	4.161	4	4.408	4	4.4	4	4	nv	nv	nv	nv	4	nv	nv	4	4	4	4	4	4	4	4	nv	4.656	4	4	4	4	4	4	4
56452	-4	4.669	4.571	4.962	4.784	4.404	4.769	5.211	5.194	4.084	4.866	4.714	5.008	4.962	4.79	4.539	4.75	4.454	5.039	4.291	5.193	4.819	4.459	4.761	5.031	4.891	4.51	4.986	4.805	5.325	4.661	5.107	4.612	4.25	4.847	5.06	4.841	4.955	4.017	4.394	4.857	5.248	4.97	4.339	5.232	5.109	4.77	4.253	5.152
56464	-4	4	4	4	4	4	4	4	4	4	4	4	4	4	4	nv	4	4	4	4	4	4	4	4	4	4	4	4	4	5	4	4	4	4	4	4	nv	4	4	4	4	nv	nv	4	4	4	4	4	4
56543	-4	4	4	4	4	4	4	4	4	4	4.368	4	4	4	4.404	4	4	4	4	4.004	4	4	4	4	nv	4.532	4	4	4	4.625	4	4	4	4	4	4	4.005	4	4	4	4	4.048	4	4	4	nv	4	4	4
56544	-4	4.11	4.374	4.245	4.326	4.385	4.474	4.239	4.123	4.293	4.586	4.19	4.219	4.437	4.303	4.399	4.453	4.34	4.196	4.574	4.128	4.226	4.29	4.073	nv	4.539	4.148	4.006	4	4.47	4.262	4.236	4.391	4	4.275	4.4	4.603	4.502	4	4.15	4.365	4.158	4.182	4.292	4.131	nv	4	4	4.287
56624	-4	4.812	4.738	4.498	4.487	4.734	4.654	5.22	4.932	4.562	4.674	4.913	4.874	4.562	4.839	4.524	4.9	4.566	4.943	4.535	5.482	4.696	4.826	5.287	4.695	4.54	4.771	4.852	4.776	4.836	4.469	4.6	4.28	4.69	4.825	4.68	4.682	4.577	4.513	4.532	4.488	4.743	4.74	4.446	4.719	4.812	4.741	4.73	4.817
56677	-4	nv	6.014	4	4	nv	nv	4	4	4	nv	4	4	4	nv	nv	4	4	4	nv	4	4	4	4	nv	4	4	4	4	4	4	4	4	4	4	4	4	4	nv	4	4	nv	4	4	4	nv	nv	4	4
56681	-4	4	4	4	4	4	4	4.338	4.164	4.191	4	4.634	4	4	4.034	4	4.318	4.04	4	4	4	4	4.091	4	4	4	4	4	4	4.098	4	nv	4	4	4	4.224	4.392	4	4	4	4	4	4.319	4	nv	4	4	5.18	4
56737	-4	4.763	4.886	4.835	4.724	nv	4.465	4.496	4.609	nv	4.569	4.732	4.735	4	4.207	4.795	4.681	nv	4.175	4.693	4.106	4.502	5	4.137	4.377	nv	nv	nv	nv	4.405	nv	4.674	4.623	4.673	4.827	4.651	4.683	4.774	4.269	4.546	nv	4.485	4.955	4.476	4.492	4.05	4.407	4.437	4.251
56805	-4	4	4.748	4.493	4.218	4.747	4.219	4.243	4.522	4	4.618	nv	4.352	4.582	4.181	4	4.766	4.357	4.604	4.701	4.678	4.773	4.433	4.4	4.342	4.771	4.492	5.261	5.21	4.597	4.702	4.537	4.138	4.252	4.53	nv	4.472	4.489	4.353	4.349	4	4.477	5.98	4.548	4.534	4.499	nv	4.31	4.708
56817	-4	5.524	5.362	5.526	5.52	nv	5.383	5.731	5.58	nv	5.667	5.439	5.604	5.454	5.656	5.576	5.433	nv	5.516	5.666	5.512	5.705	5.767	5.575	5.263	nv	nv	nv	nv	5.719	nv	5.524	5.596	5.489	5.779	5.546	5.489	5.534	5.446	5.453	nv	5.603	5.656	5.524	5.625	5.624	5.69	5.332	5.545
56902	-4	5.486	5.492	6.358	6.412	nv	nv	5.811	5.381	nv	5.316	5.387	6.381	5.425	5.883	5.743	6.536	nv	4.606	5.998	6.465	nv	5.746	6.112	5.539	nv	nv	nv	nv	5.891	nv	5.123	6.316	4.36	6.405	6.56	5.378	5.234	5.645	6.243	nv	6.255	6.303	6.252	6.243	6.081	6.135	6.243	nv
56939	-4	4.683	4.762	4.697	4.773	4.664	4.431	5.071	4.993	4.76	4.729	4.659	5.079	5.07	5.054	4.755	4.617	4.571	4.811	4.65	5.057	4.812	4.878	4.742	4.677	4.657	4.638	4.733	4.681	5.424	4.602	4.535	4.622	4.418	5.32	4.82	4.759	4.63	4.428	4.682	4.838	5.15	4.762	4.83	4.739	4.933	4.707	4.724	4.978
56962	-4	4	4.699	4	4	4.138	4	nv	4	4	4	4	4	4	4.994	4	4	4	4	4	4	4	4	4	nv	4	4	4	4	4	4	4	4	4	4	4	4	4	4	4	4	nv	4	4	4	4	4	4	4
56975	-4	4.319	4.459	4.524	4.324	4.264	4.082	4.543	4.587	4.149	4.502	4.591	4.454	4.444	4.471	4.101	4.626	4.417	4.364	4.4	4.48	4.421	4.378	4.402	4.149	4.035	4.175	4.366	4.382	4.384	4.325	4.285	4.355	4.403	4.468	4.493	4.487	4.315	4.276	4.358	4.324	4.5	4	4.311	4.329	4.406	4.58	4.155	4.449
57197	-4	4	4	4	4	nv	4	4.24	4	4	4	4	4	4	4	4	4	nv	4	4	4	4	4	4	4	nv	nv	nv	nv	4	nv	4	4	4	4	4.011	4	4	4	4	4	4	4	4	4	4	4	4	4
57725	-4	4.766	4.793	4.813	4.794	4.757	4.702	4.797	4.71	4.839	4.78	4.871	4.786	4.759	4.679	4.756	4.881	4.758	4.731	4.761	4.803	4.78	4.698	4.759	4.903	4.897	4	4.887	4.73	4.771	4.747	4.829	4.76	4.811	nv	4.844	4.786	4.959	4.707	4.604	4	4.698	4.922	4.799	4.723	nv	4	4.745	4.781
57975	-4	4.763	4.701	4.737	4.788	4.604	4.748	4.928	4.725	4.843	4.837	nv	4.778	4.807	6.049	4.709	5.897	4.423	4.721	5.124	6.022	4.867	4.967	4.809	6.033	4.927	5.6	5.75	5.364	6.105	4.664	4.764	4.914	4.634	4.872	4.755	5.245	4.903	4.672	4.758	4.81	5.215	4.989	4.411	4.819	4.533	5.088	4.458	5.204
57998	-4	4.82	5.559	4.673	4.9	5.721	5.052	5.692	5.313	4.864	4.929	nv	4.963	5.01	5.777	4.79	5.037	4.981	4.881	5.482	4.86	4.967	5.527	4.75	4.883	5.184	4.879	4.996	5.204	5.472	4.854	4.781	5.085	4.978	nv	5.717	4.888	4.905	4.972	4.586	4.914	5.238	5.211	5.223	4.796	nv	4.832	4.873	5.556
58044	-4	4.311	nv	4.159	4	4	4	4	4	4	4.322	nv	4.158	4	4	4.318	4	4.307	4	4.228	4	4.784	4.393	4	4	nv	4	4	4	4	4	4	4	4	nv	4	4	4.152	4	4	4	4	4	4.205	4.113	nv	4	4	4
58180	-4	nv	6.254	4.043	4	nv	nv	4.64	4.712	4.13	nv	4.711	4.247	4.821	nv	nv	4.027	4.076	4	nv	4.402	4.195	5.426	4	nv	4.41	4.624	4	4	4.748	4	4	4.028	4	4.521	4.576	4.021	4.831	nv	4	4.713	nv	4	4	4.057	nv	nv	4	4.413
58239	-4	5.042	5.374	7.356	5.938	5.774	4.926	7.64	5.476	5.45	6.493	4.964	8	8	7.014	5.075	5.271	4.885	5.797	5.404	7.909	6.353	8	4.826	5.138	7.355	5.36	5.954	5.615	8	5.274	6.054	6.531	4.931	8	5.227	5.623	5.626	4.77	5.688	6.556	6.961	5.188	5.183	7.376	4.892	5.705	5.172	8
58255	-4	4	4	4	4	4	4	4.546	4	4	4.2	nv	4	4	4.462	4	nv	4.332	4.034	4.1	4	4	4	4	4	4	4	4	4	4.237	4.09	4	4	4	nv	4.362	4	4.322	4	4.029	4	4.142	4	4.213	4	nv	4	4	4.084
58308	-4	4	nv	4.224	4	4.269	4	4	4	4.036	4.466	4	4	4	4.488	4	4.512	4.344	4	4.069	4.512	4.381	4	4	4.395	4.121	4	4	nv	4.605	4	4	4.153	4.366	4	4.377	4.359	4.064	4	4.199	4.332	4.219	4	4	4	4.184	4	4	4.51
58368	-6	6.509	nv	6.512	6.428	6.571	6.383	6.413	6.805	6.187	6.36	6.636	6.922	6.529	6.729	6.704	6.358	nv	6.742	nv	nv	6.327	6.738	7	6.347	6.764	6.28	6.977	6.609	6.46	6	6	6.714	6.267	10	6.863	6.502	6.735	6	6.521	6.784	6.782	6.576	6.411	6.715	6.46	7	6.355	6.568
58368	-4	4.689	4	4.732	4.734	4.665	4.359	4.67	4.905	4.454	4.565	4.585	4.9	4.616	4.786	4.207	4.563	4.396	4.675	4.334	4.675	4.907	4.76	4.865	4.581	4.601	4.671	4.835	4.688	4.595	4.195	4.369	4.602	4.268	6.95	4.635	4.534	4.675	4.107	4.533	4.819	4.696	4.312	4.462	4.761	4.374	5.3	4.739	4.732
58445	-4	4.858	4.861	4.62	4.821	4.796	4.802	5.201	4.762	4.827	4.859	4.756	4.788	4.851	5.391	4.696	5.502	4.674	4.78	4.939	5.369	4.922	4.914	4.62	nv	4.966	4.744	4.808	4.824	4.818	4.756	4.89	4.795	4.702	4.747	4.902	4.744	4.821	4.652	4.797	4.766	5.165	4.725	4.773	4.772	nv	4.669	4.809	4.815
58514	-9	nv	10.97	11.2	nv	nv	11.15	11.32	11.2	nv	10.47	11.36	10.91	9.355	10.61	11.55	11.07	nv	10.83	10.96	10.43	10.92	11.8	nv	11.86	12.54	nv	nv	nv	10.84	10.3	11.78	11.42	10.99	11.87	11.45	11.08	10.5	10.46	11.21	nv	11.97	11.82	11.75	11.5	11.76	11.86	10.92	11.78
58514	-8	10.11	10.88	10.05	10.32	10.82	10.15	10.56	10.66	10.6	10.37	10.67	10.7	9.766	10.77	10.68	10.76	10.67	10.43	10.57	10.72	10.73	10.88	10.6	10.46	10.71	10.52	10.61	10.5	10.74	9.141	10.42	10.72	10.58	10.75	10.81	10.55	10.52	10.63	10.61	10.44	10.8	11	10.56	10.74	10.04	10.88	10.73	10.9
58514	-4.6	nv	8.42	8.418	nv	nv	7.753	8.472	8.428	nv	8.274	8.44	8.477	7.371	8.108	8.45	8.434	nv	8.42	8.406	8.247	8.46	8.459	nv	8.484	8.506	nv	nv	nv	8.337	6.125	8.323	8.4	8.438	8.402	8.437	8.476	8.416	8.313	8.339	nv	8.513	8.507	8.447	8.503	8.487	8.442	8.434	8.523
58514	-4	8	8	8	8	8	8	8	8	8	8	8	8	7.859	7.896	8	8	8	8	7.996	8	8	8	7.75	7.857	8	7.997	8	8	8	6.428	8	8	8	7.875	8	8	8	8	8	8	8	8	8	7.857	8	8	8	8
58573	-4	6.382	5.306	5.58	6.468	5.697	6.715	6.751	6.547	5.043	4.943	6.151	6.023	6.498	5.868	5.094	5.676	5.585	6.404	5.429	6.972	5.458	7.083	5.892	6.352	6.395	5.788	5.975	5.751	6.479	5.599	5.187	5.968	5.585	5.098	7.306	6.272	6.257	6.155	5.983	5.899	7.935	5.76	6.268	5.067	5.474	nv	5.305	5.592
58574	-4	6.897	5.542	5.654	6.214	7.644	6.6	7.579	6.634	5.618	5.989	5.968	6.587	7.099	6.724	6.042	7.982	6.323	6.571	6.093	7.465	6.265	7.063	6.474	6.344	6.863	6.177	6.375	7.63	7.187	6.495	5.629	6.347	5.889	6.297	6.427	6.888	7.06	6.088	6.341	6.359	6.589	6.591	5.733	5.632	5.817	6.536	6.326	6.029
58575	-4	6.985	5.486	5.802	6.579	7.947	8	8	6.621	5.506	5.788	6.023	7.463	6.554	7.903	6.1	7.632	6.52	7.32	6.765	8	6.533	7.438	7.074	6.517	7.004	5.908	6.618	6.168	7.546	6.53	5.644	6.324	6.031	5.891	6.519	6.847	6.604	6.383	6.361	6.397	6.849	6.438	5.936	5.549	6.288	6.621	6.447	6.065
58576	-4	4	nv	4	4	nv	4	4.459	4	4	nv	4	4	4	4	4	4	4	4	4	4	4	4	4	4	4	4	4	4	4.115	4	4.808	4	4	4	4	4	4	4	4	4.419	4.613	4	4	4	4	nv	4	4.763
58902	-4	4	4.503	4.49	4.529	4.599	4.433	4.42	4.575	4	4.51	nv	4.413	4.415	4.106	4.349	4.405	4.441	4	4.832	4.545	4.337	4.753	4	4	4.588	4	4.44	4.474	4.545	4.594	4.892	4.157	4.028	4.507	nv	4.014	4.738	4.225	4.554	4	4.127	4.965	4.634	4.736	4.656	nv	4.561	4.441
59193	-4	4.718	nv	4.448	4.78	4.749	4.635	4.582	4.683	5.129	4.101	4.076	4.803	4.706	4.287	nv	4.669	4.094	4.827	4.576	4.417	4.413	4.251	4.861	4.806	4.557	4.87	4.756	4.729	4.68	4.611	4.669	4.608	4	4.487	4.818	4.762	4.541	4.458	4.706	4.635	4.549	4.733	nv	4.622	nv	4.602	4.756	4.779
59220	-4	7.279	6.622	7.826	7.663	nv	6.963	7.032	7.007	nv	5.949	6.934	7.888	7.416	7.187	6.52	5.951	nv	7.235	6.904	7.52	7.499	7.503	6.63	6.678	nv	nv	nv	nv	7.282	nv	6.829	6.833	7.437	7.854	6.486	6.258	5.899	6.042	7.015	nv	8	7.282	7.323	6.896	7.258	6.313	6.641	6.39
59266	-4	4.623	4.551	4	4.588	4.688	4.269	4.618	4.49	4.325	4.721	4.501	4.658	4.472	4.702	4.45	4	4.154	4.63	4.744	nv	4.574	4.718	4	4	4.59	4.675	4.704	4.736	4.72	4.601	4.408	4.462	4	4.703	4.605	4.32	4.421	4.235	4.658	4	4.75	4	4.467	4.661	4.667	4.48	4.33	4.481
59267	-4	4.761	4.746	4.583	4.638	4.639	4.561	5.729	4.719	4.651	4.645	4.66	4.902	4.584	5.084	4.476	4.663	4.661	4.663	4.899	nv	4.695	4.833	4.459	4.588	4.47	4.722	4.57	4.72	5.319	4.761	4.516	4.81	4.621	4.567	4.886	4.692	4.665	4.416	4.69	4.642	5.021	4.828	4.612	4.598	4.807	4.425	4.619	4.622
59270	-4	5.78	4.851	5.203	5.733	5.668	5.457	5.987	5.723	4.923	4.871	5.184	5.781	5.77	6.545	5.643	5.243	5.722	5.683	5.701	5.521	5.392	5.744	5.762	5.612	5.356	5.7	5.734	5.732	5.759	5.213	5.144	5.526	4.866	5.5	5.823	5.802	5.507	5.208	5.819	5.528	5.65	5.704	5.616	5.07	5.643	5.57	5.539	5.612
59275	-4	4	4	4	4	4	4	4	4	4	4	4	4	4	4	4	4	4	4	4	5.611	4	4	4	4	4	4	4	4	5.792	4	4	4	4	nv	4	4	4	4	4	4	4	4	4	4	nv	4	4	4
59276	-4	5.885	5.726	5.754	5.494	5.471	5.323	5.734	5.698	5.33	5.474	5.794	5.663	5.879	5.607	5.7	5.76	5.793	6.016	5.403	6.104	5.758	5.8	5.803	5.814	5.432	5.616	5.758	5.77	5.989	5.473	5.133	5.724	5.516	5.91	5.711	5.237	5.393	5.505	5.567	5.613	6.267	5.925	5.646	5.838	5.798	5.707	5.606	5.771
59349	-4	5.738	5.735	5.595	5.651	5.313	5.521	5.712	5.753	5.419	5.43	6.471	5.737	5.604	5.646	5.325	5.602	5.654	5.778	5.704	5.691	5.711	5.77	5.742	5.728	5.799	5.736	5.763	5.729	5.641	5.627	5.226	5.504	5.556	5.758	5.702	5.574	5.433	5.549	5.676	5.673	5.729	5.759	5.625	5.758	5.735	5.771	5.742	5.763
59413	-4	4	4	4	4	4	4	4	4	4	4	4	4	4	4	4	nv	4	4	4	4	4	4	4	6.323	4	4	4	4	nv	4	4	4	4	4	4	4	4	4	4	4	4	4	4	4	nv	4	4	4
59486	-4	4	4	4	4	4	4	4	4	4	4	4	4	4	4.012	4	nv	4.586	4	4	4	4	4	4	4.086	4	4	4	4	nv	4	4	4	4	4	4.224	4	4	4	4	4	4	4	4.152	4	nv	4	4	4
59620	-4	4.403	4	4.205	4.176	4.548	4	4.443	4.233	4.269	4.539	4.147	4.305	4.008	5.298	4.253	nv	4.684	4.509	4	4.393	4.244	4	4.527	4.392	4.234	4	4.232	4.366	nv	4.229	4	4	4.3	nv	4.403	4.087	4.248	4	4.224	4.356	4.796	4.52	4.441	4.251	nv	4	4	4.388
59643	-4	nv	4.454	4.276	4.585	4.391	4.899	4.622	4.188	4.662	4.234	4.22	4.522	4.388	4.399	nv	4.425	4.533	4.287	4.053	4.615	4.168	4.315	4.275	4.411	4.325	4.04	4.282	4.341	4.75	4.447	nv	4.364	4	4.432	4.89	4.437	4.447	4.457	4.328	4.295	4.6	4.699	4.584	4.292	4.601	4.258	4	4.375
59729	-4	5.76	6.362	5.702	5.829	nv	5.562	5.837	5.501	nv	5.481	5.603	5.5	5.533	5.652	5.803	6.089	nv	5.638	5.749	5.765	5.709	6.348	5.934	5.967	nv	nv	nv	nv	5.732	nv	nv	5.736	6.095	5.926	5.871	5.724	6.482	5.568	5.991	nv	nv	5.892	6.338	6.295	5.921	5.784	5.723	5.77
59729	-3.1	nv	6.422	5.94	nv	nv	5.782	5.925	5.846	nv	5.729	5.839	5.779	5.737	5.922	5.94	6.59	nv	5.734	6.212	5.878	5.873	5.954	nv	6.308	5.744	nv	nv	nv	5.716	5.896	6.174	6.191	6.283	6.319	6.136	5.947	6.6	5.687	5.845	nv	5.747	6.095	6.558	6.34	6.13	5.967	6.115	5.613
59791	-4	4.669	4.755	4.589	4.57	4.622	4.695	4.783	4.738	4.495	4.645	4.895	4.591	4.752	4.998	4.42	4.686	4.662	4.746	4.73	4.725	4.69	4.784	4.702	4.67	4.597	4.648	4.748	4.943	4.754	4.617	4.746	4.551	4.504	4.72	4.73	4.629	4.707	4.559	4.567	4.848	4.846	4.712	4.592	4.605	4.646	4.777	4.347	4.842
59937	-4	4.521	nv	4.747	4.385	4.792	4.861	4.695	4.691	4.686	4.782	4.286	4.401	5.02	5.494	4.473	4.727	4.91	4.776	4.948	5.398	5.363	4.9	4.924	4.966	5.089	4.446	5.46	nv	5.363	4.384	4.502	4.398	4.558	4.819	5.233	5.027	4.444	4.19	4.579	4.624	4.791	4.647	4.515	4.657	5.241	4.851	4.406	5.208
60043	-4	4	4	4	4	4	4	4	4	4	4	4.056	4	4.573	4.689	4	4	4	4	4	4	4	4	4	7.335	5.551	4	4	4	4	4	4	4	4	4	4	4	4.044	4	4	4	4	4	4	4	4	4.607	5.283	4.67
60064	-4	5.516	5.692	5.398	5.586	5.6	5.597	5.035	5.553	6.294	5.379	5.556	5.53	5.778	6.233	5.625	5.469	5.468	5.474	5.708	6.183	5.791	6.158	6.373	5.459	5.81	5.193	5.773	nv	6.495	5.333	5.455	5.605	5.581	5.487	5.784	5.684	5.388	5.187	5.624	5.533	5.652	5.678	5.507	5.487	5.631	5.669	5.619	5.733
60288	-4	nv	5.418	4	4	nv	nv	4	4	4	nv	4	4	4	nv	nv	4	4	4	nv	4	4	4	4	nv	4	4	4	4	4	4	4	4	4	4	4	4	4	nv	4	4	nv	4	4	4	nv	nv	4	4
60309	-4	nv	4	4	4	nv	nv	4	4	4	nv	4	4	4	4	nv	4.09	4.483	4	nv	4	4	4.201	4.318	nv	4	4.482	4	4	4	4	4	4.325	4	4.04	4.181	4	4	nv	4	4	nv	4.674	4.537	4.465	nv	nv	nv	4
60387	-4	7.761	8	7.601	7.353	7.039	7.665	7.571	7.643	7.605	7.764	7.273	7.576	7.506	7.465	7.5	7.609	7.74	7.683	7.39	7.718	7.369	7.604	7.478	7.606	7.261	7.691	7.438	7.206	7.367	7.781	7.754	7.796	7.122	7.407	7.505	6.97	7.521	7.128	7.836	7.235	7.488	7.81	7.767	7.404	7.719	7.816	7.513	7.534
60417	-4	4.071	4.502	4.295	4.286	4.495	4.618	4.343	4.354	4	4.562	4.482	4.393	4.369	4.489	4	4.265	4.57	4.228	4.201	4.28	4.224	4.359	4.333	4	4.414	4.492	4.355	4.377	4.455	4.33	4	4	4	4.269	4.535	4	4.016	4	4.246	4.452	4.45	4.636	4.257	4.633	4.385	4	4	4.489
60597	-4	4.76	nv	4	4.65	nv	5	4.709	4.397	4.567	4.514	4.646	4.703	4.397	4.766	4.707	4.978	4.541	4.705	4.613	4.706	4.418	5	4.783	4.741	4.715	4.377	4.708	4.183	4.689	4.864	4.439	4.624	4.343	5	4.848	4.775	4.582	4	4.665	4.383	4.832	nv	4.43	4.636	4.677	4.786	4.348	4.579
60666	-4	4.969	5.027	5.018	4.975	4.851	5.015	5.245	4.955	4.929	4.967	5.343	5.207	5.29	4.92	4.749	4.82	4.893	5.49	4.682	5.034	5.217	4.994	4.974	4.835	5.299	5.02	4.94	5.063	5.237	4.96	4.969	4.89	4.87	5.175	4.979	4.913	4.908	4.924	4.813	5.215	4.723	4.957	4.931	5.008	4.825	5.2	4.92	4.976
61297	-4	4	4	4	4	4	4	5.023	4	4	4	nv	4	4	4.564	4	nv	4	4	4	nv	4	4	4	4.54	4	4	4	4	4	4	4	4	4	nv	4	4	4	4	4	4	4	4	4	4	4	4	4	4
61586	2	nv	0.024	-0.527	nv	nv	1.551	-1.25	-1.03	nv	-0.518	-0.917	-0.322	-0.989	-0.848	0.611	0.642	nv	-1.94	-0.955	-1.16	-0.652	0.538	nv	0.2	-0.199	nv	nv	nv	-0.863	-0.386	-0.126	-0.107	-1.31	0.864	-0.583	-1.35	-1.38	-1.28	-0.137	nv	-1.13	-0.057	-0.372	0.736	0.737	-1.23	-1.41	-0.156
61747	-4	4	4	4	4	4	4.581	4	4	4	4	nv	4	4	nv	4	5.24	4	4	4	4.979	4	4.168	4	4	4	4	4	4.082	4.848	4	4	4	4	nv	4	4	4	4	4	4	4.929	4.224	nv	4	nv	4	4	4
61772	-4	4.462	nv	4.396	4.631	4.702	4.688	4.431	4.695	4.456	4.688	4.541	4.115	4.435	4.737	4.486	4.977	4.78	4.62	4.666	4.773	4.612	4.491	4.144	4.605	4.625	4.697	4.669	nv	nv	4.484	nv	4.407	4.423	4.523	4.855	4.61	nv	4.316	4.573	4.71	4.691	4.904	4.725	4.728	4.7	4.734	4.618	7.201
61795	-4	4.804	4.553	4.73	4.942	4.773	4.796	5.56	4.658	4.766	4.726	4.8	4.773	4.911	5.447	4.828	4.751	4.605	4.779	4.794	4.419	4.792	5.098	4.719	nv	4.794	4.75	4.584	4.711	5.472	4.753	4.74	4.743	4.639	4.798	4.73	4.928	4.732	4.731	4.808	4.749	4.835	4.705	4.75	4.639	nv	4.702	4.696	4.788
61805	-4	5.834	5.833	5.963	5.925	5.775	6.074	5.798	6.332	5.864	6.255	5.815	5.733	5.693	5.857	5.741	6.072	5.866	5.798	5.744	5.557	5.864	5.842	5.813	5.823	8	5.821	5.791	5.89	5.411	5.728	5.825	5.555	5.779	5.612	5.956	6.06	5.748	5.885	5.677	6.28	5.502	6.352	6.322	5.827	5.792	5.901	5.811	5.958
61805	-3	5.76	5.949	6.037	5.927	5.77	6.102	5.923	6.37	5.991	6.347	5.988	5.704	5.392	5.787	5.612	6.215	5.986	5.781	5.666	5.638	5.266	5.651	5.769	5.874	5.11	5.876	5.723	5.536	5.009	5.187	5.974	5.295	5.695	5.565	6.029	6.12	5.588	5.61	5.223	6.554	5.681	6.315	5.753	5.864	5.69	5.838	5.458	6.012
61811	-4	4.094	4.37	4	4	4.061	4	4.581	4	4	4.355	4.638	4.348	4.101	4.684	4	4.449	4.621	4.678	4.617	nv	4.073	4.514	4.438	4	4.2	4	4.417	4.461	4.597	4	4.028	4	4	4.265	4.491	4	4.032	4	4	4.367	4.418	4.219	4	4.332	4.105	4.044	4.096	4.354
61837	-4	nv	4.793	4	4	nv	5.21	4	4	4	4	4.025	4.163	4	4	4.233	nv	nv	4	4	4	nv	4	4	4	4.34	4	4	4	5	4.203	nv	nv	4.387	4.7	5.555	4	4.209	4.639	4	4	4.057	nv	4	4	nv	nv	4.744	4.086
61900	-4	4	4	4.715	4.303	nv	4.478	4.505	4	nv	4.273	4.429	4.569	4.45	5.027	4	5.575	nv	4.866	4	5.202	4	4.22	4	4	nv	nv	nv	nv	4	nv	4	4.277	4	4	4.292	4.163	4	4	4	nv	4	4	4	4.887	4	4	4	4.699
61998	-4	4.364	4.721	4.674	4.643	4.614	4.67	4.472	4.222	4.432	4.579	4.704	4.741	4.662	4.729	4.496	4.72	4.702	4.314	4.354	4.757	4.58	4.581	4.688	4.819	4.501	4.569	4.724	4.609	4.767	4.654	4.822	4.552	4.296	4.608	4.746	4.711	4.585	4.453	4.519	4.704	4.762	4.585	4.573	4.605	4.537	4.88	4.416	4.814
62131	-4	4	4.103	4	4	4.451	4.255	4	4	4	4	4	4	4	4.313	4	4	4	4	4	4	4	4	4	4	4	4	4	4	4.05	4	4	4	4	4	4	4	4	4	4	4	4.207	4	4	4	4	4	4	4
62349	-4	4.383	4.494	4	4.032	4.5	4	4	4	4.308	4.529	nv	4.167	4	4	4.492	nv	4.65	4	4.297	4	4	4	4	4	4	4.211	4	4	4	4.177	4	4.239	4	nv	4.237	4	4	4	4.435	4	4.223	4.701	4.5	4.48	4.512	4	4	4
62378	-4	4	4	4	4	4	4	4	4	4	4	nv	4	4	5.096	4	nv	4.25	4.381	4	4	4	4	4	4	4	4	4	4	4	4	4	4	4	nv	4.191	4	4	4	4	4	4	4	4	4	nv	4	4	4
62586	-4	4.34	4.57	4.403	4.387	4.386	4.585	5.254	4.504	4.213	4.536	nv	4.576	4.498	4.558	4.248	4.436	4.01	4.317	4.328	4.569	4.462	4.318	4.362	4.346	4.414	4	4.534	4.441	4.653	4.478	4.23	4.557	4.348	4.529	4.378	4.362	4.613	4.323	4.37	4.315	4.375	4.275	4.406	4.278	4.484	4.407	4.424	4.795
62709	-4	5.066	nv	4.886	5.447	4.746	nv	5.53	4.714	4.758	4.599	4.826	4.898	4.607	5.221	5.039	4.499	4.569	4.653	5.13	4.833	4.808	5.248	4.762	5.373	5.849	4	4.884	4.771	5.566	5.243	4.737	5.723	4.582	6.138	4.966	4.776	4.956	4.132	5.246	4.621	4.704	4.792	5.683	5.151	5.217	4.657	4.717	4.949
62749	-4	4.635	4	4.063	4.42	4	4.704	4.717	4.446	4.579	4.008	nv	4.649	4.45	4.706	4	4.41	4	4.549	4.456	4.683	4	4.722	4.385	4.113	4.608	4.14	4.498	4.636	5.108	4.203	4	4.492	4	4.581	4	4	4.484	4	4.538	4.25	4.686	4.731	4.136	4	4.649	4.361	4.336	4.27
62790	-4	4.268	4	4	4	4	4	4.769	4	4	4.078	4	4.143	4	4.743	4.068	4	4.622	4.024	4.038	nv	4.028	4	4	4.443	4.153	4.139	4	4.052	4.446	4.22	4	4	4	4.348	4.083	4	4.066	4	4.18	4	4.322	4	4.258	4	4	4	4	4
62791	-4	4.365	4.068	4	4.377	4.298	4.36	4.703	4.358	4.287	4.404	nv	4.4	4.369	4.487	4.292	5.24	4.384	4.477	4.503	4.577	4.261	4.37	4.33	4.46	4.52	4.392	4.386	4.335	4.752	4.384	4.42	4.115	4.14	4.442	4.413	4.292	4	4	4.534	4.25	4.533	4.372	4.37	4.188	4.351	4.207	4.38	4.624
62794	-4	4	4	5	4	4.191	nv	4	4.279	4	nv	4	4.655	4	nv	4	nv	4.051	4.249	4	4	4.402	4	4	4	4.124	4	4.162	4.398	4	4	4	4.466	4	4	4.451	4	4	4	4	4	nv	4.481	4	4	nv	4	4.333	4
62857	-4	5.327	4.494	4.424	5.368	5.391	5.365	5.857	4.862	4.691	4.451	7.342	5.413	5.299	5.727	4.918	5.306	5.251	4.797	5.417	5.22	4.616	5.482	5.454	5.057	5.26	5.481	5.497	5.403	6.434	5.299	4.737	5.215	4.649	5.384	5.267	5.019	5.187	4.487	5.412	4.806	4.734	5.368	5.276	4.665	5.236	4.879	4.55	4.823
62914	-4	5.502	5.621	5.514	5.472	5.729	5.389	5.762	5.344	5.468	5.549	nv	5.717	5.65	5.601	5.54	5.65	5.777	5.593	5.488	6.031	5.536	5.509	5.579	5.699	5.63	5.746	5.506	5.436	5.851	5.545	5.49	5.779	5.514	5.805	6.031	5.57	5.393	5.459	5.56	5.561	6.14	5.55	5.769	5.498	5.6	5.665	5.383	5.967
63357	-4	4.418	4.726	4.353	4.655	4.779	4.13	4.59	4.36	4	4.441	5.766	4.475	4.75	4.737	4	4.635	4.59	4.561	4.292	4.473	4.646	4.623	4.46	4.521	4.495	4.39	4.448	4.713	4.563	4.345	4.679	4.458	4.607	4.485	4.513	4.284	4.467	4	4.354	4.707	4.618	4.631	4.269	4.48	4.638	4.681	4.234	4.815
63358	-4	4.767	4.887	4.637	4.804	4.758	4.761	4.739	4.669	4.777	4.925	4.819	4.793	4.759	4.472	4.729	4.893	4.75	4.717	4.73	nv	4.817	4.799	4.73	4.713	4.634	4.568	4.784	4.789	nv	4.663	nv	4.721	4.742	4.807	4.931	4.739	4.822	4.686	4.739	4.71	4.86	4.851	4.68	4.699	4.741	4.364	4.71	4.758
63445	2.2	1.184	1.144	1.291	1.242	1.282	nv	nv	1.563	1.258	1.235	0.985	1.24	0.961	1.416	1.25	1.416	1.277	1.26	1.18	nv	1.312	1.237	1.203	1.237	1.185	1.282	1.201	1.21	nv	0.571	1.627	1.285	1.19	1.24	1.347	1.291	1.214	1.167	1.234	1.355	nv	1.246	nv	1.416	1.267	1.315	0.821	1.53
63549	-4	4	nv	4	4	nv	4	5.273	4	nv	4	4	4	4	4	4	4	nv	4	4	4	4	4	4	4	nv	nv	nv	nv	4.163	nv	4.488	4	4	4	4	4	4	4.888	nv	nv	4.626	4	4	4	4	4	4	4
63599	-4	4.915	4.882	4.747	6.044	5.46	5.644	5.732	5.65	4.729	5.172	5.476	5.261	5.579	5.66	4.763	5.715	5.488	5.551	5.709	5.686	4.841	5.544	5.574	5.592	nv	nv	5.55	nv	5.596	nv	4.634	5.599	5.029	5.09	6.253	5.46	5.804	4.782	5.463	nv	5.187	5.679	5.417	4.796	4.851	nv	5.682	5.469
63629	-4	nv	6.352	4	4	nv	nv	4	4	4	nv	4	4	4	4	nv	4	4	4	nv	4	4	4	4	nv	4	4	4	4	4	4.081	4	4	4	4	4.036	4	4	nv	4	4	nv	4	4	4	nv	nv	nv	4
63697	-4	nv	4	4	nv	nv	4	4	4	nv	4	4	4	4	4	4	4	nv	4	4	4	4	4	nv	4	4	nv	nv	nv	4	4	4.024	4	4	4	4	4	4	4	4	nv	4	4	4.5	4	4	4	4.5	4
63701	-6	10	nv	10	10	10	10	10	10	10	9.675	10	10	10	10	10	9.336	nv	10	nv	10	10	10	9.75	9.968	10	10	10	10	10	10	9.803	10	9.751	10	10	10	10	9.981	10	10	10	10	10	10	10	10	10	10
63701	-5	nv	6.942	7.391	nv	nv	7.152	7.744	7.835	nv	7.023	7.215	7.769	7.562	7.861	6.802	7.116	nv	7.693	7.327	7.631	7.353	7.603	nv	7.036	7.601	nv	nv	nv	7.597	7.821	7.179	7.355	7.146	7.711	7.554	7.57	7.549	7.088	7.329	nv	7.518	7.663	7.389	7.316	7.117	7.529	7.269	7.3
63786	-4	4	4	4	4	4	4	4.966	4	4	5.544	nv	4	4	4.472	4	4.666	4	4	4	4	4	4	4	4	4	4	4	4	4.91	4	4	4	4	4	4.28	4	4	4	4	4	4.099	4	4	4	4	4	4	4
63875	-4	4.342	4.274	4	4.254	4.066	4	4	4	4.025	4	4	4.098	4	4	4.622	4.403	4.56	4	4.084	4	4	4	4.017	4.373	4	4.616	4	4	4	4.188	4.126	4.079	4	4	4.198	4	4	4	4.3	4	4	4.54	4.436	4.225	4.297	4.167	4	4.016
63878	-5	6.898	5.358	7.375	6.572	5.075	6.356	8.216	5.516	5.508	6	5	7.044	6.273	7.952	7.453	6.455	6	5.11	5	6.333	5	7.145	6.545	5.547	7.457	6	5.166	6	7.988	5.675	6	6.35	5.404	6.636	5	5.008	5	5.438	6.64	6	6.005	5.126	5.773	5.076	6.333	5	6.07	6.341
63878	-4	6.059	nv	6.797	6.274	4	6.244	7.6	4.263	5.728	4	5.307	6.49	5.816	6.025	6.477	4.447	4	4.538	4.64	5.333	4	6.68	6.398	4.879	5.344	4.73	4	4.947	7.831	4.285	4.881	6.25	4	6.92	4.379	4	4	4	5.909	5.919	4	5.624	5.372	5.369	4.412	nv	6.404	4.908
63878	-3.3	6.289	4.745	6.855	6.558	3.543	5.985	7.278	3.858	5.759	3.573	3.971	6.683	4.134	6.693	6.671	5.02	3.318	3.951	3.505	4.837	3.33	6.659	6.73	4.861	6.807	3.707	4.451	5.128	7.235	5.937	3.622	6.606	3.359	7.053	4.646	3.368	3.34	4.673	6.087	4.438	3.472	3.72	5.501	4.894	4.512	3.34	4.166	4.704
63984	-4	4.758	nv	4.121	4	4.525	4	4.465	4.029	4.521	4.391	4.721	4.698	4.754	5	4.533	4.394	4.593	nv	4	5.101	4.658	4.67	4.418	nv	5.216	4.747	5	4.412	4	4.692	4	4.042	4.571	nv	4.744	4.406	4	4	4.779	5.033	nv	4	4.27	4.231	4.46	nv	4.592	4
64080	-4	4.845	4.807	4.82	4.795	nv	5.307	4.788	4.851	nv	4.841	4.888	4.898	4.734	4.885	4.744	5.245	nv	4.895	4.776	4.871	4.795	4.869	4.886	nv	nv	nv	nv	nv	4.809	nv	4.812	4.784	4.829	4.833	4.827	4.814	4.789	4.713	4.758	nv	4.897	5.513	4.813	4.8	4.828	4.768	4.957	5.143
64085	-4	nv	4	4	4	nv	nv	4.263	4.725	4	nv	4.354	4.253	4	4.314	nv	4	4.476	4.116	nv	4.336	4	4.02	4.132	nv	5	4.229	4.319	4.364	4.173	4	4	4	4	4	nv	4	nv	nv	4	4.12	nv	4.449	4.032	4	nv	nv	4.713	4.791
64087	-4	5.638	4.839	4.807	4.795	nv	4.98	5.075	5.012	nv	4.774	4.946	5.072	4.872	5.755	4.794	5.073	nv	5.59	4.817	5.591	5.019	5.055	5.638	5.273	nv	nv	nv	nv	4.944	nv	4.836	4.804	4.781	5.227	4.784	4.832	4.765	4.766	5.77	nv	5.008	4.882	4.836	4.735	4.889	4.827	5.729	5.23
64111	-4	4.66	5.231	5.603	4.716	4.374	4.209	6.602	5.055	4.311	5.322	5.109	4.783	4.537	6.402	4.579	4.487	5.098	4.631	4.42	5.613	4.819	4.201	4.652	4.851	4.493	4.413	5.016	4.841	4.9	4.212	4.246	4.58	4	5.237	5.509	4.887	4.465	4.353	5.317	5.203	6.159	4.562	5.218	4.472	5.026	5.028	4.864	5.056
64337	-4	4.641	4	4	4.007	4	4	4.785	4.135	4.488	4	nv	4.803	4	4.704	4	4.112	4	4.406	4	4	4	4	4	4.188	4.541	4	4	4.517	4.818	4	4	4	4	4.797	4.064	4	4.205	4	4	4	4.657	4.359	4.056	4	4.146	4	4	4
64342	-4	4.761	nv	4.356	4.841	nv	4.741	5.188	4.731	4.153	nv	4.657	4.74	4.66	7	4.52	4.712	4.661	4.648	4.643	4.912	4.653	4.872	4.685	4.681	4.549	4.754	4.8	4.53	4.98	4.471	4.568	4.35	4.352	4.492	4.714	5.695	4.71	4.629	4.677	4.843	5.888	4.841	4.72	4.374	4.61	nv	4.676	4.737
64408	-4	4.422	4.53	4	4.486	nv	4.388	4.556	4	4.624	4.447	nv	4.371	4.557	4.848	4.574	4.879	4.842	4	4.698	4.496	4.49	4.486	4.502	4.926	4.224	4.032	4.406	4.368	5.042	4.473	4.678	4.444	4.455	4.743	4.791	4.445	4.492	4.243	4.58	4.425	4.493	4.68	4.97	4.336	4.502	4.548	4.317	4.791
64440	-4	5.258	5.6	5.529	nv	5.458	5.271	5.531	5.202	5.358	5.364	5.513	5.391	5.553	nv	5.222	5.697	nv	5.41	5.739	5.619	5.452	5.321	5.44	5.484	5.033	5.422	5.433	5.348	5.562	5.26	5.531	5.111	5.111	nv	nv	5.604	5.715	5.299	5.494	5.434	5.738	5.539	5.442	5.542	5.599	5.158	5.452	5.666
64814	-4	4.369	4	4.085	4.315	4	4.132	4	4	4	4	4	4	4.505	4.294	4.491	4.339	4.097	4	4.003	4.023	4.203	4.581	4.449	4	4.048	4	4	4	4	4	4	4	4.033	4.141	4.634	4	4.302	4.007	4	4	4	4.452	4.158	4.159	4.448	4	4	4
64821	-4	4.945	4.731	4.788	4.939	nv	4.908	4.779	6.246	nv	4.727	4.797	4.872	4.843	5.271	4.403	nv	nv	4.86	4.763	5.092	4.733	4.871	5.179	4.823	nv	nv	nv	nv	4.837	nv	4.704	4.769	4.501	4.801	6.522	6.509	4.696	4	4.707	nv	5.155	4.931	4.667	4.857	4.861	4.916	4.844	4.788
64875	-4	5.812	5.699	5.486	5.152	4.946	5.565	5.801	5.82	5.173	5.273	6.678	5.808	5.654	6.22	5.668	5.497	5.723	6.388	5.397	6.575	5.623	5.847	5.732	5.723	5.782	5.719	6.328	6.04	5.752	5.294	5.166	5.126	5.689	6.097	5.604	5.509	5.2	5.512	5.42	5.599	5.903	5.795	5.634	5.692	5.726	5.756	5.751	5.793
64945	-4	4.354	4.94	4.82	4.616	nv	4.8	4.881	4.9	4.862	4.837	4.409	4.9	4.819	4.947	4.82	nv	4.742	4.905	4.809	5.009	4.834	4.999	4.699	4.773	5.166	nv	4.82	4.852	4.719	4.855	4.641	4.828	4.547	4.817	5.248	4.903	4.909	4.89	nv	4.802	4.551	4.882	4.853	4.859	4.801	4.713	4.756	4.829
65104	-7	11	nv	11	11	11	11	7.498	11	11	11	11	11	8.223	11	11	11	nv	11	nv	8.481	11	11	11	11	8.542	11	11	11	11	11	11	11	11	11	11	11	11	11	11	11	11	11	11	11	11	11	8.477	11
65104	-6	6.648	9.606	9.258	6.647	6.684	9.326	7.246	9.326	6.721	8.758	9.745	9.32	7.185	9.244	9.344	9.31	6.764	9.256	9.294	7.36	9.24	9.294	6.718	9.168	7.631	6.741	6.649	6.64	7.919	8.395	9.258	8.902	8.771	9.267	9.178	9.218	9.308	8.701	9.238	6.737	9.28	9.057	8.445	9.219	9.071	8.237	7.501	8.942
65104	-4.3	nv	8.301	8.301	nv	nv	8.301	7.693	8.301	nv	8.301	8.301	8.301	7.62	8.301	8.301	8.301	nv	8.301	8.301	7.974	8.301	7.821	nv	8.301	7.946	nv	nv	nv	8.301	8.301	8.301	8.301	8.301	8.301	8.301	8.301	8.301	8.301	8.301	nv	8.301	8.301	8.301	8.301	8.301	8.266	8.07	8.301
65219	-4	4.948	5.036	4.835	4.904	4.831	5.254	5.018	4.976	4.853	5.153	5.632	4.927	4.844	5.359	4.939	5.23	4.747	4.992	4.887	5.332	4.865	4.841	4.987	5.041	4.95	5.085	5.077	4.956	5.293	4.746	4.92	4.888	4.888	5.08	5.341	5.037	5.333	4.885	4.752	4.925	5.579	5.141	4.805	4.934	5.063	5.048	4.85	4.898
65238	-4	5.807	5.792	5.745	5.76	5.726	5.85	5.809	6.24	5.751	5.731	7.359	5.799	5.813	5.884	5.757	5.809	5.789	6.039	5.767	6.259	5.772	5.845	5.778	5.846	5.842	5.849	5.842	5.82	5.878	5.784	5.72	5.769	5.767	5.913	5.748	5.77	5.794	5.754	5.763	5.799	6.185	5.806	5.782	5.739	5.748	5.763	5.763	5.745
65346	-6	nv	6.89	7.249	nv	nv	7.511	7.609	7.545	nv	6.963	7.165	7.505	7.391	7.853	6.977	7.409	nv	7.375	6.949	7.426	7.289	7.567	nv	7.015	7.135	nv	nv	nv	7.563	7.491	7.147	7.124	7.079	7.417	7.317	7.432	7.392	7.523	7.444	nv	7.099	7.336	7.059	6.849	6.843	7.665	7.124	7.142
65380	-4	nv	6.454	7.312	nv	nv	7.304	7.357	7.151	nv	7.042	6.999	6.646	6.711	6.817	7.048	7.481	nv	6.763	6.66	6.757	6.526	6.7	nv	7.365	6.642	nv	nv	nv	7.382	6.685	6.509	7.028	7.176	6.928	7.016	7.195	7.495	6.508	6.764	nv	7.072	6.719	7.007	6.645	7.189	6.848	6.74	6.746
65381	-3.1	nv	4.275	4.135	nv	nv	5.167	5.713	4.82	nv	4.755	4.234	4.776	4.586	5.767	4.16	5.826	nv	4.682	4.171	5.536	4.316	4.738	nv	5.123	4.714	nv	nv	nv	5.416	5.146	4.201	4.233	3.727	4.394	4.848	4.602	4.589	4.68	5.078	nv	5.67	5.216	4.22	4.859	4.709	4.863	5.15	4.824
65423	-4	nv	5.818	6.044	nv	nv	6.374	5.881	6.38	nv	6.218	6.005	6.494	6.16	6.487	5.611	6.183	nv	6.424	6.194	6.168	5.996	6.01	nv	5.693	6.513	nv	nv	nv	5.898	6.161	5.873	5.757	5.773	6.227	5.678	5.782	5.95	5.853	5.93	nv	6.146	5.882	5.962	5.7	5.845	5.776	5.856	5.778
65537	-4	4.874	4.706	4.855	4.811	5.135	5.151	5.088	4.885	5.722	4.86	5.095	4.832	4.741	5.284	5.134	4.763	5.573	4.817	4.986	4.912	4.89	5.469	5.719	5.769	5.165	4.978	5.698	5.618	5.248	4.657	4.702	5.695	4.841	5.001	4.917	5.313	4.874	4.758	4.787	4.941	4.788	4.805	4.825	4.977	5.515	5.646	5.148	5.744
65601	-4	5.901	5.568	5.376	5.701	5.561	5.634	6.248	5.682	5.627	5.672	5.752	5.758	5.643	5.582	5.73	5.698	5.045	5.508	5.672	5.582	5.778	5.829	5.498	5.675	5.915	5.49	5.711	5.688	5.864	5.467	4.676	5.693	5.426	5.662	6.534	5.741	5.51	5.496	5.653	5.665	6.405	5.773	5.501	5.165	5.765	5.305	5.577	5.606
65683	-4	4.836	4.57	4	4	4.357	4	nv	4.589	4	4.016	nv	4.508	4.274	nv	4.071	4.429	4.516	4.792	4.408	4.46	4.083	4.492	4.05	4.61	4.208	4	4.071	4.208	4.452	4	4.403	4.225	4	4.417	4.236	4	4	4	4.338	4.204	4.825	4.639	4.115	4.684	4.654	4.301	4.541	4.755
65690	-4	4.454	4.677	nv	4.391	4.693	4.669	4.567	4.728	4.448	4.695	nv	4.718	4.668	4.829	4.764	nv	4.618	4.673	4.656	4.453	4.673	4.577	4.706	4.232	4.457	4.56	4.458	4.328	4.593	4.244	4.645	4.538	4.714	4.756	nv	4.732	nv	4.746	4.408	4.709	4.573	4.656	4.543	4.753	4.551	4.724	4.621	4.408
65820	-4	4	nv	4	4	4	4	4.724	4	4	4	nv	4	4.286	4.954	4	4	4	4.299	4	4	4.496	4.31	4	4	nv	4	4	4	4.502	4	4.32	4	4	nv	4	4.2	4	4	4.447	4.043	4	4	4	4.348	nv	4	4	4
65823	-4	4.899	nv	4	4	4	4.622	4	4.134	4	4.529	nv	4.617	4	nv	4	4	4	4	4.192	4	4.127	4.74	4	4	nv	4.725	4	4	4	4	4	4	4.219	nv	4	4	4	4	4	4	4	4	4.068	4	nv	4	4	4
65847	-4	nv	4	4	nv	nv	nv	4	4	nv	4	4	4	4	4	4	4.164	nv	4.5	4	4	4.14	4	nv	4	4	nv	nv	nv	4	4	4.299	4	4.107	4	4	4	4	4	4.5	nv	4	4	4	4.113	4	4	4	4
65860	-4	4.361	4.345	4.573	4.524	nv	4.427	4.673	4.799	nv	4.752	4	4.526	4.828	5.157	4.055	4.516	nv	4.493	4.448	4.712	4.482	4.732	4.603	4.809	nv	nv	nv	nv	5.034	nv	4.406	4.913	4.491	4.838	4.915	4.801	4.618	4.326	4.677	nv	5.257	4.48	4.412	4.652	4.339	4.726	4.494	4.87
65937	-4	4	4	4.408	4	4	4	4	4.179	4	4.068	4.197	4.159	4.148	4.912	4.207	4	4	4.552	4	4.291	4.479	4	4	4	4.458	4	4	4	4.262	4	4	4	4.755	4.559	4	4.541	5	4	4	4.117	4.844	4	4	4	4.157	4	4	4
65938	-4	4	4	4	4	4	4	4	4	4	4.343	4	4	4	4	4	4	4	4	4	4	4	4	4	4	4	4	4	4	4	4	4	4	4	4	4	4	4	4	4	4	4	4	4.876	4	4	4	4	4
66221	-4	4.672	nv	4.298	4.032	4	4.274	4.742	4	4	4.086	nv	4.466	4.493	nv	4	4.331	4	4.153	4.262	4	4.501	4.571	4	4	nv	4.689	4.421	4.3	4.309	4	4.069	4.479	4	nv	4.585	4.404	4.291	4	4.303	4	4	4	4.257	4.023	nv	4	4.172	4
66222	-4	4.05	4.422	4.341	4.404	4.114	4	4	4.307	4.256	4.231	4.277	4.338	4.383	4.56	4	4.55	4.38	4.465	4.013	4	nv	4.48	4.192	4.034	4.338	4	4.337	4.317	4.219	4.579	4	4	4.21	4.305	4.484	4.501	4.416	4	4.263	nv	4.322	4.567	4	4.389	4	4.151	4	4.558
66259	-4	4.065	4.086	4.066	4.034	4.036	4.17	4.317	4	4.032	4	4.473	4.084	4	4.124	4.094	4	4	4.027	4	4.038	4	4.143	4	4	4.429	4	4	4	4.062	4	4	4.076	4	4.185	4	4	4	4.046	4.021	4	4	4.196	4	4	4.101	4	4.07	4.176
66338	-4	4	4	4	4	4	4	4	4	4	4	4.232	4.03	4	4.002	4	4	4	4	4	4.385	4	4	4	4	4.207	4	4	4	4	4	4	4	4	4.158	4	4	4	4	4	4	4	4	4.406	4	4	5	4	4
66380	-4	4	4	4	4	4	4	5.512	4	4	4	4	4	4	nv	4	4	4	4	4	4	4	4	4	4	4	4	4	4	4	4	nv	4	4	4	4	4	4	4	4	4	4	4	4	nv	4	4	4	4
66457	-4	4.88	4.619	nv	4.867	4.777	4.873	5.537	4.705	4.704	4.718	4.574	5.374	4.733	5.428	4.762	5.326	nv	4.518	4.921	5.515	4.733	4.755	nv	4.809	4.849	4.766	4.836	4.858	5.775	4.663	nv	4.747	4.564	4.661	nv	4.979	4.856	4.593	4.873	4.755	5.616	4.779	4.776	4.742	4.83	4.749	4.717	4.843
66645	-4	nv	4.51	4.29	nv	nv	4.866	4.602	4.467	nv	4.618	4.695	4.395	4.35	4.692	4.717	4.663	nv	4.468	4.702	4.363	4.485	4.366	nv	4.795	4.561	nv	nv	nv	4.703	4.241	4.387	4.433	4.47	4.424	4.674	4.308	4.707	4.23	4.617	nv	4.498	4.415	4.444	4.442	4.455	4.539	4.543	4.462
66902	-4	4	nv	4	4	nv	4	4	4	4	nv	4	4	4	nv	4	4	4	4	4	4	4	4	4	4	4	4	4	4	4	4	4	4	4	4	4	4	4	4	4	4	5.356	4	4	4	4	nv	4	4
66903	-4	4.701	4	4.72	5.316	4.634	4.969	5.055	4.596	4.456	4.67	6.255	5.014	4.8	4.813	4.472	4.678	4.835	4.322	4.76	5.021	4.413	5.418	4.595	4.969	4.793	4.715	4.696	4.471	4.908	4.569	4.437	4.729	5.579	4.41	4.907	5.178	4.796	4.497	4.728	6.371	6.301	4.716	4.926	4.219	4.57	nv	4.248	4.352
66914	-4	6.607	4.711	5.334	5.785	6.424	nv	7.577	6.598	5.262	5	5.256	6.263	6.486	6.319	5.615	5.577	5.454	6.758	6.104	7.141	5.442	8	6.716	7.681	5.761	6.372	6.327	6.675	7.368	6.073	7.653	6.369	5.156	5.921	6	5.997	4.99	5.813	5.979	5.56	6.365	5.962	5.891	5.381	5.595	6.453	6.474	7.226
66915	-4	5.602	4.791	4.766	6.538	5.584	5.727	5.644	5.736	4.869	5.744	6.792	5.735	5.617	5.667	4.773	5.264	5.417	5.116	5.308	5.537	5.33	5.781	5.791	5.694	5.517	5.489	5.49	5.603	5.529	5.466	5.639	5.346	4.871	4.873	5.81	5.447	5.601	5.336	5.56	6.82	5.571	5.661	5.496	4.896	5.266	nv	5.225	5.497
66916	-4	5.524	4.623	5.588	6.114	6.207	5.679	5.972	5.567	5.114	4.931	5.457	5.875	6.158	5.767	4.901	5.49	5.559	5.677	5.511	6.543	5.076	6.609	5.259	6.216	5.757	5.053	5.377	5.362	5.745	5.238	4.752	5.391	5.081	4.898	6.12	5.702	4.811	5.239	5.677	5.366	5.882	5.688	5.718	4.839	5.036	nv	4.849	4.79
66917	-4	5.094	4.754	4.813	5.306	4.686	5.51	5.595	4.987	4.802	4.79	5.113	5.252	5.132	4.881	4.745	4.856	4.825	5.005	5.061	5.425	4.934	5.646	5.146	5.275	5.089	4.862	4.89	4.885	5.508	4.648	4.918	4.834	4.851	4.728	5.493	5.077	4.795	4.801	4.836	4.927	5.368	5.105	4.934	4.762	4.735	nv	4.775	4.872
67015	-4	5.826	nv	5.051	5.784	nv	6.12	6.514	5.756	nv	5.61	5.738	5.719	5.836	5.99	5.164	5.734	nv	5.549	5.732	6.393	5.584	5.836	5.688	5.945	nv	nv	nv	nv	5.857	nv	5.715	5.893	5.341	5.388	6.674	5.805	5.665	5.679	5.677	nv	6.342	6.242	5.777	5.442	5.785	6.011	5.868	5.842
67025	-4	6.074	nv	6.239	6.699	nv	6.828	6.682	7.458	6.392	nv	6.585	6.564	5.702	nv	7.085	6.145	5.878	6.451	6.365	5.816	5.931	5.911	5.933	5.936	6.493	nv	5.907	6.012	6.583	5.556	5.938	6.451	6.493	5.647	6.345	6.388	6.494	6.194	5.906	6.505	5.997	5.85	6.338	6.388	6.365	nv	5.589	6.551
67091	-4	5.284	5.249	5.324	5.252	4.911	4.959	5.624	5.313	4.922	5.507	5.157	5.528	6.104	5.542	5.088	4.939	4.899	5.012	5.663	5.507	5.268	5.585	5.132	4.895	5.907	5.253	4.929	5.013	5.798	5.618	5.299	5.225	5.099	5.757	5.449	5.603	5.008	5.11	5.447	5.34	5.391	5.065	5.231	5.365	5.597	5.079	4.894	5.474
67239	-4	5.394	nv	5.047	5.31	nv	5.027	6.144	4.948	4.638	nv	4.583	5.969	5.467	nv	4.663	4	4.719	5.176	4.749	6.08	4.947	5.201	4.134	4	4.808	5	4.489	4.491	5.881	4.21	4.816	4.164	4.202	5.931	4.718	4.181	4	4	4.833	4.162	4	4	5.273	5.278	4.518	nv	4	4.714
67485	-4	5.637	5.689	5.525	5.574	5.009	5.367	5.567	5.633	5.393	5.541	5.758	5.718	5.475	5.644	5.516	5.075	5.554	5.177	5.394	5.652	5.479	5.729	5.679	5.516	5.687	5.448	5.586	5.728	5.665	5.469	5.638	5.576	5.382	5.709	5.633	5.743	5.29	5.671	5.395	5.483	5.649	5.702	5.357	5.62	5.621	5.585	5.458	5.753
67574	-5	8.988	8.577	8.443	8.03	7.269	7.174	9	9	8.876	8.153	8.974	8.946	7.45	8.969	8.999	8.086	8.429	9	8.237	9	9	9	9	9	9	8.813	9	9	8.311	5.91	8.128	9	7.772	9	8.375	9	7.484	7.913	8.786	9	9	8.333	9	8.998	9	7.254	8	9
67574	-3	6.83	6.901	6.919	6.755	6.182	6.855	6.884	6.876	6.578	5.628	6.914	6.878	6.863	6.919	6.648	6.864	6.631	6.925	6.947	6.948	6.916	6.927	6.853	6.478	6.922	6.677	6.785	6.677	6.94	6.218	6.824	6.949	6.931	6.979	6.924	6.903	6.234	4.653	6.931	6.677	6.919	6.793	6.765	6.905	6.927	6.878	5.884	6.905
67580	-4	4.23	4.674	4.45	4.66	4.313	4.665	4.516	4.728	4.342	4.315	4.519	4.349	4.476	4.823	4.378	5.001	4.538	4.445	4.282	4.198	nv	4.586	4.34	4.402	4.074	4.5	4.537	4.37	4.603	4.628	4.349	4.379	4.23	4.374	4.719	4.594	4.49	4	4.61	nv	4.584	4.551	4.483	4.551	4	4.555	4.274	4.905
67586	-4	6.196	4.036	4.257	4.502	5.174	6.254	6.642	4.627	5.897	4.906	4.194	5.916	4.372	6.636	6.286	5.885	5.7	4.36	4.799	6.396	4.303	6.168	6.254	6.112	4.18	6.054	6.345	6.406	6.541	5.625	5.763	4.452	4.475	4.615	4.691	4.587	5.064	4.475	6.088	5.466	6.565	6.286	5.994	5.35	6.193	6.858	5.875	5.721
67608	-4	4.535	4.66	4.419	4.338	4.426	4.288	nv	4.758	4.482	4.654	4.773	4.537	4.404	nv	4.495	4.436	4.658	4.705	4.601	4.334	4.516	4.457	4.639	4.645	4.513	4.346	4.718	4.93	nv	4.021	4.525	4.497	4.489	4.562	4.816	4.57	4.244	4.481	4.609	4.538	4.516	4.347	4.487	4.549	4.732	4.34	4.139	4.589
67657	-4	4.509	4.652	4.77	4.807	4.434	4.935	4	4	4.568	4.55	nv	4.53	4.175	nv	4.648	6.927	4.612	4.497	4.522	4	4.534	4.499	4.044	4.818	4.579	4.859	4.689	nv	4	4.574	4.756	4.779	4.724	4.515	4.527	4.67	4.554	4.406	4.839	4.686	4.766	4.284	4.568	4.426	4.678	4.221	4	4.526
67690	-4	4.46	4.713	4.534	4.519	4.525	4.285	nv	4.764	4.411	4.655	4.749	4.745	4.69	nv	4.232	4.33	4.314	4.594	4.307	nv	4.49	4.647	4.666	4.372	4.552	4.218	4.378	4.562	nv	4.347	4.17	4.745	4.485	4.716	4.672	4.597	4.221	4.66	4.361	4.386	4.63	4.331	4.366	4.408	4.659	4.646	4.389	4.81
67714	-4	5.51	5.758	5.541	5.629	5.531	5.461	5.723	5.877	5.542	nv	5.585	6.325	5.522	5.935	5.824	nv	5.656	6.131	5.704	5.722	nv	5.879	5.503	5.629	5.648	5.598	6.184	6.048	5.776	4.814	5.71	5.721	5.707	5.737	5.659	5.728	nv	5.587	5.552	5.832	5.869	5.73	5.557	5.757	5.561	5.768	5.522	5.752
67798	-4	4	nv	4	4	4	nv	4	nv	nv	4	4	nv	4	4	4	nv	4	4	4	4	4	4	4	4	4	nv	4	nv	4	4	4	4	4	4	nv	4	4	4	4	4	4	4	4	4	4	4	4	4
67799	-4	6.914	5.237	5.71	7.119	7.701	7.315	7.919	7.117	5.688	6.285	6.669	7.053	7.458	6.687	5.68	6.248	5.947	6.918	6.266	7.681	5.966	7.702	7.359	7.293	7.238	6.461	7.079	6.587	7.763	6.418	7.16	6.494	5.955	5.715	7.88	6.981	6.062	6.489	6.524	6.156	7.31	6.528	6.663	5.688	6.429	nv	5.789	6.649
67830	-4	4.667	4.505	4.456	4.486	4.462	4.363	4.469	4.427	4.204	4.223	4.542	4.687	4.574	4.43	4.087	4.672	4.28	4.541	4.593	4.386	nv	4.51	4.357	4.328	nv	4.525	4.462	4.42	4.486	4.622	4.266	4.653	4.451	4.505	4.791	4.789	4.742	4	4.507	nv	4.216	4.564	4.158	4.396	4.311	4.247	4.045	4.617
68075	-4.3	5.454	5.151	4.926	4.891	5.186	5.206	5.046	5.24	4.855	4.888	5.119	5.316	5.298	5.546	4.973	5.75	5.524	5.247	4.965	5.312	5.286	5.142	5.818	5.025	4.912	5.384	5.287	5.384	5.204	4.948	5.182	4.906	5.076	5.038	5.162	4.978	5.081	4.977	5.129	5.307	5.095	5.515	5.001	4.996	5.082	4.999	5.396	5.484
68075	-4	5.047	5.139	4.807	4.84	nv	4.792	5.181	5.663	nv	4.755	5.31	4.982	4.966	5.244	4.702	4.875	nv	5.393	4.847	5.828	4.876	5.036	5.72	5.268	nv	nv	nv	nv	5.392	nv	4.705	4.75	4.834	4.85	5.29	4.927	4.835	4.745	4.768	nv	5.493	5.065	4.844	4.783	5.402	4.828	5.532	5.706
68091	-4	5.065	4.744	4.683	5.189	5.442	5.679	5.996	5.775	4.762	4.946	4.767	5.121	5.424	5.68	4.754	5.636	4.619	4.712	4.743	5.697	4.766	5.239	5.347	5.696	4.926	4.722	4.743	4.819	5.717	5.158	4.684	4.791	4.76	4.71	5.762	5.105	5.355	4.772	5.315	4.771	5.777	5.42	4.746	4.768	4.744	4.71	4.818	4.747
68093	-4	6.465	6.099	5.81	5.494	nv	5.29	7.48	6.204	nv	5.526	6.345	6.301	6.239	6.635	5.363	5.49	nv	6.755	5.942	6.972	5.859	5.855	5.904	5.61	nv	nv	nv	nv	7.012	nv	4.993	5.919	5.531	5.789	6.972	6.517	6.266	5.256	5.521	nv	6.999	6.87	5.986	5.351	5.705	5.827	5.706	5.914
68249	-4	4	4	4	4	4	4	4	4	4	4.308	4	4.147	4	4.243	4	4	4	4	4	4.338	4	4.059	4	4	4.848	4	4	4	4	4	4	4	4	4	4	4	4	4	4	4.006	4	4	4.06	4	4	4	4	4
68294	-4	5.95	4.085	4.12	4.674	4.119	5.06	5.273	4.497	5.387	4	4.806	5.394	4.762	5.42	5.247	5.87	5.301	5.008	4.588	5.878	4.596	5.897	5.446	5.25	5.087	4.48	5.376	5.306	5.43	5.366	4.277	4.703	4.455	4.713	5.463	5.196	4.395	4.087	6.096	5.144	5.135	4	5.199	5.005	5.317	5.303	4.225	4.669
68989	-6	6.935	6.564	6.366	8.018	6.36	7.414	7.279	6.706	6.858	6.479	7.73	6.543	6.538	7.195	6.562	6.899	6.411	6.847	7.308	6.727	6.319	7.147	6.991	6.961	6.844	6.582	6.58	6.62	7.539	6.471	6	8.043	6.469	6.583	6.932	6.834	7.683	6.472	6.589	6.569	6.728	7.212	7.014	6.59	6.857	6.792	nv	6.66
69049	-4	4.795	4.833	4.737	4.237	nv	4.706	4.489	4.693	4.688	4.619	4.57	4.636	4.899	4.774	4.349	4.606	nv	4.698	4.723	4.611	4.892	4.725	4.33	4.278	4.339	4.607	5.292	5.302	4.635	4.757	4.597	4.649	4.417	nv	4.768	4.744	4.38	nv	4.443	4.561	4.609	6.487	nv	4.559	4.645	4.337	4.346	4.55
69187	-4	nv	6.298	6.579	nv	nv	6.221	7.008	6.721	nv	5.997	5.716	7.372	6.657	6.274	6.024	6.639	nv	6.674	6.539	6.707	6.819	6.6	nv	5.842	6.445	nv	nv	nv	7.197	6.857	5.946	6.469	6.703	7.534	6.167	6.396	6.588	5.848	6.953	nv	6.539	6.998	6.368	6.283	6.388	5.731	5.68	5.899
69298	-4	4.705	4.794	4.377	4.513	4	4.344	4.335	4.354	4.436	4.712	4.569	4.57	4.146	nv	4.29	4.194	4.345	4.537	4.295	4.143	4.264	4.39	4.315	4.509	4.479	4	4.066	4.338	4	4	4	4	4.318	4.479	4.691	4.458	4	4.259	4.053	4.293	4	4.443	4.444	4.24	4.262	4.118	4.017	4.197
69343	-4	4	4.282	4.065	4.083	4.194	4.205	4.171	4	4	4	4.37	4	4.091	4.082	4	4	4.198	4	4.03	4	4	4.229	4	4.065	4	4	4	4	4	4	4	4	4	nv	4.062	4	4	4	4	4.115	4.088	4.177	4.211	4	4.186	4.552	4	4.248
69540	-4	4	4.224	4.261	4.224	4	4	4	4.399	4	4.245	4.244	4.12	4.105	nv	4	4	4	4.313	4	4	4.072	4	4	4	4.292	4	4	4	4	4	4	4	4.049	4.201	4.232	4	4	4	4	4	4	4.158	4	4	4	4	4	4.151
69573	-4	4	4	4	4	4	4	nv	4.194	4	4.888	4.342	4	4	nv	4	4	4	4.565	4	4	4	4	4	4.011	4	4	4	4	4	4	4	4.102	4	4	4.432	4	4	4	4	4	4	4	4	4	4	4	4.457	4.242
69574	-4	4	nv	4.558	4	4	4.57	4.181	4.77	4	nv	4.571	4.294	4.411	4.108	4	4	4.751	4.755	4	4.145	4.344	4.312	4.177	4.27	nv	4	4.504	4.35	4	4	nv	4.522	4	4.591	nv	4.117	4.281	4.069	4	4	4.697	nv	nv	4.577	4	4.115	4.357	nv
69575	-4	4.713	4	4	4.538	4.064	4.724	nv	4.695	4	4.775	4	4.605	4.428	nv	4	4.37	4	4.379	4.233	4.673	4	4.556	4.535	4.653	4.478	4.158	4.352	4.564	5.43	4.019	4	4.298	4	4	4.729	4.287	4.405	4.261	4.699	4.319	4.637	4.684	4.279	4	4.719	4	4.548	4
69600	-4	4.775	4.85	4.812	4.856	nv	4.751	4.979	4.775	4.829	4.883	4.696	4.805	4.742	5.169	4.689	5.332	4.646	4.985	4.763	5.198	4.782	4.783	4.762	4.777	4.808	nv	4.766	4.779	4.913	4.849	4.659	4.897	4.848	4.627	4.756	4.873	5.518	4.67	nv	4.739	4.972	4.714	4.818	4.771	4.661	4.693	4.838	4.845
69601	-5	5	5	5	5	5	5	5.337	5	5	5.015	5	5	5	5	5	5.967	5	5.006	5	5.328	5	5.32	5	5	5	5	5.543	5.306	5.41	5.574	5	5.015	5	5	5	5.109	5	5	5	5	5.644	5	5	5	5	5	5	5.162
69602	-5	5.034	5.104	5	5.011	5.144	5	5.304	5.363	5	5.285	5.166	5.449	5.188	5.442	5	nv	5.223	nv	5.104	5.451	5.222	5.113	5	5.245	5.513	5.38	5.628	5.467	5.343	5.413	5.346	nv	5	5.218	5.179	5	5	5	5.124	5.077	5.135	5	5	5.209	5.363	5.07	5	5.437
69603	-4	6.317	6.345	6.134	6.273	6.246	5.894	6.473	6.558	6.28	6.334	5.908	6.424	6.429	6.7	6.347	5.969	6.468	6.494	6.085	6.718	6.506	6.438	6.426	5.683	6.07	6.248	6.776	6.806	6.285	6.594	6.356	6.461	6.257	6.431	6.552	6.571	6.064	5.615	6.718	6.289	6.112	6.424	6.189	6.479	6.678	nv	6.241	6.565
69604	-4	5.047	5.398	5.345	5.141	nv	5.432	5.679	5.725	5.315	5.052	5.072	5.739	5.591	6.381	5.145	nv	5.414	5.892	5.436	nv	5.491	5.334	5.44	5.526	5.282	5.656	6.384	6.455	5.534	5.609	5.298	5.78	5.106	5.424	5.671	5.481	5.743	5.108	nv	5.032	5.43	5.787	5.47	5.072	5.422	5.423	5.512	5.61
69852	-4	5.836	4	4	5.385	4.783	5.224	5.435	5.331	4.973	4.749	4.314	5.564	5.574	5.371	4	5.715	4.923	4.806	4.879	5.633	4	5.091	5.015	4.031	5.555	4.361	4.385	4.818	5.344	4.351	4	4.174	4	4	6.427	4.847	4.828	4	4.465	4	6.547	4.85	4.37	4	5.054	4	4.891	4.237
69856	2.2	nv	-2.17	-2.17	nv	nv	-2.17	-2.17	-2.17	nv	-2.17	-2.17	-2.17	-2.17	-2.17	-0.66	-2.17	nv	-2.17	-2.17	-2.17	-2.17	-2.17	nv	-2.17	-2.17	nv	nv	nv	-2.17	-2.17	-2.17	-2.17	-2.17	-2.17	-2.17	-2.17	-2.17	-2.17	-2.17	nv	-2.17	-2.17	-2.17	-2.17	-2.17	-2.17	-2.17	-2.17
69945	-4	4.172	4	4.028	5.007	4	4.541	4.437	4	4.292	4	4	4	4	4.409	4.188	4.005	4	4	4	4	4	4.159	4.204	4	4.235	4	4	4	5.222	4	4	4.342	4	5.391	4.122	4	4	4	4	4	4	4	4.092	4.177	4	4	4	4
70092	-4	5.16	4.28	4.297	4.954	4.836	5.522	5.68	5.167	4.716	4	5.289	5.43	5.186	5.29	5.7	5.944	5.178	5.36	4.871	5.768	5.177	6.336	6.041	5.148	5.612	5.079	5.864	5.895	5.533	5.268	4.298	5.289	4.647	4.994	5.48	5.401	4.828	4.894	5.455	5.51	5.342	4.652	4.989	5.377	5.317	5.192	4.762	5.076
70127	-4	4	4	4	4	4	4	nv	4	4	4.508	4	4.345	4.033	nv	4	4	4	4.029	4	4.016	4	4	4.015	4	4.037	4	4	4.048	nv	4.019	4	4.283	4	4	4.372	4	4	4	4	4	4	4	4	4.087	4	4	4	4.135
70194	-4	4.694	4.54	4.521	4.476	4.415	4.451	6.411	4.752	4.413	4.492	4.736	4.761	4.496	nv	4.127	4.255	4.202	4.631	4.274	nv	4.446	4.729	4.517	4.347	4.53	4.231	4.424	4.546	nv	4.425	4.466	4.592	4.314	4.667	4.623	4.397	4.168	4.374	4.513	4.341	4.714	4.454	4.261	4.291	4.549	4.368	4.401	4.557
70422	-4	4.364	4.031	4	4.392	nv	4	4.465	4	4.641	4	4.363	4.235	4.037	4.64	4.152	4	nv	4	4	4	4	4.355	4	nv	4.517	4	4	4	4	4	4	4	4	nv	4.235	4	4	4	4.483	4.508	4	4	nv	4	4	4	4	4
70808	-4	4	nv	4	4.05	4	4	4	4	4	4.441	nv	4	4	4	4.678	4.452	4.607	4	4.442	4	4.11	4	4.058	4.18	nv	4	4	4	4	4	4.176	4	4	nv	4	4.061	4.556	4.201	4	4	4	4	4.628	4.539	nv	4	4	4
70809	-4	4.461	nv	4	4	4	4	4	4.276	4	4	nv	4.285	4	4	4	4	4	4	4	4	4	4.605	4	4	nv	4.57	4	4	4	4	4	4	4	nv	4	4	4	4	4	4	4	4	4	4	nv	4	4	4
70811	-4	4.209	nv	4.747	4.691	4.562	4	4	4	nv	4.845	nv	4	4.238	4	4.86	4.708	4.952	4.769	5.262	nv	4.916	4.308	4.584	4.852	nv	4.61	4	4	4	4.649	4.752	4.483	4	nv	4.638	4.544	4.812	4.758	4.88	4.55	nv	4.385	4.792	4.888	nv	4.448	4	nv
70812	-4	4	nv	4.55	4.504	4.518	4	4.546	4	nv	4.552	nv	4	4	4.415	4.839	4.488	4.738	4.446	4.712	nv	4.706	4	4.36	4.368	nv	4	4	4	4.022	4.047	4.451	4.367	4	nv	4.445	4.297	4.614	4.186	4	4.134	nv	4.421	4.445	4.526	nv	4.071	4	nv
70845	-6	8.197	9.295	7.807	7.161	7.706	7.378	7.944	8.201	7.066	7.575	8.364	8.724	6.607	7.829	7.445	8.274	7.693	8.089	7.996	7.81	8.187	8.595	7.499	8.344	7.482	7.54	7.213	7.327	7.835	6.524	8.37	8.236	7.634	8.424	7.859	7.455	7.719	7.089	8.294	7.33	8.615	7.88	8.233	7.812	7.609	8.473	8.255	8.071
70845	-4	8	nv	8	7.941	nv	nv	8	8	nv	6.985	8	8	6.93	8	8	8	nv	8	8	8	8	8	7.712	8	nv	nv	nv	nv	8	nv	8	7.851	8	8	8	7.165	nv	7.186	8	nv	8	8	8	8	8	8	8	8
70874	-4	nv	4.148	4	nv	nv	4.693	4.281	4	nv	4	4.025	4	4	4.217	6.163	4.322	nv	4	4.109	4.093	4	4.435	nv	4.061	4	nv	nv	nv	4.385	4	4	4	4	4	4	4.002	4.162	4.07	4.107	nv	4	4.176	4	4.026	4	4.351	4	4
70929	-7	9.889	nv	10.2	10.35	9.958	10.26	9	10.02	10.16	9.329	11	10.81	9.68	9.417	10.23	9.135	nv	9.758	nv	10.07	9.049	10.37	10.08	9.773	10.6	9.644	10.03	11	10.02	9.929	9.746	10.54	9.788	11	9.289	9.72	9.231	10.04	9.757	10.18	10.24	11	10.6	10.33	9.932	10.02	8.914	8.95
70929	-6	9.907	9.244	10	9.936	9.63	9.893	9.887	9.887	10	9.6	9.855	10	9.873	9.583	9.859	9.588	9.457	9.667	9.022	9.907	9.874	10	9.997	9.847	10	9.603	9.545	10	9.975	10	9.758	9.86	9.378	10	9.779	9.21	9.671	9.434	9.985	10	9.567	9.983	9.981	10	9.275	9.887	9.919	9.786
70931	-4	7.834	7.475	6.375	7.773	7.907	7.87	8	7.781	7.171	7.327	7.515	7.655	7.946	7.762	6.625	7.995	7.37	7.482	7.75	7.697	6.772	7.739	7.348	7.453	7.087	7.678	7.455	7.631	7.907	7.594	6.797	7.279	6.277	6.826	7.844	7.578	7.725	6.745	7.645	7.406	7.866	7.955	7.351	6.712	7.091	6.923	7.784	7.155
70958	-4	4.757	nv	4.472	4.22	4.35	nv	4.376	4.328	4.014	4	4.057	4.071	4.108	4.748	4.429	nv	4.561	4.063	4	4.41	4	4.501	4	4	4.127	4.379	4	4	4.726	4.405	4	4	nv	4.155	4.439	4.248	nv	4.111	4.152	4.171	4.284	4.486	4	nv	4.096	4	4	4
71090	-4	5.634	5.004	5.563	5.85	5.826	5.86	6.274	5.738	5.754	5.754	5.754	5.94	6.299	5.752	5.576	5.688	5.546	5.797	5.742	5.608	5.744	6.002	5.689	5.644	5.72	5.679	5.662	5.595	6.181	5.542	5.607	5.791	5.442	4.884	5.758	5.799	5.769	5.666	5.594	5.428	6.177	5.721	5.381	5.373	5.773	5.433	5.707	5.62
71234	-4	nv	4	4.014	nv	nv	nv	4.211	4	nv	4	4	4	4.373	4.374	4	4.492	nv	4.045	4	4.5	4	4	nv	4	4	nv	nv	nv	4.189	4	4.435	4	4	4	4.006	4.17	4	4	4	nv	4	4	4	4.274	4	4	4	4
71261	-2.9	6.062	5.505	5.52	5.877	5.548	6.355	6.614	5.766	6.464	5.951	5.927	6.315	5.982	5.984	6.247	6.007	5.22	5.973	5.433	6.365	5.846	6.582	6.505	5.796	6.351	6.037	6.229	6.246	6.364	6.268	4.832	5.971	5.314	6.248	5.99	5.973	6.03	6.033	6.327	6.03	6.208	6.036	5.941	6.164	5.892	5.867	4.877	5.539
71264	-4.3	5.039	nv	4.769	4.96	4.301	4.463	4.747	4.633	nv	5.043	nv	4.806	4.301	4.646	5	4.652	4.994	4.714	5.115	4.684	4.753	nv	4.835	4.618	nv	4.928	4.301	4.561	4.813	4.501	4.31	4.352	4.512	nv	4.767	4.711	4.856	4.93	4.982	4.362	4.301	4.568	4.766	5.012	nv	4.547	4.301	4.414
71284	-4	4.636	4.636	4	4.081	4	4	nv	4.538	4.192	4.56	nv	4.556	4.064	nv	4	4.14	4	4.691	4.218	4.514	4	4.482	4.788	4.313	4.17	nv	4.24	4.553	4.239	4	4.49	4.111	4.455	nv	4.142	4	4	4.544	4	nv	4.633	4.17	4	4.421	4.364	nv	4.541	4.597
71297	-4	4.724	4.759	4.769	4.673	4.756	4.793	5.257	4.707	4.791	4.789	4.731	4.806	4.77	5.352	4.625	4.838	4.567	4.743	4.717	nv	4.819	4.717	4.616	4.803	4.66	4.674	4.777	4.672	5.015	4.833	4.743	4.81	4.707	4.694	4.802	4.728	4.802	4.714	4.823	4.907	5.136	4.686	4.636	4.773	4.628	4.707	4.729	4.672
71300	-4	4.563	4.443	4.545	4.685	4.479	4.391	4.873	4.766	4.589	4.482	4.543	4.559	4.672	4.849	4.559	4.933	4.425	4.474	4.524	4.653	nv	4.592	4.443	4.614	4.839	4.396	4.553	4.445	5.025	4.642	4.582	4.521	4.447	4.596	4.7	4.639	4.699	4.309	4.59	nv	4.668	4.657	4.444	4.727	4.386	4.699	4.397	4.905
71301	-4	4.491	4.666	4.487	4.606	4.509	4.526	4.471	4.767	4.517	4.535	4.726	4.665	4.592	4.527	4.574	4.855	4.744	4.616	4.433	4.315	nv	4.765	4.678	4.515	4.688	4.601	4.609	4.536	4.579	4.775	4.509	4.771	4.516	4.493	4.888	4.873	4.548	4.15	4.66	nv	4.481	4.435	4.288	4.735	4.212	4.72	4.368	4.796
71302	-4	4.525	4.639	4.471	4.565	4.386	4	4.689	4.787	4.52	4.534	4.499	4.504	4.478	5.139	4.487	4.776	4.533	4.542	4.492	4.684	nv	4.45	4.429	4.5	4.196	4.224	4.484	4.385	4.738	4.526	4.494	4.283	4.308	4.538	4.674	4.725	4.64	4.325	4.474	nv	4.773	4.741	4.528	4.639	4.097	4.744	4.395	4.704
71381	-4	4.762	4.033	4.253	4.057	4.232	4.635	4.177	4	4.135	4.295	4.171	4.795	4.399	4.196	4.29	4	4.552	4.226	4.228	4.212	4.466	4.902	4.172	4.252	4.348	4.019	4.649	4.546	4.292	4.528	4.241	4.138	5.484	4.241	4.301	4.284	4	4.233	4.212	4.469	4.244	4.089	4.357	4.25	4.458	4.36	4.055	4.41
71426	-4	4	4	4	4	4	4	6	4	4	4.185	4	4	4	4	4	4	4	4	4	6	4	4	4	4	4	4	4	4	4	4	4	4	4	4	4	4	4	4	4	4	4	4	4	4	4	4	4	4
71633	-4	4	4	4	4	4	4	4	4	4	4	4	4	4	4.659	4	4	4	4	4	4.335	4	4	4	nv	4	4	4	4	4.269	4	4	4	4	4	4	4	4	4	4	4	4.124	4	4	4	nv	4	4	4
71669	-4	6.075	5.465	6.202	5.577	4.99	5.141	5.16	5.203	5.113	5.228	5.509	6.194	5.842	5.658	5.218	4.914	4.847	5.927	5.718	6.348	5.288	5.871	5.912	4.906	5.416	4.882	5.529	6.162	5.537	5.121	4.982	5.697	5.449	6.219	5.391	5.22	4.912	5.459	5.071	4.93	5.172	5.476	5.256	5.817	5.356	5.113	4.942	5.526
71685	-4	4	4	4	4	4	4	4	4	4	4	4	4	4	4	4	4	4	4	4	4	4	4	4	nv	4	4	4	4	4	4	4	4	4	4	4	4	4	4	4	4	nv	4	4	4	4	4	4	4
71795	-4	nv	6.1	6.298	nv	nv	5.916	6.386	6.299	nv	6.03	5.572	6.565	6.396	6.054	6.087	6.269	nv	6.064	6.137	6.328	6.325	6.271	nv	5.697	6.243	nv	nv	nv	6.591	6.181	5.848	6.183	6.531	6.824	5.937	6.492	6.096	5.836	6.391	nv	6.21	6.541	6.156	6.094	6.062	5.558	5.823	6.025
71850	-4	4.493	4.381	4.534	4.461	nv	nv	4.43	4.528	nv	4.478	5.314	4.459	4.466	4.632	4.29	4.64	nv	4.749	4.25	4.265	4.562	4.293	4.552	4.542	nv	nv	nv	nv	4.59	nv	4.505	4.578	nv	4.452	4.711	4.63	4.78	4.209	4.459	nv	4.648	4.564	4.595	4.473	4.438	4.314	4.319	nv
71851	-2.3	3.922	3.749	3.892	3.744	3.164	3.889	4.596	3.836	4.15	3.855	3.963	3.984	4.119	3.747	3.999	3.563	3.735	3.809	3.691	4.384	3.711	4.792	4.17	3.647	4.011	3.753	3.756	3.839	4.398	4.184	3.155	3.705	3.469	4.016	3.88	3.905	3.817	3.626	4.168	4.213	4.653	3.773	3.6	4.031	4.038	3.828	2.558	3.822
71901	2.2	-2.17	-2.17	-2.17	-2.17	-1.77	nv	-1.85	-1.57	-2.17	-2.17	-2.17	-2.17	-2.17	-2.17	-2.17	-1.6	-2.17	-2.17	-2.17	-1.87	-1.74	-2.03	-2.17	-2.17	-1.81	-1.64	-2.17	-2.17	-1.89	-2.17	-2.17	-1.7	-2.17	-1.86	-1.49	-2.17	-2.17	-2.17	-2.17	-2.17	-2	-2.17	-1.79	-2.17	-2.17	-2.14	-2.17	-2.17
71935	2.2	-0.345	-0.664	-0.451	-0.444	-0.43	nv	0.412	-0.404	-0.387	-0.439	-0.5	-0.376	-0.425	-0.442	-0.511	-0.538	-0.535	-0.232	-0.434	-0.177	-0.318	-0.417	-0.403	-0.458	-0.299	-0.427	-0.398	-0.423	-0.397	-0.455	-0.513	-0.358	-0.381	-0.264	-0.475	-0.436	-0.543	-0.397	-0.347	-0.377	-0.449	-0.475	-0.796	-0.407	-0.488	-0.513	-0.597	-0.452
71936	2.2	-0.376	-0.564	-0.389	-0.399	-0.468	nv	0.468	-0.37	-0.309	-0.384	-0.448	-0.33	-0.444	-0.417	-0.513	-0.564	-0.528	-0.293	-0.393	0.014	-0.268	-0.428	-0.403	-0.328	-0.561	-0.387	-0.374	-0.409	-0.219	-0.425	-0.32	-0.359	-0.409	-0.276	-0.453	-0.3	-0.438	-0.347	-0.324	-0.344	-0.418	-0.629	-0.196	-0.256	-0.575	-0.56	-0.525	-0.491
71948	-4	4	4	4	4.203	4.512	5	5	4	4	4.119	4	4	4.18	4.277	nv	4	4.14	4	5.009	4.45	4.136	4	4	nv	4	4.658	4	4	4.285	4	nv	4	4	5	4.517	4	4.367	4	4	4	4.096	nv	4	4	4	4	4	4
72055	-4	5.772	4.972	4.939	5.341	5.66	5.804	5.69	5.89	5.794	5.316	5.376	5.206	4.733	5.522	6.177	5.788	nv	5.467	5.698	5.459	5.474	5.543	5.289	5.077	5.045	7.907	5.474	5.911	5.306	4.356	5.751	5.349	4.901	5.027	5.432	5.269	5.217	5.074	5.331	5.802	5.467	5.685	5.175	5.231	5.205	5.299	4.977	5.499
72115	-4	4.726	4.676	4.425	4.494	4.553	4.674	4.696	4.74	4.473	4.75	4.685	4.721	4.522	4.758	4.259	4.737	4.585	4.861	4.655	nv	4.748	4.734	4.416	4.841	4.494	4.673	4.283	4.501	4.96	4.645	5.457	4.472	4.329	4.62	4.636	4.616	4.595	4	4.73	4.621	4.836	4.762	4.267	4.514	4.65	4.7	4.793	4.646
72133	-4	4.261	4.126	4	4	4	4	4.297	4	4	4	4	4	4	4.336	4	4	4.31	4	4	nv	4	4	4	4.305	4	4	4	4	4.548	4	4	4	4	4	4.04	4	4	4	4	4	4.161	4	4	4.137	4	4	4	4
72144	-4	5.034	4.987	5.001	5.134	4.918	4.763	5.473	4.875	5.131	5.222	5.493	5.281	5.118	6.318	5.054	5.295	5.117	4.866	5.588	5.59	4.978	5.69	5.353	5.438	5.3	5.556	5.735	5.709	6.369	5.229	5.224	5.375	4.808	4.919	4.84	5.611	5.729	5.068	5.553	5.484	5.341	5.195	5.096	5.137	5.116	4.845	4.979	5.54
72151	-4	6.493	5.7	5.46	6.308	4.98	6.206	6.06	5.688	6.014	5.086	5.792	4.424	5.142	5.767	5.723	4.91	4.552	5.247	4.921	4.609	5.075	5.141	5.55	5.059	5.445	4.483	4.953	4.961	6.498	5.066	5.452	5.691	4.787	7.505	6.676	5.446	4.933	5.489	5.157	4.779	5.185	6.257	5.29	6.03	5.354	4.8	4.891	5.15
72234	-4	4.793	4	4	4	4	4	5.581	4	4	4.683	4	4.738	4	nv	4	4	4	4	4	4.328	4	4.746	4	4	4.68	4.389	4.755	4.781	4.692	4	4	4	4	4	4	4	4	4	4	4	4	4	4	4	4	4	4	4
72254	-4	4.603	4.314	4	4.558	4.175	4.096	4.503	4.613	4.782	6.454	4	4.839	4.423	nv	4.436	4	4.952	4.455	4.157	4.452	4	4.426	4.351	4.469	4.512	4.059	4.486	4.755	4.477	4.201	4	4.567	4.113	4.174	4.763	4.404	4.039	4.559	4.345	4.218	4.581	4.478	4.467	4	4.49	4.12	4	4.709
72369	-4	4	nv	4	4	4	nv	4	4.439	4	4	4	4	4	4.205	4	nv	4.408	4.619	4	4.166	4	4	nv	4	4	4	4	4	4.105	4	nv	4	nv	4	4.398	4.215	nv	4	4	4	4	4.241	4	4	4	4	4	4.017
72511	-4	nv	4	4	nv	nv	4	4	4	nv	nv	4	4	4	4	6	4	nv	4	4.128	4	4	4	nv	4	4	nv	nv	nv	4	4	4	4	4	4	4	4	4	4	4	nv	6	4	4	4	4	4	4	4
72533	-4	4	4	4	4	4	4	4	4	4	nv	4	4	4	nv	4	4	4	4.491	4	4	4	4	4	4.004	4	4	4	4	4	4	4	4	4	4	4	4	4	4	4	4	4	4	4	4	4	4	4	4
72564	-4	nv	4	4	nv	nv	4	4	4	nv	nv	4.145	4	4	4	6	4	nv	4	4	4	4	4	nv	4	4	nv	nv	nv	4	4	4	4	4	4	4.186	4	4	4	4.185	nv	4	4	4	4	4	4	4	4
72715	-4	4	4	4.014	4.44	4	4	4.38	4.457	4	4.138	4.235	4	4.359	4.575	nv	4.658	4	4.466	4	4.416	4	4	4	4	4	4	4	4	4.45	4.82	4	4.425	4	4.174	4	nv	4.049	4	4	4.188	nv	4.814	4	4.226	4	4	4	4.298
72861	-4	4	4	4	4	4.177	4	4	4	4	4	4	4	4.253	4	4	4.199	4	4	4	4	4	4	4	4	4	4	4	4	4	4.476	4	4.471	4	4	4	4	4	4	4	4	4	4	4	4	4	4	4	4
72862	-4	4	4.16	4	4	4	4	4.053	4.071	4	4.353	4	4	4	4.743	4	4.019	4.472	4.429	4.457	nv	4	4	4	4.044	4	4	4	4	4.731	4.326	6.75	4	4	4	4.141	4	4	4	4.228	4	4	4	4	4.155	4	4	4.094	4
72914	-4	4.473	4.114	4	4.387	6.202	4.034	4.801	4	4.54	4	4	4.668	5.735	4.702	4.441	4.795	4.282	4.456	4.641	4.498	4	4.451	4.526	4.695	4.474	4.409	4.605	4.623	5.042	4.313	4.441	6.243	4	4.316	4	4.737	4.4	4	4.554	4.531	4.456	4.603	4.015	4	4.475	4.7	4.464	4
72917	-4	4	4	4	4	4	4	4.264	4	4	4	4	4	4	4	4	4	4	4	4	nv	4	4	4	4	4	4	4	4	5.743	4	4	4	4	4	4	4	4	4	4	4	4	4	4	4	4	4	4	4
72938	-4	4	4.504	4.103	4	4	4	4	4	4	4	nv	4	4	4	4	4	4	4	4.041	4	4	4	4	4	4.344	4	4	4	4	4	4	4	4.24	nv	4	4	4.251	4	4	4	4	4	4	4	nv	4	4	4.477
72939	-4	4	4	4	4	4.401	4	4.633	4	4	4	nv	4	4	4	4	4	5.614	4	4.01	4	4	4	4	4.749	4.301	4	4	4	4.7	4	4	4	4	nv	4.919	4.942	4	4.197	4	4.02	4.033	4	4.652	4	nv	4	4	4
72942	-4	4.882	4.795	5.188	4.86	4.363	4.974	4.902	5.251	5.303	5.04	5.305	4.882	4.421	4.426	5.359	4.937	5.078	5.284	5.071	4.881	5.168	4.802	4.607	5.125	4.791	4.833	4.502	4.669	4.913	4.582	4.742	4.793	5.085	5.122	4.639	5.008	5.023	4.719	5.138	5.222	4.524	4.455	4.987	4.724	4.937	4.565	4.716	4.785
72961	-4	nv	5.405	5.438	nv	nv	5.347	5.491	5.516	nv	5.116	5.737	5.722	5.596	6.393	5.218	5.146	nv	5.169	5.923	5.793	5.376	5.744	nv	5.446	5.606	nv	nv	nv	5.267	5.047	5.431	5.107	5.262	5.672	5.729	5.26	5.053	5.36	5.542	nv	5.725	nv	5.201	4.521	5.039	5.886	4.906	5.398
73013	-4	4	4	4	4.019	4	4.129	4.924	4.533	4	4.037	4.074	4	4.115	5.48	4	4	4	4	4	4.778	4.684	4.275	4.076	4	4.054	4	4.5	4.303	4.89	4	4	4	4	4.075	5.041	4.023	4	4	4	4	4.75	4	4.064	4.052	4	4	4	4.44
73101	-4	4.518	4.713	4.477	4.518	4.718	4.378	4.727	4.754	4.507	4.463	4.687	4.729	4.667	4.575	4.506	4.667	4.701	4.693	4.699	5.585	4.729	4.736	4.691	4.686	4.647	4.694	4.536	4.448	4.937	4.437	4.537	4.756	4.479	nv	4.73	4.754	4.558	4.69	4.692	4.808	4.837	4.688	4.581	4.408	4.881	4.72	4.668	4.848
73109	-4	4.439	4.101	4.267	4.261	4.238	4.334	4.909	4.5	4.294	4.367	4.383	4.387	4.401	5.069	4	4.063	4	4.558	4.079	4.834	4.407	4.5	4.596	4.283	4.499	4.389	4.355	4.121	4.983	4.193	4.127	4.385	4.117	4.283	4.535	4.495	4.173	4.054	4.429	4.349	4.684	4.669	4.185	4.166	4.075	4.053	4.126	4.631
73172	-2.9	nv	2.903	2.903	nv	nv	3.249	2.903	2.903	nv	2.903	2.903	2.903	2.964	2.94	3.087	3.123	nv	2.903	2.903	2.903	2.903	2.903	nv	2.903	2.903	nv	nv	nv	2.903	2.903	2.903	2.903	2.903	2.903	2.903	2.903	2.903	3.069	3.703	nv	2.903	2.903	2.903	2.903	2.903	2.903	2.903	2.903
73254	-4	4	4.03	4	4	4	4	4.421	4	4.012	4	4	4.12	4	nv	4	4	4.293	4.056	4.224	4.375	4	4	4	4.042	4	4	4	4	4.71	4	4	4	4	4.305	4	4	4	4	4	4	4.33	4.201	4	4	4.243	4	4	4
73287	-4	4	4	4	4	nv	4	4	4	nv	4	4	4.999	4	4	4.5	4	nv	4	4	4	4	4	4	4	nv	nv	nv	nv	4	nv	4	4	4	4	4	4	4	4	4	nv	4	4	4	4	4	4	4	4
73300	-4	6.143	5.687	5.97	6.328	5.319	5.868	6.678	5.557	5.848	5.211	6.517	6.428	6.704	6.552	5.908	5.226	5.351	6.293	5.867	6.243	5.542	6.119	5.744	5.846	6.029	5.746	5.678	5.479	6.465	6.377	5.754	6.07	5.705	6.719	6.341	6.554	5.956	5.507	6.219	6.381	6.016	6.365	6.199	5.909	6.223	6.69	5.688	5.913
73302	-4	4.759	4	4	4.42	4.422	4.735	4.531	4.565	nv	4.545	4.356	4.718	4.493	5.016	4.589	4.479	4.392	4.563	4.641	4.554	4.51	4.772	4.335	4.773	4.483	4.761	4.783	4.804	4.599	4.636	4.326	4.642	4.236	4.331	nv	4.809	4.653	4.215	4.686	4.803	nv	4.698	nv	4.414	4.665	4.721	4.645	4.746
73305	-4	4.641	4.489	4.504	4.427	4.678	4.385	4.629	4.694	nv	4.693	4.462	4.747	4.605	4.908	4.885	4.142	4.619	4.726	4.648	4.529	4.723	4.737	4.764	4.79	4.553	4.641	4.778	4.759	4.853	4.75	4.804	4.425	4.495	4.767	nv	4.931	4.469	4.088	4.742	4.749	nv	4.795	nv	4.716	4.743	4.81	4.825	4.842
73306	-4	5.122	4.392	5.258	5.187	5.324	5.292	5.614	5.186	4.867	5.039	4.566	5.289	6.007	5.604	4.912	4.357	4.535	5.099	5.316	5.245	4.885	5.535	4.66	4.888	5.023	4.51	4.282	4.255	5.307	5.684	5.047	4.832	4.613	5.504	4.727	4.54	5.01	4.187	5.122	4.716	4.503	5.033	4.757	5.46	5.193	4.397	4.366	5.033
73392	-4	5.715	4.978	5.366	5.672	nv	4.687	5.371	5.415	5.127	4.873	5.776	5.763	nv	5.581	4.888	5.494	5.447	nv	5.382	5.594	5.679	5.73	5.661	4.958	5.188	5.447	5.665	5.652	5.444	4.715	5.661	5.469	4.823	5.354	4.99	4.984	nv	4.956	5.37	5.135	5.681	5.589	5.36	4.975	4.982	4.941	5.518	5.296
73413	-4.3	4.933	nv	4.813	5.313	4.571	5.313	6.061	4.738	nv	4.301	nv	4.843	5.335	5.962	5.172	4.779	4.301	4.596	5.311	5.038	4.616	nv	5.39	5.391	nv	4.745	5.098	4.809	5.858	5.16	4.756	4.679	4.969	nv	5.322	5.771	4.454	5.079	5.277	5.156	5.083	4.83	5.136	4.875	nv	4.847	4.995	4.952
73413	-4	4.513	nv	4.224	4.742	4.426	nv	4.703	4.272	4.442	4.405	4.2	4.593	4.524	5.12	4.766	nv	4.173	4.305	4.557	4.601	4.301	4.76	nv	4.3	4.302	4	4.323	4.344	4.805	4.392	nv	4.303	nv	4.353	4.758	5.029	nv	4.153	4.504	4.462	4.173	4.567	4.621	4.53	4.783	4.388	4.488	4.331
73495	-4	5.589	5.553	5.792	5.871	nv	5.817	5.49	5.786	nv	5.723	5.484	5.892	6.111	5.652	5.8	5.797	nv	5.652	5.528	5.728	5.721	6.012	5.607	5.888	nv	nv	nv	nv	5.768	nv	5.806	5.756	5.696	5.887	5.4	5.886	5.251	5.351	5.856	nv	5.895	5.354	5.928	5.901	5.869	5.449	5.687	5.924
73735	-4	5.345	4.326	5.375	5.061	4.8	5.061	5.623	4.316	5.063	4.231	4.664	6.101	6.208	5.719	5.067	4.387	4.946	4.508	4.678	5.87	5.123	5.893	4.577	4.402	5.294	4.863	5.066	4.999	5.947	4.335	4.645	4.738	4.591	5.713	5.052	4.687	4.55	4.426	5.048	5.698	5.632	4.673	4.944	4.923	5.264	4.714	4.471	4.781
73754	-2.6	3.346	3.379	3.576	3.722	3.464	3.742	4.241	3.405	3.235	3.607	3.452	3.358	3.681	4.15	3.498	3.964	3.197	3.355	3.356	3.613	3.368	3.785	3.419	3.457	3.592	3.441	3.378	3.388	4.311	3.62	3.252	3.458	3.284	3.712	3.845	3.355	3.452	3.316	3.614	3.44	3.867	3.659	3.538	3.547	3.701	3.365	3.377	3.708
73900	-4	4	4.723	4	4	4	4	4.263	4.776	4	4.547	4.732	4.291	4.042	4.309	4	4.592	4.388	4.556	4.819	nv	4	4.304	4.715	4.615	4.251	4.315	4.181	4.138	4.566	4.375	5.179	4	4.174	4.086	4.199	4	4.271	4	4.275	4.484	4.488	4	4	4.253	4.036	4	4.53	4.214
74199	-4	4	nv	4	4.274	4	nv	4.087	4	4	4.862	4	4	4	4	4	nv	5.272	4	4	4	4	4	nv	4	4	4	4	4	4.165	4	nv	4	nv	4	4	4	nv	4	4	4	4	4	4.137	4	4	4	4	4
74390	-4	4.055	4.347	4	4	4.491	4	nv	nv	4.053	4.405	nv	4.367	4.371	nv	4.056	4.142	4.516	4.354	4	4.504	4.308	4.313	4.293	4.579	4.284	4.299	4.491	4.51	4.656	4.524	nv	4.455	4	4.571	4.826	4.404	4.137	4	4.135	4.422	4.585	4.065	4.442	4.135	nv	4.566	4	nv
74420	-4	4.771	4.842	4.489	4.662	4.609	4.409	nv	4.764	4.645	4.622	5.155	4.796	4.722	nv	4.721	4.652	4.602	4.782	4.791	4.458	4.734	4.785	4.813	4.826	4.766	4.732	4.772	4.792	nv	4.595	4.788	4.567	4.635	4.807	4.831	4.713	4.481	4.746	4.685	4.79	4.734	4.47	4.539	4.671	4.764	4.737	4.715	4.807
74429	-4	4.008	4.337	4.014	4.286	4.559	4	nv	4.349	4	4.268	4.216	4.233	4.197	nv	4	4	4	4.301	4.33	4.21	4.27	4.155	4	4	4.086	4	4.23	4.241	nv	4	4.356	4.381	4	4.367	4.467	4	4	4.02	4.141	4.314	4.42	4	4	4.059	4	4.449	4	4.346
74437	-4	4.452	4	4.758	4.907	nv	4.573	5.603	4	nv	4	4	4.138	4	5.314	4.616	4.092	nv	4	4	4.28	4	4.356	4.263	4	nv	nv	nv	nv	5.484	nv	4	4.656	4	5.185	4	4	4	4	4.121	nv	4.175	4	4.642	4.377	4.427	4	4	4
74487	-4	4	4	4	4	4	4	4	4	5	4.492	4	4	4	4.372	4	4	4	4	4	4	4	4	4	4	4	5	4	4	4	4	4	4	4	4	4	4	4	4	4	4	4.041	4	4	4	4	4	4	4
74502	-4	4.285	4	4	4	4.489	4	4.447	4	4	4	4.141	4	4	4.604	4.413	4	4.44	4	4.28	4	4.475	4.653	4.238	nv	4	4	4.125	4.247	4.491	4.558	4.587	4	4	4.218	4.796	4.432	4.504	4	4.582	4	4.705	4	4.462	4.389	nv	4	4.015	4.289
74503	-4	4	4	4	4	4.123	4	4.446	4	4	4	4	4	4	4	4.373	4	4	4	4.147	4	4	4.41	4	nv	nv	4	4	4	4.296	4.332	4.449	4	4	4	4.393	4.653	4.012	4	4.328	4	4.41	4	4.175	nv	nv	4	4	4.094
74663	-4	4.644	4.597	4.511	4.402	nv	4.293	5.49	4.709	nv	4.52	4.75	4.994	4.735	5.295	4.351	4.732	nv	4.595	4.5	5.309	4.489	4.779	4.845	4.564	nv	nv	nv	nv	5.51	nv	4.611	4.637	4.34	4.559	4.97	4.63	4.673	4.131	4.817	nv	4.875	4.588	4.434	4.608	4.738	4.517	4.467	4.669
74702	-4	4.411	4.057	4.139	4	4	4	4.835	4.287	4.096	4	5.165	4	5.118	4.753	4.348	4.224	4.489	4.36	4.491	5.155	4.466	4.085	4.037	4.852	4.504	4.332	5.452	5.516	4.946	4.658	4	4.1	4	5.189	5.474	4.796	4	4	4.063	4.918	4.412	4.693	4.348	4.503	4.626	4.923	4	4.377
75140	-4	6.295	4.639	5.307	5.508	5.885	5.848	7.045	5.615	6.195	5.656	6.166	6.246	5.679	5.558	6.249	4.955	5.193	5.873	5.137	6.523	5.387	6.628	6.433	5.715	6.025	5.917	6.011	6.165	6.873	6.438	5.333	5.759	5.308	6.086	6.052	5.914	5.346	6.12	6.227	5.428	6.508	5.987	6.053	5.799	5.407	6.013	4.974	5.271
75503	-4	4.85	4.902	4.764	4.83	4.729	4.433	nv	4.892	4.638	4.884	5.485	4.891	4.732	nv	4.734	4.945	4.652	4.867	4.74	4.549	4.585	4.867	4.782	4.752	4.713	4.821	4.835	4.861	4.922	4.641	4.835	4.794	4.801	4.967	4.81	4.771	4.482	4.705	4.612	4.704	4.47	4.788	4.818	4.762	4.903	4.696	4.708	4.832
75513	-4	4.432	4.323	4.364	4.37	4.593	4	nv	4.455	4.23	4.358	4.691	4.578	4.313	nv	4.446	4.326	4.583	4.533	4.486	4.689	4.399	4.489	4.402	4.382	4.321	4.198	4.642	4.63	4.454	4.236	4.499	4.683	4.522	4.743	4.543	4.024	4	4.525	4.332	4.314	4.54	4	4.403	4.371	4.491	4.294	4.456	4.441
75541	-4	4	4	4	4	4.166	4	4.369	4	4	4	4.571	4	4.217	4.452	4	4	4	4.053	4	4.431	4	4	4.337	4	4	4	4.521	4.575	4.303	4	4	4	4	4	4.32	4	4	4	4	4.26	4.522	4	4	4	4	4	4	4
75603	2.2	-2.17	-2.17	-2.17	-2.17	-2.17	nv	-1.88	-2.17	-2.17	-2.17	-2.17	-2.17	-2.17	-2.17	-1.88	-2.17	-2.17	-2.17	-2.17	-2.17	-2.17	-2.17	-2.17	-2.13	-2.17	-2.17	-2.17	-2.17	-2.17	-2.17	-2.17	-2.17	-2.17	-1.98	-2.17	-2.17	-2.17	-2.17	-2.17	-2.17	-2.17	-2.17	-0.176	-2.17	-2.17	-2.17	-2.17	-2.17
75627	-4	4	4	4	4	4	4	nv	4	4	4	4	4	4	6.642	4	4	4	4	4	4	4	4	4	4	4	4	4	4	4	4	4	4	4	4	4	4	4	4	4	4	4	4	4	4	4	4	4	4
75747	-4	4	4	4	4	4	4	5.364	4	4	4	4	4	4	nv	4	4	4	4	4	4	4	4	4	4	4	4	4	4	4	4	4	4	4	4	4	4	4	4	4	4	4	4	4	4	4	4	4	4
75782	-4	4	4	4	4.337	4	4	4.504	4.019	4.873	4	4	4.184	4.448	4.371	nv	4	4	4	4.197	4.29	4.668	4	4	4	4	4.553	4	4	4.361	4	4	4.607	4	4	4.512	nv	4	4	4.273	4.198	nv	5.746	4.613	4.347	4.402	4	4	4.518
75783	-4	5.113	5.593	5.403	5.644	5.637	5.022	5.916	5.369	4.471	4.992	5.698	5.06	5.604	5.864	5.048	5.787	5.436	5.074	5.14	5.859	5.316	5.206	5.437	4.915	5.526	4.95	5.65	5.278	6	5.045	5.221	5.655	4.642	5.552	5.121	5.69	5.596	5.467	5.454	5.441	5.698	5.891	5.008	5.674	5.731	5.384	5.785	5.849
75890	-4	4.567	5.153	4.826	5.178	4.512	5.448	4.794	4.709	4.55	4.698	5.017	4.351	5.095	4.376	4.159	4.425	4.259	4.587	4.945	4.313	5.582	4.892	4	4.785	4.31	4.185	4.892	4.823	4.691	4.646	4.641	4.624	4.603	5.006	4.914	4.815	4.496	4.613	4.657	4.633	4.726	4.683	4.734	4.648	4.492	4.538	4.425	4.835
75894	-4	4	4	4	4	nv	4	4	4	nv	4	4	4	4	4	4	4	nv	4	4	4	4	4	4	4	nv	nv	nv	nv	4.418	nv	4	4	nv	4	4	4	4	4	4	nv	4	nv	4	4	4	4	4	4
75955	-4	4.754	4.802	4.445	4.564	4.688	4.793	4.474	5.145	4.562	4.816	4.745	4.774	4.622	4.724	nv	4.742	4.664	4.721	4.844	nv	4.778	4.714	nv	4.783	4.49	4.787	4.705	4.587	4.686	4.724	4.984	4.716	4.648	4.726	4.766	nv	5.013	nv	4.807	4.62	4.566	4.764	4.494	4.383	4.682	4.704	4.714	4.86
75957	-4	4	nv	4	4	4	4	4	4	nv	4	4	4	4	4	4	4	4	4	4	4	4	nv	4	4	4	4	4	nv	4	4	4	4	4	4	4	4	4	4	4	4	4	4	4	4	4	4	4	4
76016	-4	4	nv	4	4	4	4	4	4	4	4	4	4	4	4.339	nv	4	4	4	4	nv	4	4	nv	4	4	4	4	4	4.291	4	4	4	4	4	4	nv	4	nv	4	4	4.603	4	4	4	4	4	4	4
76022	-4	5.437	4.688	4.671	4.831	nv	4.763	5.826	5.306	nv	4.749	4.907	4.845	4.781	4.972	4.847	4.667	nv	4.862	4.797	5.591	4.744	4.77	4.759	4.839	nv	nv	nv	nv	4.939	nv	4.748	4.749	4.787	4.861	4.903	4.793	5.46	4.746	4.981	nv	4.742	4.744	4.888	4.825	4.642	4.753	5.372	4.911
76023	-4	4.236	4.132	4	4	nv	nv	4.178	4.409	4	4	4.689	4.324	4.178	4.562	4.225	4.308	4.095	5.291	4.23	4.468	5.046	4.225	4.313	4	5.02	4	4.714	4.776	4.101	4.459	4	4.576	4.508	4.586	nv	4.485	4	4.641	4.182	4.38	4	4	4	4.319	4.405	nv	4	4.225
76025	-4	4.517	4.867	4	4.223	4.031	4.386	4.488	4.787	4	4.439	4.013	4.439	4	4.757	4.503	4.898	4.478	4.73	4.555	nv	4.518	4.443	4.131	4	4.414	4.405	4.047	4	4.611	4.262	4.835	4.053	4.098	4.421	4.371	4	4.49	4	4.488	4.293	4.58	4.712	4	4.392	4.181	4	4.327	4.417
76027	-4	4.425	4.585	4.546	4.532	nv	4.359	4.607	4.802	nv	4.762	4	4.307	4.561	4.989	4.059	4.108	nv	4.376	4.485	4.995	4.399	4.81	4.664	4.604	nv	nv	nv	nv	4.893	nv	4	4.722	4.527	4.551	4.872	4.703	4.471	4.476	4.681	nv	4.983	4.296	4.387	4.203	4.329	4.555	4.318	5.125
76064	-4	4.704	4.27	4.497	4.41	4.508	4.36	nv	4	4.247	5.401	4.597	4.604	4.089	nv	4.494	4.369	4.531	4.865	4	4.203	4	4.594	4.43	4.206	4.466	4.364	4.39	4.31	4	4.47	4.526	4.064	4.815	4.346	4.29	4.31	4.035	4.434	4.428	4.37	4.33	4.461	4.522	4.499	4.511	4	4.281	4
76076	-3.6	nv	3.648	3.648	nv	nv	3.648	4.048	3.648	nv	3.648	3.648	3.648	3.648	3.734	3.648	3.773	nv	3.648	3.648	3.648	3.898	3.648	nv	3.648	3.648	nv	nv	nv	3.709	3.981	3.648	3.648	3.648	3.648	3.648	3.648	3.648	3.648	4.448	nv	3.648	3.648	3.648	3.648	3.648	3.648	3.648	3.648
76150	-4	4.46	4.467	4.29	4.586	nv	4.521	5.292	4.417	nv	4.471	4	4.46	4.53	5.072	4.441	4.959	nv	4.05	4.101	4.547	4.105	4.125	4.391	4.676	nv	nv	nv	nv	4.801	nv	4.7	4.676	4	4	4.908	4.605	4.469	4	4.757	nv	4.748	5.087	4.27	4.323	4.782	4.682	4.237	4.599
76172	-4	nv	4.604	4.488	4.474	4.54	4.675	4.458	4.552	4.567	4.512	4.542	4.521	4.522	4.374	nv	4.584	4.441	4.494	4.443	4.416	4.642	4.412	4.489	4.595	4.513	4.624	4.67	4.519	4.49	4.441	nv	4.441	4.644	4.66	4.965	4.626	4.673	4.597	4.379	4.485	4.416	4.803	4.332	4.354	4.605	4.782	4.503	4.483
76351	-4	4.664	4.575	4.628	4.67	4	4.088	4.516	4.28	4.213	4	5.336	4.247	4.128	4.195	4.43	5.009	4	4.18	4	4.03	4.004	4.208	4	4.189	5.077	4.097	4.033	4.061	4.204	5.268	4	4.025	4.429	5.163	4.06	4.035	4.033	4.208	4.829	4.09	4.174	4	4.681	4.328	4.959	4	4.13	4.154
76387	-5	7.38	nv	7.878	7.838	7.648	7.588	7.281	7.228	7.689	7.666	7.449	7.747	7.335	7.069	7.388	7.436	nv	7.468	7.364	6.423	7.345	7.924	7.299	7.703	7.971	nv	7.526	7.088	7.418	6.955	7.532	7.392	7.363	7.522	7.247	7.374	7.378	7.781	7.419	6.587	7.043	8.313	7.848	7.447	7.249	7.527	8.043	7.217
76411	-6	7.774	7.605	8.344	7.6	nv	6	9.066	8.949	nv	nv	7.933	8.842	6.342	8.628	8.067	8.368	nv	8.669	8.563	8.603	8.655	8.89	8.098	8.748	nv	nv	nv	nv	8.603	nv	7.829	9.042	8.5	8.516	9.708	8.952	8.688	8.581	8.22	nv	9.213	7.87	9.268	7.414	9.258	nv	8.837	8.76
76411	-4	nv	7.838	7.964	nv	nv	7.649	8	8	nv	8	7.86	8	6.097	8	7.973	8	nv	7.739	8	7.99	8	7.14	nv	7.871	8	nv	nv	nv	8	4.216	7.75	7.75	8	8	8	7.2	8	7	7.925	nv	8	7.93	8	7.714	8	8	8	7.75
76455	-4.6	nv	6.899	8.602	nv	nv	6.212	6.618	8.197	nv	8.602	7.608	5.734	6.772	8.342	8.602	7.329	nv	5.558	5.305	8.602	5.61	5.56	nv	7.084	8.602	nv	nv	nv	7.719	7.026	8.602	8.602	5.344	6.773	8.471	7.593	7.313	5.249	7.994	nv	8.524	5.405	5.368	8.602	5.427	5.48	5.443	8.602
76518	-4	4.689	5.009	4.781	5.017	4.698	5.028	5.333	4.948	4	4.834	4.66	4.762	4.553	5.363	4.801	4	4	5.461	4.777	5.482	4.661	5.073	4.732	4.802	5.264	4.779	5.019	4.293	5.422	4.512	4.668	4.84	4.561	5.065	4.586	5.041	4.615	4.675	4.863	4.621	4.987	5.214	5.159	4.833	4.761	4.88	5.212	5.115
76523	-4	5.567	4.764	5.071	5.551	5.612	5.443	5.762	5.537	5.562	4.327	5.758	6.068	5.735	6.306	5.27	5.468	5.192	5.968	5.832	6.105	5.544	6.491	5.374	5.764	6.737	5.602	5.643	nv	6.415	5.366	5.587	5.41	5.425	5.723	5.756	5.496	5.59	5.635	5.546	5.499	6.183	6.859	5.725	5.364	5.239	5.361	nv	5.461
76627	-4	4.948	4.701	8	8	4.9	5.443	4.799	8	4.948	8	5.619	5.812	4.941	5.426	4.874	4.863	4.893	5.457	5.191	8	6.468	5.741	5.733	5.806	8	4.758	6.033	5.529	5.72	6.572	6.449	8	5.018	5.374	8	4.89	5.284	4.831	8	7.128	8	4.833	4.803	8	4.962	4.979	4.8	8
76712	-4	7.744	7.49	7.635	7.842	7.386	7.973	7.912	7.919	7.652	7.442	7.64	7.824	7.487	7.984	7.678	7.796	8	7.828	7.631	7.907	7.65	7.883	7.868	7.258	7.714	7.798	7.587	7.504	7.886	7.549	7.63	7.501	7.683	7.771	7.704	7.58	7.712	7.321	7.776	7.719	7.615	7.316	7.443	7.734	7.671	7.542	7.621	7.877
76747	-4	4.922	4.756	4.636	4.805	5.45	4.861	5.298	4.718	4.802	4.913	4.81	4.942	4.888	5.233	4.635	5.428	5.064	4.892	4.903	5.142	4.879	4.882	4.635	4.852	5.348	4.872	5.181	5.171	5.468	4.791	4.817	4.885	nv	4.749	4.998	4.899	4.907	4.631	4.906	4.865	4.788	4.975	4.951	4.73	4.611	4.749	4.781	4.851
76751	-4	4.302	4.599	4.369	4.428	4.203	4.531	4.183	4.456	4.214	4.25	4.485	4.14	4.577	4.763	4.35	4.737	4.676	4.493	4.308	4.44	nv	4.522	4.253	4	5.313	4.462	4.346	4.302	4.598	4.692	4.038	4.327	4.408	4.277	4.544	4.607	4.553	4	4.529	nv	4.4	4.211	4.175	4.488	4	4.306	4	4.731
76779	0.7	2.525	1.204	1.838	2.079	1.265	0.899	3.206	2.455	2.417	2.253	nv	2.77	1.641	2.939	2.053	3.175	1.388	2.602	1.493	2.578	2.56	2.982	1.942	1.619	2.32	1.829	1.922	1.857	2.78	1.531	0.561	2.014	1.723	2.722	1.897	1.812	1.931	1.947	1.573	1.699	2.473	nv	1.677	2.158	1.472	2.421	1.825	2.112
76779	2.2	1.824	0.634	1.824	1.824	1.824	nv	1.824	1.824	1.824	1.824	1.824	1.824	1.824	1.824	1.824	1.824	1.824	1.824	1.824	1.824	1.824	1.824	1.824	1.824	1.824	0.665	1.824	1.824	1.824	1.824	1.824	1.824	1.824	1.824	1.824	1.824	1.824	1.824	1.824	1.824	1.824	0.763	1.824	1.824	1.824	1.824	1.801	1.824
76919	-6	6.946	nv	6.291	7.271	6.746	7.944	7.154	6	6.183	6	7.988	6.651	7.169	6.556	7.109	6	nv	6	nv	6.826	6.148	6.616	6.933	6.833	10	6.101	6.685	6.387	6.984	6.637	6.741	7.435	6	8.295	6.814	6	6	6.059	6.753	6.247	6	8.046	8.596	6.95	6.994	6.783	6.307	6.563
76919	-4	7.103	6.369	6.439	7.124	6.296	6.928	6.592	5.846	6.554	4.934	5.874	6.706	5.951	6.929	7.006	5.782	nv	5.854	5.762	6.3	6.385	nv	nv	6.717	8	4.519	5.984	5.946	6.785	6.077	6.547	7.524	6.231	7.715	7.149	5.938	5.681	6.049	6.649	nv	6.141	6.6	6.494	7.178	6.908	5.995	6.654	6.197
76991	-4	4.526	5.257	4.472	4.535	4.712	4.656	4.724	4.719	4.371	4.501	4.582	4.644	4.603	4.438	4.62	4.749	4.653	4	nv	4.539	4.517	4.696	4.62	4.683	4.711	4.588	4.734	4.734	nv	4.699	4.67	4.598	4.514	4.604	nv	4.576	4.224	4.448	4.536	4.662	4.688	4.91	4.711	4.443	4.684	5	4	4.758
77021	-4	4	4	4	4	4	4	6.265	4	4	4.191	4	4	4	4	4	4	4	4	4	4	4	4	4	4	4	4	4	4	4	4	4.279	4	4	4	4	4	4	4.225	4	4	4.058	4.068	4	4	4	4	4	4
77036	-3.8	nv	4.745	4.502	nv	nv	5.451	4.615	4.802	nv	5.352	4.754	4.876	4.877	4.854	4.425	5.117	nv	4.651	4.567	4.943	4.775	5.276	nv	4.513	4.575	nv	nv	nv	4.932	4.532	4.399	4.398	4.438	4.662	4.561	4.665	4.577	4.334	5.28	nv	5.05	4.782	4.52	4.772	4.693	4.576	4.662	4.865
77037	-4.3	5.515	5.135	5.143	5.101	5.112	5.454	5.451	5.674	5.104	5.018	5.767	5.347	5.109	5.108	5.226	5.746	5.064	5.523	5.036	5.805	5.174	5.482	6.585	5.011	5.192	5.249	5.727	5.269	5.328	5.275	5.013	5.074	5.092	5.173	5.18	5.127	5.616	5.044	5.077	5.089	5.353	5.294	5.094	5.049	5.321	5.121	5.089	5.215
77037	-4	5.292	5.223	5.011	4.849	4.875	4.829	8	5.149	5.441	4.856	nv	5.421	5.223	5.071	4.822	4.887	4.882	5.544	4.838	nv	5.434	5.507	5.731	4.832	5.278	5.66	5.385	5.273	6.54	5.082	4.709	4.842	4.79	nv	5.486	4.927	4.906	4.768	5.185	5.562	5.716	5.705	4.901	4.894	5.692	5.634	4.909	5.405
77039	-4	4.476	4.203	4.561	4.866	4.675	5.169	5.607	4.745	4.438	4	4.547	4.556	4.245	5.367	4.577	4	4.141	4.644	4.254	4.462	4.104	4.969	4.4	4.467	4.944	4	4.242	4.107	5.302	4.143	4.452	4.364	4.249	4.76	4.839	4.094	4	4	4.263	4.357	4.72	4.516	4.227	4.928	4.686	4	4.184	4.779
77041	-4	4.732	4.72	4.794	4.691	4.973	4.811	5.513	4.908	4.474	4.594	4.911	4.72	4.656	4.874	4.765	4.682	4.603	4.988	4.809	4.537	4.747	5.083	4.697	4.678	4.765	4.805	4.701	4.754	5.24	4.491	4.748	4.71	4.642	4.75	4.832	4.715	4.458	4.749	4.802	4.749	4.901	4.853	4.758	4.958	4.693	4.642	4.726	4.771
77053	-4	4	4	4.478	4.247	4.103	4	nv	4.244	4	4.164	4.552	4.134	4.24	nv	4	4	4	4.312	4	4.237	4.193	4.067	4	4.092	4	4	4.198	4.312	4	4.004	4.443	4	4.02	4.336	4.378	4	4	4	4.08	4.178	4.216	4	4	4.157	4	4	4.27	4
77152	-4	4	4	4	4.201	4	4.369	4	4.131	4	4.048	4	4	4.329	4.157	4	4	4	4	4.371	4.56	4.002	4	4	4	4	4	4	4	4.771	4.254	4.08	4	4	4.283	4	4	4.647	4	4	4	4.331	4	4	4	4	4	4	4.251
77209	-4	4.347	4	4.492	4.351	4.648	4.173	4.499	4.662	4.253	4.318	4	4.411	4.378	4.477	4.443	4.238	4.283	4.551	4.479	4.425	4.496	4.53	4.436	4.395	4.47	4.144	4.473	4.455	4.664	4.468	4.316	4.355	4.092	4.398	4.472	4.429	4.403	4	4.468	4.501	4.52	4.173	4.391	4.443	4.64	4	4.426	4.798
77471	0.7	3.301	3.301	3.301	3.301	3.268	3.301	3.301	3.301	3.301	3.301	nv	3.301	2.025	3.301	3.301	3.301	3.301	3.301	3.153	3.301	3.301	3.301	3.301	3.301	3.301	3.301	3.301	3.301	3.301	1.41	3.301	3.301	3.301	3.301	3.301	3.301	3.301	3.301	3.301	3.301	3.301	nv	3.301	3.301	3.301	3.301	3.301	3.301
77541	-4	4.123	nv	4	4	nv	4.529	4.471	4	4	4	4.448	4	4	4.354	4.264	5.355	4	4	4	4.864	4.216	4	4	4.163	4.057	4	4	4	4	4	4.007	4.244	4.514	4.399	4.113	4.247	4	4	4.11	4.409	4.545	nv	4	4	4.008	4.22	4	4
77552	-4	4.652	4.695	4.649	4.731	4.684	4.439	nv	4.671	4.516	4.903	4.748	4.788	4.77	nv	4.671	4.625	4.477	4.74	4.843	4.477	4.711	4.742	4.696	4.744	4.527	4.71	4.537	4.643	4.64	4.687	nv	4.815	4.744	4.721	4.637	4.746	4.51	4.785	4.51	4.664	4.532	4.485	4.526	4.705	4.667	4.691	4.597	4.863
77597	-4	4	4	4	4	4	4	4	4	4	4	4	4	4	4.845	4	4	4	4	4	4	4	4	4	4	4	4	4	4	4	4	4	4	4	4	4	4	4	4	4	4	4	4	4	4	4	4	4	4
77640	-4	7.253	4.843	4.856	5.494	4.851	6.975	6.695	6.185	6.504	4.054	nv	6.387	6.034	5.669	6.934	8	5.23	5.925	4.651	7.326	5.973	7.356	5.916	6.425	6.867	5.875	7.17	nv	7.162	6.663	6.322	6.535	5.509	5.576	5.657	7.355	6.103	5.357	6.342	5.911	7.049	4	6.047	6.897	6.615	5.085	4.209	5.316
77809	-4	4.209	nv	5.166	4.207	4.631	nv	4.496	4.704	4.212	5.326	4.817	4.43	4	4.533	4.666	nv	4.592	4.535	4.584	4.982	5.186	4.556	nv	4.947	4.239	4.424	4.444	4.423	4.887	4	nv	4.741	nv	4.454	4.891	4.612	nv	4.247	4.5	4.523	4.729	4.632	4.984	4.458	4.493	4.384	4.59	4.563
77810	-4	4.744	nv	5.232	4.185	5.15	nv	4.81	4.876	4.19	5.336	4.788	4.433	4	4.315	5.103	nv	5.269	4.608	4.327	4.521	5.561	4.301	nv	5.752	4.871	4.323	4.476	4.421	5.311	4	nv	5.119	nv	4.565	5.034	5.687	nv	4	4.813	4.51	4.647	4.276	5.548	5.006	4.778	4.693	4.832	5.248
77830	-4	6.223	4.232	6.177	5.287	4.581	4.719	5.562	5.151	5.148	4.574	5.045	5.38	5.148	4.813	5.045	4.618	4	5.535	5.652	6.499	5.059	5.874	5.312	4.582	4.807	4.664	5.746	5.822	5.767	4	4.068	5.463	4.903	5.471	5.399	4.941	4	4.823	6.088	5.725	5.167	4.274	6.15	5.478	5.355	5	4.431	5.091
77950	2.2	1.824	1.734	1.824	1.824	1.824	1.824	1.5	1.824	1.421	1.228	1.824	1.824	1.415	1.528	1.69	1.653	1.824	1.824	1.707	1.824	1.807	1.824	1.824	1.646	1.658	1.824	1.71	1.824	1.716	1.312	1.824	1.632	0.718	1.824	1.824	1.672	1.824	1.747	0.749	1.824	1.693	1.824	1.498	1.688	1.7	1.779	0.96	1.804
78118	-4	4	4	4	4	nv	4	4	4	nv	4	4	4	5.06	4	4	4	nv	4	4	4	4	4	4	4	nv	nv	nv	nv	4	nv	4	4	4	4	4	4	4	4	4	nv	4	4	4	4	4	4	4	4
78206	-4	4.794	4.801	4.7	4.765	4.76	4.769	nv	4.842	4.745	4.961	5.268	4.825	4.753	nv	4.782	4.807	4.726	5.28	4.777	4.733	4.733	4.778	4.801	4.773	4.787	4.763	4.777	4.812	4.774	4.788	7.427	4.727	5.002	4.812	4.746	4.81	4.637	4.824	4.795	4.779	4.738	4.838	4.8	4.764	nv	4.787	4.794	4.853
78365	-4	4.956	6.354	6.13	6.335	5.019	nv	6.6	6.902	6.335	5.626	6.446	6.376	5.029	5.188	6.629	5.589	5.26	6.614	5.913	5.522	4.902	5.515	5.437	5.46	6.871	4.878	4.956	5.253	5.847	5.643	4.895	5.961	5.375	5.432	5.232	4.991	5.736	5.775	4.949	5.687	5.41	4.941	6.036	5.638	6.253	5.579	4.88	6.547
78476	-4	4.534	4.534	4.575	4.521	4.716	4.597	4.606	4.791	4.302	4.535	4.688	4.572	4.639	4.671	4.181	4.471	4.571	4.667	4.539	4.503	4.574	4.699	4.668	4.621	4.447	4.443	4.638	4.713	4.667	4.671	4.575	4.758	4.443	4.537	4.673	4.488	4.581	4.428	4.43	4.698	4.57	4.571	4.492	4.554	4.478	4.792	4.523	4.78
78508	-4	4	4	4	4	4	4	nv	4	4	4.38	4	4	4	nv	4	4	4	4	4	4.349	4	4	4	4	4	4	4	4	4.546	4	nv	4	4.421	4	4	4	4	4	4	4	4	4	4	4	4	4	4	4
78572	-4	5.689	6.172	5.796	6.099	6.162	5.934	6.308	5.85	5.825	5.655	6.597	5.692	5.756	6.035	5.746	5.683	5.679	5.924	5.782	5.699	6.007	5.839	5.714	5.187	6.054	5.88	5.337	5.326	6.222	5.813	5.727	5.801	5.937	6.53	5.82	5.639	5.722	5.428	6.251	5.821	6.527	6.228	6.248	6.427	6.168	5.753	5.885	5.904
78627	-4	5.037	4.222	4.788	4.231	nv	4.622	4.955	4.913	nv	4.864	4.891	4.56	4.283	4.5	4.859	4.748	nv	4.49	4.503	4.248	5.532	4.461	4.747	5.54	nv	nv	nv	nv	5.399	nv	5.236	4.837	4.858	4.845	4.952	5.134	4.796	4.29	5	nv	4.781	4.696	5.59	4.637	4.94	4.856	4.816	4.922
78634	-4	4.873	5.485	5.31	4.538	5.776	5.241	5.171	5.512	4.866	4.404	6.232	5.425	5.525	5.615	4.814	5.088	5.621	5.511	5.36	5.569	5.702	5.223	5.594	5.544	5.204	4.685	6.051	6.062	5.453	5.751	4	4.761	4	5.494	5.561	5.58	6.625	4	4.985	5.245	5.369	5.614	4.384	5.612	5.059	nv	4.643	5.434
78674	-4	4	4.123	4	4	4	4	nv	4	4	4.49	4	4	4	nv	4	4	4	4.293	4	5.049	4	4	4	4	4	4	4	4	4.779	4	nv	4	4	4	4.107	4	4	4	4	4	4	4	4	4	4	4	4	4
79037	-4	4.819	nv	4.341	4.635	nv	4.639	5.084	4.691	nv	nv	4.462	4.677	4.776	4.382	4.285	4.627	nv	4.437	4.707	4.962	4.757	4.848	4.775	4.744	nv	nv	nv	nv	4.754	nv	4.598	4.208	4	4.617	4.902	4.871	4.698	4	4.717	nv	4.758	4.742	4.677	4.037	4.784	4.644	4.618	4.639
79037	-3.3	4.786	4.129	4.287	4.159	5.084	4.575	4.886	4.385	4.376	4.138	4.252	4.411	4.525	4.763	4.21	4.505	4.421	4.269	4.328	4.657	4.146	5.004	4.387	4.238	4.45	4.665	5.474	4.728	4.735	4.29	4.191	4.164	4.079	4.442	4.613	4.179	4.212	4.091	4.282	4.489	4.772	4.452	4.61	4.495	4.62	4.129	4.231	4.262
79093	-4	4.667	4.996	4.997	4	4.79	4	4	5.106	4	4	5.766	4.874	5.625	6.064	4.61	4.563	4.582	5.38	5.632	6.303	6.036	4.754	4.782	4.544	5.313	4.901	6.366	6.364	4	4	4	4.44	4	4.604	5.182	5.189	4	4.006	4	4.523	4.551	4.973	4.165	4.683	4.21	4.893	4	5.258
79140	-4	4	4	4	4.28	nv	4.042	4	4	4	4	4	4	4	5.336	4	4	4	4	nv	4	4	4	4	4	5.236	4	4	4	4	4	4	4	4	4	nv	4	nv	4	4	4	5.646	4	4	4	4	nv	4	4
79389	-3	3.335	3.527	3.365	3	3	3	3.225	3.695	3.029	3.696	3.297	3.669	3.362	3	3	3.753	3.682	3.798	3.336	3	3.49	3.808	3	3.668	3.488	3	3.221	3.247	3.792	3.545	3.725	3.518	3	3.199	3.362	nv	3.492	3.351	4.2	3.445	nv	3.796	3.187	3.496	3.437	3.761	3.311	3.832
79453	-4	nv	4.747	4.661	4.901	nv	4.77	4.635	4.795	nv	4.536	4.721	4.579	4.742	4.701	4.437	nv	nv	4.593	4.85	4.681	4.53	4.654	4.347	5.115	nv	nv	nv	nv	4.51	nv	4.412	4.69	4.571	4.558	4.934	4.531	4.631	4.384	4.537	nv	4.988	nv	4.488	4.63	4.637	4.758	4.665	5.19
79459	-4	4.775	5.244	4.951	4.906	5.36	4.791	4.797	4.871	4.625	5.008	4.855	4.78	4.661	4.719	4.874	5.523	4.756	4.704	5.079	4.494	4.711	4.862	4.613	5.304	4.679	4.606	4.841	4.704	4.775	5	4.825	4.985	4.69	4.803	5.188	5.285	4.99	4.556	4.749	5.039	5.295	4.922	4.748	4.75	4.793	5.38	4.931	5.398
79534	-4	4	4	4	4	4	4.592	4	4	4	4	4	4	4	nv	4	nv	4	4	4	4	4	4	4	4	4	4	4.101	4.024	4	4	4	4	4	4	4	4	4.266	4	4	4	nv	4	4	4	4	4	4	4
79535	-4	4.465	4	4.086	4	4	4.459	4.474	4	4	4.195	4	4	4	nv	4.537	4	4.247	4	4.468	4	4.143	4.275	4.281	nv	4.197	4	4.379	4	4.418	nv	nv	4	4.322	4.105	nv	4.07	4.175	4	4	4	4.625	4.554	4.397	4.296	nv	4	4.141	4.465
79547	-4	4	4	4.399	4	4.071	4	4.34	4	4	4	4	4	4	4.551	4.229	4	4.184	4	4	4.293	4	4	4	4.714	4.14	4	4	4	4.264	4	4	4.235	4	4.163	4.606	4.569	4	4	4.141	4	4	4	4.57	4	4.055	4	4	4.431
79563	-4	4.125	4.722	4	4	4.417	4.303	nv	4.706	4.355	4.408	nv	4.349	4.202	nv	4	4.131	4.612	4.434	4	nv	4.22	4.438	4.728	4.736	4.43	4.595	4.52	4.429	5.233	4.182	4	4.334	4.175	nv	4.723	4.237	4.255	4.433	4	4.614	4.346	4.606	4.354	4.282	4.206	4.594	4.642	4.749
79687	-4	4.726	4.651	4.794	4.802	4.786	4.897	4.824	4.534	4.707	4.757	4	4.78	4	4.839	4.626	4.682	4.584	4.653	4.726	4.629	4.49	4.779	4.711	4.688	4.83	4.733	4.703	4.63	4.814	4.075	4.753	4.651	4.737	4.86	4.68	4.739	4.623	4.591	4.822	4.748	4.784	4.779	4.873	4.743	4.745	4	4.822	4.835
79688	-4	4.726	4.864	4.915	5.176	4.873	5.194	5.195	4.752	4.733	4.69	4.55	4.756	4.842	4.915	4.722	4.568	4.765	4.832	4.8	5.037	4.781	4.9	4.845	4.901	5.234	4.514	4.95	4.895	5.252	4.425	4.804	4.709	4.768	5.049	4.862	4.672	4.779	4.501	4.71	4.925	4.795	4.781	4.993	4.764	4.745	4.491	4.899	5.07
79741	-4	nv	4	4.15	nv	nv	nv	4	4	nv	4	4	4	4	4.07	4	4.157	nv	4	4	4	4	4.161	nv	4	4	nv	nv	nv	4	4	4.708	4.014	4.053	4	4	4	4	4	4	nv	4	4	4	4.113	4	4	4	4
80087	-4	4.215	4.37	4.116	4	nv	4.108	4.365	4.232	nv	nv	4.108	4.48	4.461	4.554	4	4.352	nv	4.394	4.27	4.54	4.304	4.326	4.534	4	nv	nv	nv	nv	4.494	nv	nv	4.448	4	4.404	4.761	4.133	4.297	4	4.023	nv	4.452	4.747	4.346	4.465	4.295	4.043	4.361	4.44
80126	-4	4.744	4.384	4.541	4.817	4.768	4.713	4.944	4.552	4.781	4.61	4.553	4.744	4.64	6.678	4.726	4.843	4.625	4.423	4.734	4.831	4.585	4.739	4.84	4.782	4.6	4.801	4.82	4.696	4.927	4.543	4.521	4.756	4.535	4.364	5.151	4.937	4.822	4.547	4.89	4.565	4.848	4.759	4.821	4.799	4.949	4.748	4.645	4.78
80177	-4	4.702	4.44	4.618	4.37	4.605	4.201	4.319	4.107	4.479	4.411	4.071	4.527	4.339	4	4.709	nv	4	4	4.481	4.285	4	4	4.435	4	4.679	4.752	4	4	4.113	4.728	4.553	4.598	4.341	4.46	4.694	4.601	4.554	4.445	4.664	4.379	4.299	4.681	4	4.68	4.879	4.469	4	4.242
80465	-4	7.073	6.888	7.321	6.059	7.085	5.502	6.341	8	6.808	6.743	6.627	7.381	5.592	7.498	7.39	6.433	6.382	7.38	7.521	7.437	7.218	7.325	7.045	7.768	7.8	7.234	6.737	6.763	7.376	4.676	6.625	7.363	6.442	6.966	7.569	7.868	7.397	6.776	7.365	7.077	7.528	6.531	7.562	6.702	7.585	6.879	7.023	7.676
80466	-4	6.238	6.495	6.942	6.365	6.644	5.932	6.914	7.819	6.693	7.2	6.968	7.306	6.321	7.393	6.882	6.193	6.248	7.618	7.649	6.366	6.688	7.127	6.568	7.019	nv	7.313	6.846	6.78	7.321	5.615	6.507	7.427	6.626	6.871	7.754	8	7.226	6.613	7.577	7.458	7.202	6.091	7.773	6.382	7.32	6.887	5.975	7.325
80467	-4	nv	6.175	7.498	nv	nv	6.916	7.765	8	nv	7.963	6.5	7.699	5.54	8	6.538	7.646	nv	7.883	8	8	7.675	8	nv	8	8	nv	nv	nv	7.69	6.392	7.954	8	8	7.398	8	7.373	7.75	7.497	8	nv	8	nv	8	6.483	8	7.909	7.386	7.974
80469	-4	6.587	6.214	6.231	5.699	6.618	5.555	7.129	8	6.469	6.686	6.566	7.126	5.435	7.698	6.4	6.51	5.72	7.058	7.804	7.228	6.881	7.142	6.497	6.972	7.287	6.781	6.626	6.524	7.298	4.313	6.102	7.042	6.393	6.444	7.697	8	7.556	6.3	7.155	6.826	7.24	6.492	7.153	6.038	7.476	6.936	6.506	7.155
80756	-4	6.163	6.282	6.071	5.889	6.385	5.977	5.853	6.334	5.994	5.663	5.991	6.241	6.36	6.464	6.235	5.918	6.598	6.282	6.047	6.549	6.171	6.215	6.241	6.155	6.43	6.099	6.806	6.733	6.24	6.427	6.01	6.08	6.216	6.256	6.478	6.412	5.346	5.141	5.902	6.274	6.239	6.332	6.077	6.319	6.405	6.512	6.107	6.383
80870	-4.3	4.496	5.032	5.492	4.621	nv	4.603	4.559	4.371	nv	4.701	5.944	4.899	4.579	4.301	5.078	4.88	nv	4.826	4.301	4.427	4.517	5.215	4.416	4.82	nv	nv	nv	nv	4.957	nv	4.301	4.876	5.301	5.821	4.309	4.301	4.301	4.301	4.648	nv	4.468	4.331	4.74	4.659	5.168	4.301	4.522	4.417
80870	-4	5.3	6.086	5.951	5.725	4.602	4.702	5.452	4.666	5.326	4.173	6.052	5.108	4.874	4.859	5.838	4.658	4.611	4.698	4.852	4.434	4.666	5.35	4.823	4.454	6.284	4.243	4.402	4.727	4.875	4.969	4.054	5.172	4.768	6.461	4.649	4.972	4.228	4.109	5.396	4.29	4.715	4.43	5.921	5.548	6.621	4.036	5.006	5.116
81047	-5	5	5	5	5	5	5	5.675	5	5	5	5	5	5	5.139	5.229	5	5	5	5	5.291	5	5	5	5	5	5	5	5	5.497	5	5	5	5	5	5	5	5	5	5	5	5	5.546	5	5	5	5	5	5
81048	-5	5.717	5.5	5.417	5.687	5.556	5.355	6.489	5	5.695	5.286	5.342	5.773	5.784	6.028	5.565	5.367	5.724	5.081	5.78	5.819	5.78	5.871	5.638	5.548	5.592	5.437	5.848	5.758	6.147	5.718	5.709	5.728	5.269	5.804	5.678	5.608	5.534	5.473	5.661	5.698	5.754	5.993	5.833	5.552	5.667	5.806	5.908	5.724
81052	-4	5.056	4.766	4.78	5.369	4.965	5.253	6.397	5.517	4.681	5.065	4.766	5.577	5.106	6.017	4.801	5.889	4.733	4.735	5.269	5.547	4.807	5.482	5.428	5.632	5.74	4.908	5.673	5.711	6.052	4.998	4.716	5.271	4.747	4.804	5.722	5.254	5.571	4.709	5.46	4.81	5.726	5.426	4.839	4.808	4.796	4.73	4.845	4.995
81206	-4.3	6.621	5.204	6.926	6.75	nv	6.434	6.088	5.804	nv	5.613	6.269	7.192	6.351	5.129	5.649	4.301	nv	6.145	4.928	6.736	5.643	6.6	5.809	6.139	nv	nv	nv	nv	6.057	nv	5.505	5.681	5.35	7.344	5.606	5.198	5.91	5.155	5.676	nv	6.361	5.59	6.526	6.085	6.226	5.168	5.671	5.366
81274	-4	5.303	nv	5.353	5.034	5.267	nv	5.36	5.394	5.407	4	5.551	5.306	5.8	5.573	5.34	nv	5.569	5.508	5.014	5.642	6.089	5.106	5.054	5.227	5.65	5.21	6.361	6.209	5.38	5.416	nv	4.993	nv	5.476	5.44	5.431	nv	4.837	5.269	5.413	5.123	5.628	5.108	5.741	5.635	5.512	5.226	5.353
81509	-4	4	4	4	4	4	4.294	4	4	4	4	4	4	4	4	4	4.67	4.518	4	4	4	4	4	4	4	4	4	4	4	4	4	4.106	4	4	4	4	4	4	4	4	4	4	4	4	4	4.769	4	4	4
81517	-4	5.404	5.207	5.214	4.842	4.965	5.199	5.363	5.464	5.444	4.365	5.232	5.525	5.444	5.675	5.426	4.609	5.542	5.458	5.147	5.961	5.367	5.322	5.277	5.302	5.364	nv	6.487	6.495	6.134	5.457	4.925	5.303	5.26	5.506	5.814	5.368	4.244	4.582	5.225	5.444	5.595	5.728	4.835	5.735	5.632	nv	5.259	5.456
81540	-4	4	4	4	4	4	4	4.397	4	4	4	4	4.029	4	7.441	4	4.644	4	4.253	4	4	4	4	4	4	4	4	4	4	4.214	4	4	4	4	4	4	4.316	4	4	4	4	4.218	4	4	4	4.283	4	4	4
81747	-4	5.011	4.789	4.597	4.721	4.801	4.805	5.429	4.862	4.736	4.64	4	4.86	4.784	5.239	4.812	nv	4.644	4.554	5.577	4.877	4.857	5.238	4.998	4.661	4.863	4.733	4.909	4.881	5.648	4.595	5.512	4.838	4.68	4.618	5.307	4.866	4.964	4.884	4.688	4.725	4.904	4.927	5.072	4.712	5	4.705	4.668	5.024
81767	-4	6.237	5.705	6.083	6.377	4.961	6.492	6.75	5.769	5.726	6.442	nv	5.759	5.792	7.443	6.01	5.619	5.186	5.498	5.434	5.539	5.723	5.927	6.116	6.341	6.255	5.527	5.883	nv	7.275	6.574	6.109	6.162	5.597	6.412	5.69	5.679	5.516	5.622	5.787	5.75	5.921	5.548	6.161	6.261	5.567	5.357	5.574	5.807
82013	-4	4.502	4.551	4.62	4.692	nv	4.521	4.363	4.735	nv	4.696	4.781	4.48	4.68	5.352	4.724	4.72	nv	4.727	4.617	4.495	4.895	4.938	4.788	nv	nv	nv	nv	nv	4.378	nv	4.601	4.778	4.542	4.779	4.966	4.674	4.572	4.725	4.192	nv	4.265	4.681	5.256	4.504	4.03	4.725	4.053	4.577
82019	-4	nv	5.409	4.899	5.181	nv	5.064	5.489	5.1	nv	4.721	5.312	4.984	5.198	4.922	4.689	nv	nv	4.916	5.223	5.283	4.958	5.238	4.65	5.528	nv	nv	nv	nv	4.962	nv	4.631	5.266	4.959	5.057	5.482	5.079	5.202	4.641	4.738	nv	5.273	nv	4.875	4.861	5.228	5.119	5.321	5.149
82024	-4	4.252	4.482	4.447	4.496	nv	4.336	4.134	4.288	nv	4.402	4.499	4.364	4.448	5	4.696	4.639	nv	4.379	4.462	4.435	4.672	4.561	4.359	4.568	nv	nv	nv	nv	4.534	nv	4.654	4.551	4.212	4.537	4.691	4.561	4.611	4.622	4.318	nv	4.673	4.777	4.498	4.539	4.572	nv	4.382	nv
82025	-4	4.896	4.797	4.666	4.784	nv	4.53	4	4.702	nv	4.634	4.799	5.028	4.842	4.587	4.689	4.668	nv	4.918	4.68	4.725	4.976	4.938	4.777	4.828	nv	nv	nv	nv	5	nv	5.483	4.866	4.704	5.253	4.851	4.723	4.871	4.695	4.904	nv	5.061	4.948	4.746	4.82	4.833	nv	4.777	nv
82028	-4	4.424	4.545	4.668	4.544	4.52	4.563	4.826	4.742	4.428	4.573	4.546	4.549	4.503	4.873	4.75	4.786	4.361	4.558	4.573	4.919	4.627	4.639	4.382	4.471	4.562	4.421	4.535	4.462	4.713	4.783	4.656	4.756	4.596	4.687	4.775	4.743	4.575	4.514	4.472	4.695	5.503	4.899	4.479	4.613	4.561	5.308	4.352	5.017
82029	-4	4.356	4.62	4.594	4.822	nv	4.511	4	4.763	nv	4.53	4.548	4.636	4.541	4	4.8	4.896	nv	4.583	4.654	4	4.626	4.777	4.255	4.749	nv	nv	nv	nv	4.693	nv	4.779	4.789	4.673	4.68	4.632	4.567	4.879	4.057	4.493	nv	5.243	6.06	4.658	4.736	4.491	nv	4.567	5.229
82150	-4	4	4.056	nv	4	4	4	4	4	4	4	nv	4	4	4	4	nv	4.275	4	4	4	4	4	4	4.593	4	4	4	4	4	4	5.104	4	4	4	nv	4	nv	4	4	4	4	4	4	4	4	4	4	4
82151	-5	7.339	6.498	6.914	7.588	6.507	7.311	7.763	6.628	6.822	6.541	6.849	7.223	5.808	7.75	7.193	7.3	7.387	7.052	7.044	7.207	6.51	7.314	6.556	7.894	7.788	6.477	6.784	6.596	8.547	5.856	7.438	7.205	6.466	8.276	7.546	6.578	6.281	6.342	7.091	6.638	7.672	6.81	7.364	nv	6.983	6.368	6.648	nv
82151	-4.3	7.487	6.835	7.288	7.44	6.787	7.004	7.892	6.848	7.117	6.243	6.776	7.56	6.162	7.909	7.551	7.17	6.774	7.086	7.056	7.347	6.794	7.604	6.773	7.265	8.051	6.654	6.666	6.774	8.198	5.336	7.461	7.226	6.467	8.226	7.296	6.767	6.452	6.623	7.249	7.103	7.515	6.781	7.112	7.301	7.316	6.555	6.518	7.216
82151	-4	7.854	6.93	7.617	7.79	6.715	7.735	8	6.771	7.649	5.853	6.659	7.792	5.886	8	7.797	7.542	7.451	7.405	7.473	8	7.274	8	7.086	7.644	8	6.931	6.937	7.13	8	5.261	7.473	7.797	6.788	8	7.498	6.964	6.77	6.856	7.575	7.363	8	6.967	7.654	7.722	7.911	7.311	6.654	7.437
82151	-3.3	7.066	6.886	7.112	7.156	nv	6.932	7.176	6.729	nv	6.466	6.712	7.046	6.127	7.245	6.99	7	nv	7.004	6.998	7.017	6.834	7.147	6.809	7.083	7.149	nv	nv	nv	7.142	5.576	7.099	7.054	6.529	7.165	7.048	6.756	6.512	6.791	7.075	nv	7.08	6.921	6.932	7.096	7.073	6.627	6.571	7.078
82181	-4	4.501	4.163	4	4.474	4	4	4	4.243	4	4	4.429	4.342	4.433	4.665	4.191	4.029	4.337	4.241	4.045	4.2	4.564	4.486	4.186	4	4.288	4.419	4	4.444	4	4.512	4	4.112	4.216	4.265	4	4.21	4.572	4	4.668	4.084	4.506	4	4	4.45	4.597	4	4	4.376
82260	-4	4.65	4.612	4.579	4.782	nv	6.341	5.285	4.747	nv	4.557	4.512	4.728	4.695	4.269	4.738	4.363	nv	4.494	4.591	4.619	4.808	4.583	4.767	4.601	nv	nv	nv	nv	4.942	nv	4.499	4.697	4.587	4.814	4.697	4.559	4.567	4.39	4.603	nv	4.581	4.573	4.618	4.571	4.636	4.815	5.52	4.807
82274	-4	nv	4	5.05	5.169	4	5.306	5.607	4	nv	4	4	4.564	4	nv	nv	4	4	4	4	4	4	4	4	4	5.152	4.566	4	4	5.568	4	nv	4	4	5.332	4	4	4.484	4	4	4.77	5	5.348	4	4	8	4.704	nv	4
82339	-4	4.25	4	4	4	4	4	4.476	4	4	4	4	4.433	4	4.396	4	nv	4.642	4	4.015	4.55	4	4.237	4.214	4.66	4.423	4	4.594	4.455	4.443	4.215	4	4.166	4	4.078	5.314	4.531	4.062	4	4.269	4	4.618	4	5.077	4	nv	4	4	4.317
82395	-4	nv	4	4	nv	nv	nv	4.021	4	nv	4	4	4	4	4	4	4	nv	4	4	4	4	4	nv	4	4	nv	nv	nv	4	4	4.487	4	4	4	4	4	4.059	4	4	nv	4	4	4	4.234	4.5	4	4	4
82441	-4	4.291	4.646	4.564	4.558	4.6	4.406	4.563	4.55	4.479	4.531	4.141	4.438	4.587	4.778	4.268	4.12	4.513	4.39	4.373	4.526	4.43	4.521	4.621	4.593	4.485	4.24	4.559	4.551	4.797	4.656	4.247	4.309	4.447	4.621	4.53	4.546	4.471	4	4.309	4.607	4.73	4.264	4.382	4.449	4.356	4	4.435	4.83
82493	-4	nv	4.828	4.658	nv	nv	4.628	4.433	4.637	nv	4.725	4.508	4.415	4.643	6.387	6.308	4.66	nv	4.684	4.408	4.292	4.479	4.803	nv	4.705	4.619	nv	nv	nv	4.625	4.591	nv	4.644	4.75	4.625	4.645	4.633	4.596	4.618	4.561	nv	4.336	4.396	4.459	4.626	4.661	4.682	4.514	4.77
82802	-4	5.362	5.066	5.319	5.142	5.076	4.878	6.019	5.384	4.962	4.967	4.824	5.475	5.199	6.042	5.132	5.563	4.449	5.37	5.199	5.488	4.994	5.214	5.041	4.428	5.24	5.176	4.996	4.965	5.403	5.199	4.836	5.148	5.061	5.497	4.648	4.994	5.178	4.979	5.272	5.195	5.402	5.382	4.481	5.374	5.133	4.79	4.882	5.166
82803	-4	5.269	4.973	5.214	5.108	4.97	4.922	5.526	5.441	4.943	5.138	4.865	5.411	5.249	5.456	5.086	5.913	4.572	5.335	5.416	5.475	5.075	5.131	5.07	4.456	5.231	5.303	5.033	4.946	5.608	5.316	5.49	5.218	4.949	5.58	4.767	5.239	5.48	5.027	5.254	5.35	5.553	5.246	4.606	5.314	5.189	5.159	4.865	5.462
82892	-4	6.115	5.803	5.893	5.91	5.442	5.719	6.548	5.741	5.845	5.625	6.274	6.192	5.836	5.4	5.76	5.741	5.73	6.239	5.973	6.026	5.847	5.905	5.732	5.581	5.893	5.859	5.791	5.84	6.265	5.555	5.646	5.806	5.784	6.167	5.913	5.618	5.674	5.528	6.081	5.781	6.024	5.913	5.98	5.742	5.656	5.65	5.36	5.077
83014	-4	4	4	4	4	4	4	4	4	4	4	4	4	4	nv	4	nv	4.25	4	4	4	4	4	4	4.685	4	4	4	4	4	4	4	4	4	nv	5.403	4	4	4	4	4	4	4	nv	4	nv	4	4	4
83085	-4	4	4	4	4	4	nv	4.267	nv	4	4	4	4.084	5	4.439	4	4.209	4	4.219	4	4.233	4	nv	4	4	4	4	4.366	4.356	4.413	4.127	4	4	4	4	nv	4	nv	4	4	4	nv	4	4	4	4	4	4	4
83087	-4	4.552	5	4.577	4.567	nv	nv	4.789	5.099	4.541	4.717	4.869	5.248	4.908	5.235	4.799	nv	4.641	4.93	4.571	5.26	4.987	4.887	nv	4.636	4.919	4.901	5.274	5.037	5.2	4.76	4.571	4.726	4.612	4.989	4.916	nv	nv	4.903	4.499	5.258	4.965	4.943	4.768	4.733	4.818	5	4.804	4.953
83110	-4	4.773	4.607	4.501	4.868	nv	4.667	4.472	4.608	4.813	4.852	4.752	4.859	4.652	4.307	4.463	4.701	nv	4.735	4.867	4.301	4.86	4.715	4.755	5.582	4.384	4.759	4.611	4.893	4.481	4.677	4.805	4.756	4.704	nv	4.591	4.576	4.366	nv	4.908	4.503	5.547	6.022	nv	4.523	4.504	4.538	4.673	5.285
83111	-4	nv	4	4	4	nv	nv	4.258	4	nv	4	4	4.298	4	4.53	4	4.259	nv	4	4	nv	4	4.375	4.137	4.127	nv	nv	nv	nv	4.309	nv	4	4	4	4	4	4.121	4.259	4	4.433	nv	4.279	4	4	4.062	4	4.567	4	4
83112	-4	nv	4	4	4	nv	nv	4.667	4	nv	4	4	4.305	4	4.101	4.131	4.109	nv	4	4	nv	4	4.581	4.423	4.277	nv	nv	nv	nv	4	nv	4	4	4	4	4	4	4	4	4.34	nv	4	4	4.075	4.109	4	4.648	4	4
83142	-4	7.75	6.706	7.647	7.959	7.317	7.087	8	6.806	7.484	6.576	6.812	7.869	6.142	7.942	7.896	7.981	6.717	7.609	7.428	7.827	7.354	7.884	7.313	7.519	8	7.273	7.057	7.005	8	5.616	7.62	7.629	7.014	8	7.81	7.178	7.192	6.697	7.697	7.319	7.866	7.221	7.737	7.833	7.408	6.915	6.776	7.745
83216	-4	6.406	5.976	6.893	6.624	6.547	6.462	6.48	5.967	6.51	6.414	nv	6.558	6.527	6.493	6.264	6.042	6.299	6.205	6.46	6.527	6.182	6.445	6.268	6.342	nv	5.745	6.409	nv	7.187	6.368	5.989	6.492	6.202	6.648	nv	6.451	6.549	5.908	6.314	6.27	6.424	7.878	6.462	6.517	nv	6.397	5.867	6.52
83217	-4	4	4	4	4.204	4	4	5.071	4	4	4	4	4	4	4	4	4	4	4	4	4.015	4	4	4	4	4	4	4	4	4.203	4	4	4	4	4	4	4	4	4	4	4	4	4	4	4	4	4	4	4.281
83218	-4	4	nv	4	4	4	4	4	4	nv	4	nv	4	4	4.103	4	4	4	4	4	4	4	4.217	4	4.653	nv	4	4	4	4.456	4	4	4	4	nv	4.226	4	4	4	4	4	4	4	4	4	nv	4	4	4.033
83223	-4	4.787	4.682	4.987	5.344	4.681	4.75	5.609	5.666	4.766	4.66	4.847	5.298	4.727	5.554	4.596	5.67	4.424	4.714	5.797	5.651	4.538	5.51	5.499	5.717	5.395	4.671	5.536	5.149	5.634	4.526	4.601	4.635	4.768	4.695	5.716	4.623	5.633	4.714	4.501	4.848	5.603	4.725	4.797	4.466	4.762	4.812	4.735	5.276
83224	-4	4.471	4	4	4	4	4	4.649	4	4	4	4	4	4.235	4.35	4	nv	5.136	4.066	4	4.436	4	4.286	4	4.924	4	4	4	4	4.457	4	4	4	4	nv	5.458	4.278	4	4	4.24	4	4.604	4	5.31	4	nv	4	4	4
83265	-4	5.852	nv	5.313	4.695	nv	4.818	5.798	5.485	nv	5.49	5.599	6.291	5.636	5.596	4.714	5.663	nv	5.431	5.4	5.754	5.288	5.203	6.37	5.876	nv	nv	nv	nv	5.123	nv	4	5.627	5.858	nv	6.281	5.61	4.936	4	5.714	nv	5.453	nv	5.361	6.314	6.059	5.821	4.915	6.221
83265	-3.9	6.013	5.822	6.085	5.103	6.011	5.356	6.234	6.177	5.31	5.926	6.145	6.211	6.034	6.364	5.846	5.136	5.793	5.532	5.674	6.293	6.017	6.096	6.269	5.664	6.284	5.847	6.477	5.965	5.907	5.176	5.445	5.64	6.025	6.182	6.229	5.77	5.125	4.812	6.044	5.792	6.245	6.229	5.897	6.364	6.402	6.218	4.998	6.161
83279	-4	4.159	4.213	4	4	4	4.443	4.546	4	4	4	4	4	4	4.867	4.443	4.937	4.495	4	4	4.136	4.13	4	4	4	4	4.703	4	4	4.654	4.66	4	4.482	4	4	4.753	4.52	4.042	4	4.505	4.055	4.696	4.897	4	4.551	4	4	4	4.33
83281	-4	4.467	5.081	4.617	4.466	4.777	4.689	5.196	4.669	4.584	4.579	4.547	4.967	4.712	5.684	4.732	5.088	4.636	5.08	4.371	5.28	4.51	4.561	4.72	4.531	4.737	4.533	4.585	4.498	5.412	4.757	4.821	4.559	4.428	4.562	4.679	4.748	4.783	4.726	4.834	4.726	5.426	4.475	4.445	4.531	4.705	4.681	4.416	5.047
83292	-3.9	nv	6.908	6.177	nv	nv	nv	6.364	6.387	nv	6.563	6.004	6.266	6.381	6.541	6.132	6.145	nv	6.692	6.025	6.484	6.563	6.373	nv	5.738	6.628	nv	nv	nv	6.371	6.578	5.885	6.434	6.536	6.573	6.541	6.538	6.144	5.109	6.095	nv	6.304	6.333	6.223	6.593	6.176	6.148	5.838	6.465
83327	-4	4.461	4.974	4.621	5.262	4.658	4.65	4.234	5.08	4.835	4.73	4.55	4.302	4.783	5.226	4.089	4.598	4.591	5.489	4.85	4.963	4.657	4.912	4.1	4.444	5.059	4.546	4.676	nv	nv	4.441	nv	4.442	4	5.145	4.754	4.656	nv	4.119	4.57	4.599	4.596	4.811	4.662	4.849	5.257	4.534	4.941	4.864
83340	0.7	1.64	0.647	1.283	1.706	0.691	0.888	1.766	1.217	1.354	0.486	nv	1.255	0.563	1.99	1.061	0.918	-0.108	1.183	0.794	1.633	1.1	1.711	1.101	0.216	1.732	1.03	0.964	1.044	1.106	0.256	0.31	1.32	0.845	1.38	1.488	0.788	0.829	0.842	1.538	1.135	1.14	nv	1.13	1.044	0.76	1.076	0.898	1.002
83340	2.2	1.824	0.569	1.824	1.824	1.356	nv	1.824	1.545	1.824	1.55	1.824	1.824	1.073	1.824	0.996	1.773	0.469	1.824	1.824	1.824	1.824	1.824	1.824	0.783	1.824	0.725	1.824	1.779	1.824	1.824	1.824	1.824	1.752	1.824	1.824	1.824	1.824	1.824	1.824	1.824	1.824	1.074	1.824	1.824	1.641	1.824	1.319	1.824
83431	-4	4.016	4	4	4.38	4	4.111	4	4	4	4.189	4.381	4.119	4.517	4.023	4	4	4	4	4	nv	4	4.08	4	4	4	4	4	4	4.208	4	4	4	4	4.108	4	4	4.431	4	4.002	4	4.557	4.097	4	4.202	4	4	4	4.34
83432	-4	4	4	4	4	4	4	4	4	4	4	4	4.183	4.431	5.154	4	4	4	4.198	4	nv	4.131	4.203	4	4	4	4	4	4	4.36	4.279	4	4.081	4	nv	4	4	4.628	4	4	4.281	4.692	4	4	4	4	4	4	4.395
83436	-4	4	4	4.264	4	4	4	nv	4	4	4.129	4	4.023	4	4.294	4	nv	4.077	4	4	4.253	4	4	4	4	4	4	4.539	4.503	4.181	4	4.079	4	4	nv	4.259	4.231	4	4	4	4	4.315	4	4	4	nv	4	4	4.186
83440	-4	4.358	4	4	4.496	4.25	4.51	4	4.579	4.375	4.531	4.417	4.245	4.438	4.427	4.206	4	4.254	4	4.596	nv	4.419	4.315	4.133	4.689	4.226	4.55	4.11	4.466	5.049	4.564	4	4.394	4	nv	4.191	4	4.877	4	4.507	4.354	4.568	4.433	4.325	4.237	4.017	4	4	4.89
83606	-4	nv	4.338	4.33	4.318	4.408	4.362	4.361	4.213	4.244	4.449	4.277	4.364	4.397	4.259	4.26	4.635	4.687	4.254	4.254	4.587	4.812	4.351	4.415	4.392	4.219	4	4.446	4.383	4.603	4.445	nv	4.454	4.191	4.456	4.499	4.393	4.509	4.414	4.348	4.288	4.82	4.303	4.462	4.531	5.263	4.249	4.434	4.402
83628	1.7	-1.69	-1.69	-1.69	-1.69	-1.69	-0.045	-1.69	-1.69	-1.69	-1.69	-1.69	-1.69	-1.69	-1.69	-1.69	nv	-1.69	-1.69	-1.69	-1.69	-0.492	-1.69	-1.69	-1.69	-1.69	-1.69	-0.263	-1.69	-1.69	-1.69	-1.69	-1.69	-1.69	nv	-1.69	-1.69	0.327	-1.69	-1.69	-1.69	-1.69	-1.69	-1.69	-1.69	-1.69	-1.69	-1.69	-1.69
83633	-4	4	4	4	4	4	4.2	4	4	4	4	4	4	4	4.008	4	nv	4	4	4	4	6.5	4	4	4	4	4	nv	4	4	4	4.169	4	4	nv	4	5.086	5.027	4	4	4	4	4	4	4	4	4	4	4
83950	-8	8.546	8.091	8.297	8.772	8.279	8.86	8.221	8	8.335	8	8.248	8.208	8	8.486	8.931	8	8	8	8	8	8	8.236	8.429	8.35	9.548	8.04	8.066	8.101	8.317	8.049	8.242	8.834	8	9.537	9.279	8	8	8	8.428	8.149	8	8.888	8.73	8.532	8.8	8.234	8	8.236
83950	-6	8.988	8.891	8.869	9.13	8.944	9.315	7.687	8.621	8.625	8.028	8.917	7.857	8.841	8.92	8.998	8.176	nv	8.131	8.625	7.625	8.854	7.619	7.65	8.947	9.435	7.724	8.788	10	8.829	8.917	8.899	8.871	7.256	9.324	7.952	nv	8.399	8.479	8.951	7.525	8.668	10	9.016	8.914	7.936	7.739	8.752	8.935
84074	-4	4.871	4.305	4.592	4	5.076	4	4.516	5.793	4.485	4.843	4.165	5.786	4	5.929	4.948	5.097	4.809	4.799	5.264	5.5	5.296	6.133	4.927	4.791	5.206	5.09	5.336	5.086	5.015	4	4.104	4.911	4.133	4.817	5.476	5.464	4.504	4.251	4.906	5.248	6.211	5.539	4.776	4.389	5.072	4.573	4.722	5.203
84093	-4	5.442	4.912	5.255	5.435	5.364	5.292	6.104	5.33	4.954	5.46	4.784	5.491	5.579	5.691	5.304	5.459	5.045	5.538	5.388	5.52	5.299	5.444	5.329	5.515	5.503	5.342	5.231	5.387	5.626	5.554	5.569	5.237	5.498	5.589	5.663	5.586	5.414	5.148	5.579	5.437	5.583	5.357	5.65	5.43	5.632	5.125	5.032	5.401
84094	-4	5.559	4.992	5.362	5.448	5.28	5.388	5.862	5.324	5.393	5.522	4.302	5.487	5.704	5.643	5.306	5.712	4.906	5.342	5.478	5.492	5.338	5.557	5.512	5.836	5.394	5.511	5.242	5.244	5.622	5.74	5.587	5.444	5.424	5.676	5.572	5.601	5.456	5.109	5.397	5.47	5.591	5.416	5.532	5.45	5.498	5.45	5.206	5.437
84145	-4	4.514	4.368	4.343	4	4.676	4	4.295	4.844	4.317	4.434	4	4.672	4	4.939	4.429	nv	4.316	4.813	4.823	4.93	4.537	4.513	4.637	4.787	4.409	4.24	4.577	4.69	4.309	4	4.272	4.633	4.144	nv	4.61	4.87	4.335	4.419	4.362	4.427	5.494	4	4.504	4.099	nv	4.666	4	4.836
84172	-4	nv	5.201	4.856	nv	nv	5.276	5.528	5.494	nv	nv	5.158	5.472	5.578	5.586	6.296	5.207	nv	5.226	5.266	5.4	4.857	5.115	nv	5.499	5.309	nv	nv	nv	5.588	5.663	4.717	5.186	4.774	4.922	5.829	5.435	5.019	4.862	5.635	nv	5.344	5.664	5.399	4.805	5.206	4.947	5.573	5.134
84464	-4	4	4	4	4	4	4	4.67	4	4	4	nv	4	4	4.329	4	4	4	4	4	4.763	4	4	4	4.168	4	4.762	4	4	5.054	4	4	4	4	4	4	4	4	4	4	4	4	4	4	4	4	4	4	4
84493	-4	4.144	4	nv	4	4	4	4	4.402	4	4	4	4	4	4	4.52	4.508	4.015	4.492	4.37	4	4	4	4.743	nv	4	4.414	4.695	nv	4	4	4.281	4.926	4.115	4.713	nv	nv	4	nv	4	4	4	4.432	4	4.538	4.402	4.491	4	4.793
85021	-4	5.563	nv	5.55	5.922	5.661	nv	5.665	5.592	5.382	5.785	5.562	nv	5.588	5.455	5.729	6.461	5.609	6.067	5.661	5.945	6.206	nv	5.663	5.847	5.903	nv	5.808	5.624	6.161	5.489	5.855	5.844	nv	5.731	6.395	nv	5.673	5.334	5.593	5.904	6.187	nv	5.531	5.903	5.673	nv	5.482	5.712
85069	-4	4	4.583	4.282	4.045	4.155	4	4.553	4.629	4.118	4.222	nv	4.099	4	4.301	4	4	4	4.163	4	5.627	4.115	4.264	4.281	4.448	4.42	4	4.131	4.284	5.493	4	4	4.053	4.077	4.456	4.463	4	4	4	4.688	4.213	4.565	4	4.204	4.249	4.019	4.221	4	4.56
85234	-4	4.908	5	4.529	5.57	4.965	5.078	5.234	5.473	5.368	4.914	4.848	5.274	5.395	5.768	4.744	4.788	4.565	5.212	4.876	nv	4.73	4.857	4.869	5.223	5.492	4.773	5.247	5.427	5.517	4.947	4.434	4.861	4.37	nv	5.351	5.211	5.041	4.833	4.823	4.739	5.674	5.404	4.928	4.48	4.875	4.888	5.242	4.998
85235	-4	5.733	4.917	5.11	5.762	5.787	5.527	5.874	5.664	5.597	5.056	4.922	5.759	5.74	5.85	4.811	5.387	5.591	5.694	5.212	5.606	5.665	5.714	5.709	5.602	5.407	5.659	5.761	5.751	5.609	5.851	5.426	5.488	5.383	5.315	6.05	5.914	5.17	5.344	5.687	5.348	5.743	5.736	5.065	5.167	5.562	5.358	5.689	5.477
85236	-4	5.902	5.731	5.537	5.78	5.983	6.424	6.504	5.807	5.421	5.504	5.82	6.292	5.632	6.28	5.23	nv	nv	5.766	5.657	6.206	5.814	6.241	5.704	5.773	6.108	5.403	5.802	5.681	6.07	nv	5.788	5.78	5.632	5.763	6.617	5.817	5.558	5.766	5.829	5.717	6.274	6.332	5.456	5.557	5.702	5.73	5.754	5.885
85237	-4	nv	4.906	4.639	nv	nv	5.375	5.448	5.793	nv	nv	5.418	5.465	5.355	5.723	4.813	4.882	nv	5.532	4.952	5.378	5.179	5.351	nv	5.472	5.422	nv	nv	nv	5.495	5.184	4.855	4.798	4.688	4.783	5.109	4.952	4.818	5.133	4.796	nv	5.534	5.198	5.263	4.814	5.014	4.924	5.317	5.455
85239	-5	5.214	5.263	5	5.247	nv	nv	5.564	5	nv	5	5	5.298	5.347	5.621	5	5.478	5	5	5	5.352	5	5	nv	5	5	nv	5	5.164	5.509	5.403	5	5.114	5	5	nv	5.31	5.119	nv	5.456	5	5.265	5.031	5	5	5	5	5.228	5
85242	-5	5	nv	5	nv	nv	nv	5.329	5	nv	5	5	5	5	5.437	5	5	5	5	5	5	5	5	nv	5	5	nv	5	5	5	5	5	5.381	5	nv	nv	5	5	nv	5	5	5	5	5	5	5	5	5	5
85245	-4	4.405	nv	4	4	nv	4.18	4.475	4.411	nv	4	4	4.444	4.281	nv	4	4.09	nv	4.478	4	4.476	4.423	4.254	4.502	4.147	nv	nv	nv	nv	4.243	nv	4.316	4.522	4.024	4.625	4.459	4.421	4	4	4.437	nv	4.278	nv	4.373	4	4.469	4.16	4.186	4.037
85260	-4	4	4	4	4	4	4	4.707	4	4	4	nv	4	4	4.418	4	4	4	4	4	4.789	4	4	4	4	4	4	4	4	4.79	4	4	4	4	4	4	4	4	4	4	4	4	4	4	4	4	4	4	4
85262	-4	4	4	4	4	4	4	nv	4	4	4	nv	4	4	7.541	4	4	4	4	4	4	4	4	4	4	4	4	4	4	4	4	4	4	4	4	4	4	4	4	4	4	4	4	4	4	4	4	4	4
85323	-4	4	4	4	4	4	4	nv	4	4	4	nv	4	4	nv	4	4	4	4	4	5.599	4	4	4	4	4	4	4	4	5.198	4	4	4	4	4	4	4	4	4	4	4	4	4	4	4	4	4	4	4
85372	-4	4	4	4	4	4	4	4.852	4	4	4.226	nv	4	4	4.709	4	4	4	4	4	5.577	4	4	4	4	4	4	4	4	5.821	4	4	4	4	4	4	4	4	4	4	4	4.538	4	4	4	4	4	4	4
85431	-4	4	4	4	4	4	4	nv	4	4	4	nv	4	4	nv	4	4	4	4	4	5.976	4	4	4	4	4	4	4	4	4.69	4	4	4	4	4	4	4	4	4	4	4	4	4	4	4	4	4	4	4
85433	-4	4.524	4.688	4.459	4.757	4.55	4.442	4.578	4.679	4.364	4.513	nv	4.649	4.559	4.867	4.465	4.618	4.611	4.519	4.473	4.51	4.684	4.608	4.539	4.72	4.625	4.689	4.527	4.52	4.57	4.501	4.656	4.611	4.646	4.735	4.702	4.741	4.523	4.669	4.486	4.699	4.538	4.814	4.551	4.498	4.768	4.704	4.383	4.76
85442	-3.6	nv	5.299	5.07	nv	nv	5.212	5.343	5.376	nv	5.009	5.414	5.38	5.385	5.554	4.975	5.413	nv	5.355	4.954	5.411	5.259	5.418	nv	5.311	5.285	nv	nv	nv	5.469	5.232	5.347	5.211	5.307	5.388	5.296	5.206	5.187	5.283	5.069	nv	5.431	5.418	4.958	5.334	5.295	5.334	5.319	5.328
85459	-4	4.426	4	4.404	4.51	4.09	4.284	5.441	4.338	4.575	4.294	nv	4.42	4.469	5.42	4.374	4	4	4.283	4.152	4.465	4.121	4.409	4.64	4.509	4.454	4	4.088	4.299	4.617	4.522	4.546	4.437	4.52	4.59	4.528	4.673	4	4.244	4.326	4.319	4.3	4.534	4.51	4.585	4.59	4.537	4.211	4.593
85485	-4	4.693	4.711	4.718	4.76	4.725	4.645	nv	4.722	4.994	4.713	nv	4.728	4.772	5.984	4.716	4.74	4.744	4.696	4.746	4.811	4.7	4.78	4.804	4.775	4.742	4.731	5.054	5.049	4.7	4.738	4.676	4.788	4.707	4.75	4.777	4.729	4.633	4.735	4.722	4.753	4.652	4.873	4.779	4.721	4.766	4.809	4.761	4.756
85521	-4	4.199	4.24	4.247	4	nv	4	4	4	4	4.154	4.227	4	4.287	4	4.163	4	4	4	4.031	4	4	4.497	4	4	4.562	4	4.528	4.591	4	4	4	4	4	4.527	nv	4	4.442	4.28	4	4	4	4.442	4	4	4	nv	4	4.588
85536	-4	4	4.572	4	4	nv	4	4	4	4	4	4	4	4	4	4	4.055	4	4	4.94	4	4	4.305	4	4	4.005	4	4	4	4	4	4.043	4	4	4	nv	4	4	4	4	4	4	4	4	4	4	nv	4	4
85561	-4	4.75	nv	4.485	4.648	4.127	5.698	5.515	nv	nv	4.101	nv	4.508	4.85	5.376	4.74	4.254	4	4.467	5.137	4	4.255	5.209	4.666	4.837	nv	nv	4.623	4.507	5.283	4.77	4.646	4.478	4.514	nv	5.133	5.46	4.237	4.459	4.675	4.725	4	4.416	4.628	4.68	nv	4.646	4.354	4.508
85566	-4	4.155	4	4	4.149	4	4.2	6.836	4.555	4.019	4.024	4.696	4.593	4.119	5.877	nv	4	4	4.94	5.652	5.612	4.599	4.463	4	4.359	4	4.361	4.108	4.761	4.451	4	4	4.294	4.21	5.33	6.713	6.515	4.433	4	4.28	5.472	4.756	4.076	4	4.096	4	4.742	4.191	5.383
85700	-4	5.254	4.913	4.82	4.999	5.081	5.256	5.617	5.269	4.493	4.742	5.448	5.412	4.792	4.709	5.164	4.832	4	4.914	4.802	5.507	5.042	5.529	4.868	4.954	5.133	4.479	4.517	4.62	5.757	4.305	4.605	4.96	4.99	5.542	5.439	6.088	5.293	4.599	5.623	4.597	4.858	4.789	5.531	4.86	5.144	4.762	4.987	4.852
85743	-4	4	4	4	4	4	4	5.998	4	nv	4	nv	4	4	5.697	4	4	4	4	4	4	4	4	4	4	4	4	4	4	4	4	4	4	4	4	4	4	4	4	4	4	4	4	4	4	4	4	4	4
85759	-4	4	4.175	4	4	nv	4	4	4	4	4	4	4	4	4	4	4.074	4	4	4.952	4	4	4	4	4	4.047	4	4	4	4	4	nv	4	4	4.272	nv	4	4	4	4	4	4	4	4	4	4	nv	4	4
85775	1.9	-0.744	2.125	-0.384	-0.242	-0.553	-0.473	0.506	-0.082	-0.322	-0.161	-0.213	-0.581	0.001	-0.099	-0.746	nv	-0.296	-0.128	-0.204	-0.376	-0.382	-0.287	-1.87	-0.99	-0.163	-0.828	-0.33	nv	nv	-0.653	nv	-1.54	-1.58	0.509	-0.713	-0.397	nv	-1.87	-0.302	-0.415	0.083	0.936	-0.191	-0.401	-0.655	-0.836	0.859	-0.131
85776	-4	4.571	6.388	4.666	4.605	4.731	4.613	4.648	4.834	4.931	4.906	4.634	4.583	4.89	4.74	4.478	nv	4.606	4.909	4.828	4.617	4.723	4.708	4.582	4.837	4.765	4.632	4.713	nv	nv	4.391	nv	4.373	4.255	4.943	4.752	4.865	nv	4.45	4.652	4.562	4.635	5.512	4.81	4.634	4.747	4.689	5.092	6.292
85779	-4	4.292	8	4.358	4.626	4.415	4.433	4.619	4.616	4.591	4.67	4.399	4.48	4.571	4.672	4.092	nv	4.534	4.681	4.421	4.49	4.404	4.412	4.108	4.358	4.668	4.374	4.363	nv	nv	4.374	4	4.047	4	4.814	4.589	4.559	nv	4	4.514	4.398	4.57	4.866	4.677	4.422	4.479	4.3	4.648	4.381
85791	-4	5.159	4.446	4.037	4.572	5.302	4.828	4.446	4.721	4.53	4.757	4.749	4.637	4.646	4.548	4.688	4.912	4.689	4.747	4.658	4.276	5.26	4.834	4.734	4.773	5.218	4.708	4.757	4.636	4.694	4.573	4.809	4.602	4.482	4.354	4.829	4.794	4.698	4.526	4.756	4.604	4.84	4.741	4.776	4.449	5.104	4.767	4.754	4.588
86005	-4	4.962	5.006	4.898	4.911	5.31	5.484	5.196	4.782	5.77	4.902	5.249	4.977	4.947	4.898	4.895	4.572	5.846	4.969	4.788	4.947	4.89	4.911	4.902	4.942	5.871	5.884	5.756	5.804	5.216	5.785	4.8	4.902	4.926	4	4.999	4.895	4.888	4.891	4.933	5.922	4.964	4.908	4.972	4.907	4.935	4	4.892	4.878
86078	-4	6.493	6.25	6.798	6.848	6.45	6.722	6.312	5.867	6.547	6.442	5.37	6.586	6.384	6.46	6.798	5.904	6.166	6.391	6.344	6.218	5.712	6.344	5.972	6.362	nv	5.576	6.282	6.43	6.95	6.395	5.91	6.577	6.037	6.711	7.026	6.376	6.526	5.848	6.303	6.344	6.296	6.563	6.401	6.34	6.532	5.794	5.762	6.541
86100	-3.5	nv	4.977	4.817	nv	nv	4.947	5.126	5.147	nv	4.482	4.667	5.198	4.884	5.238	4.498	5.497	nv	4.849	4.791	5.21	5.063	5.092	nv	5.18	5.534	nv	nv	nv	5.114	4.913	4.685	4.706	5.05	5.069	4.889	5.901	4.78	4.658	4.993	nv	4.977	5.162	4.774	4.951	5.196	4.996	5.133	5.193
86140	-4	4	4	4	4	4	4	4.308	4	4	4	nv	4	4	5.444	4	4	4	4	4	4	4	4	4	4	4	4	4	4	4	4	4	4	4	4	4	4	4	4	4	4	4	4	4	4	4	4	4	4
86153	-4	4.265	4	4.163	4.448	4	4	4.63	4.59	4.429	4	nv	4.39	4.177	4.708	4.346	4	4	4.223	4.241	4	4.201	4.699	4	4.45	4.65	4.286	4.081	4	4.455	4	nv	4.55	4	4.66	4.568	4.514	4.252	4	4	4.341	4.491	4	4.342	4.341	4.738	4	4	nv
86225	-4	4	4	4	4	4	4	4	4	4	5.34	nv	4	4	5.828	4	nv	4	4	4	5.742	4	4	4	4	4	4	4	4	nv	4	nv	4	4	4	4	nv	4	4	4	4	4	4.099	4.277	4	4	4	4	4
86354	-4	5.371	5.689	5.178	5.192	5.553	5.403	5.603	5.507	5.049	4.803	5.138	5.424	5.134	5.268	4.935	5.009	5.414	5.527	4.785	5.378	5.298	nv	5.368	5.321	5.304	5.403	5.086	5.183	5.648	5.081	5.042	5.632	5.079	5.258	5.716	5.505	5.364	5.098	5.267	5.258	4.951	5.451	5.18	5.897	5.148	nv	5.444	5.095
86372	-4	6.276	5.778	5.877	5.854	5.818	5.368	7.172	6.205	5.441	6.034	6.127	6.499	5.436	6.852	5.945	6.055	5.166	6.423	6.171	6.305	6.042	6.448	6.078	5.713	6.938	6.803	6.032	6.283	6.8	4.381	6.066	5.968	5.9	6.552	6.234	6.89	5.769	5.908	6.522	6.112	6.087	5.431	6.133	5.907	6.314	6.303	6.101	6.203
86373	-4	6.038	5.378	5.683	5.375	nv	4.994	6.742	5.246	nv	5.484	5.974	6.015	5.333	6.204	5.728	5.524	nv	5.425	5.715	5.609	5.659	5.87	5.843	5.553	nv	nv	nv	nv	6.19	nv	5.728	5.769	5.67	6.224	5.752	6.54	5.1	5.486	6.386	nv	6.149	5.623	6.012	6.004	6.371	5.573	5.666	5.992
86374	-4	5.524	4.951	5.151	5.717	5.185	5.3	6.036	5.253	5.371	5.372	nv	5.589	6.2	5.593	5.481	5.375	4.804	5.386	5.523	5.292	5.605	5.632	5.331	5.397	5.802	6.392	5.198	5.223	5.712	5.458	4.941	5.393	5.191	5.601	5.588	5.804	5.377	5.006	5.542	5.534	5.3	5.062	5.309	5.067	5.543	5.371	4.944	5.11
86448	-4	4.616	4.284	4.444	4.371	nv	4.43	4.434	4.079	nv	4	4.453	4.38	4.41	4.618	4.643	4.595	nv	4.299	4.253	4.474	4.331	4.414	4.257	4.303	nv	nv	nv	nv	4.474	nv	4.501	4.353	4.391	4.32	4.527	4.482	4.318	4	4.454	nv	nv	4.831	4.502	4.413	4.478	4.45	4.117	4.346
86467	-4	4	4	4	4	4	4	5.878	4	4	4	nv	4	4	6.886	4	4	4	4	4	nv	4	4	4	4	4	4	4	4	4.822	4	4	4	4	4	4	4	4	4	4	4	4	4	4	4	4	4	4	4
86549	-4	4.779	4.725	4.766	4.793	4.765	4.828	4.461	4.751	4.645	4.748	4.706	4.828	4.797	4.714	4.715	4.808	4.702	4.911	4.79	4	4.713	4.749	4.847	4.769	4.721	4.778	4.87	4.767	4.488	4.742	4.76	4.823	4.746	4.844	4.848	4.771	4.851	4.763	4.739	4.76	4.542	4.735	4.734	4.747	4.727	4.749	4.726	4.805
86714	-4	4	4	4	4	4	4	nv	4	4	4	nv	4	4	8	4	4	4	4	4	4	4	4	4	4	4	4	4	4	nv	4	4	4	4	4	4	4	4	4	4	4	4	4	4	4	4	4	4	4
86715	-3.9	nv	6.66	5.888	nv	nv	6.184	5.487	6.134	nv	5.534	5.513	5.674	6.112	5.679	5.585	5.902	nv	6.052	5.58	5.802	5.838	5.98	nv	5.472	5.671	nv	nv	nv	5.561	6.308	5.578	5.995	5.471	5.975	5.345	5.468	5.592	5.424	5.947	nv	5.558	5.617	5.366	6.056	5.611	5.581	5.368	6.212
87015	-4	4	4	4	4	4	4	nv	4	4	4	nv	4	4	nv	4	4	4	4	4	5.617	4	4	4	4	4	4	4	4	nv	4	4	4	4	4	4	4	4	4	4	4	4.388	4	4	4	4	4	4	4
87112	-4	4	4	4	4	4	4	nv	4	4	4	nv	4	4	4.377	4	4	4	4	4	4	4	4	4	4	4	4	4	4	5.851	4	4	4	4	4	4	4	4	4	4	4	4	4	4	4	4	4	4	4
87119	-4	4	4	4	4	4	4	4.278	4	4	4	nv	4	4	6.079	4	4	4	4	4	5.531	4	4	4	4	4	4	4	4	5.948	4	4	4	4	4	4	4	4	4	4	4	4	4	4	4	4	4	4	4
87206	-3.8	nv	6.095	5.492	nv	nv	5.411	5.422	5.785	nv	5.357	5.298	5.613	5.377	5.467	5.06	5.27	nv	5.355	5.206	5.459	5.341	5.633	nv	5.152	5.804	nv	nv	nv	5.703	5.522	5.212	5.389	5.516	5.753	5.407	5.252	5.213	5.363	5.464	nv	5.513	5.572	5.085	5.299	5.606	5.129	5.414	5.401
87221	-6	9.377	9.705	9.365	9.189	8.608	8.422	9.376	10	8.323	8.424	6.625	10	7.093	9.29	9.226	8.794	8.263	10	8.406	10	9.796	10	8.571	9.162	10	9.763	9.29	9.87	10	6.806	7.994	9.157	9.97	10	10	7.732	7.993	9.232	9.354	9.461	10	nv	9.038	9.452	8.783	8.765	9.135	10
87222	-6	9.711	7.993	9.123	8.791	7.978	8.229	10	10	7.959	7.839	7.887	10	7.765	10	10	8.594	8.187	10	10	10	8.971	10	8.002	9.806	10	8.251	9.268	nv	10	6.528	9.051	8.877	8.766	10	10	8.736	8.204	8.338	9.581	9.048	9.843	8.405	8.492	9.321	10	8.996	9.96	9.703
87229	-4	4	4	4	4	4	4	nv	4	4	4	nv	4	4	nv	4	4	4	4	4	4	4	4	4	4	4	4	4	4	4	4	4.194	4	4	4	4	4	4	4	4	4	4	4	4	4	4	4	nv	4
87314	-4	5.849	5.794	6.344	6.331	5.821	6.306	6.282	5.428	5.868	5.856	4.641	6.257	5.7	5.784	5.868	5.556	5.835	5.713	5.554	5.655	5.436	5.696	5.522	5.656	nv	5.073	5.59	5.525	6.647	5.821	5.395	5.831	5.543	6.366	6.35	6.003	5.949	5.513	5.753	5.698	5.71	6.652	6.008	5.919	5.939	5.602	5.321	6.009
87413	-4	4.225	4.282	4	4.119	4	4.218	4.673	4	4	4	4	4	4	5	nv	4.789	4.642	4	4	4.303	4	4	4	4.357	4	4.544	4	4	4	4	4	4.263	4	4	4.391	nv	4.39	4	4.526	4	nv	5.496	4.577	4.453	4	4	4	4
87450	-4	4	4	4	4	4	4	nv	4	4	4	nv	4	4	nv	4	4	4	4	4	7.31	4	4	4	4	4	4	4	4	nv	4	4	4	4	4	4	4	4	4	4	4	4	4	4	4	4	4	nv	4
87500	-4	5.096	4.154	4.772	4.853	4.591	4.895	4.386	5.089	4.328	4.905	5.186	5.192	5.559	5.865	4.873	4.378	4.473	5.61	5.327	5.434	5.296	5.501	5.325	4.742	5.044	4.523	4.684	5.021	4.887	5.069	4.526	4.753	4.765	5.118	5.402	4.691	5.127	4.613	5.091	4.996	5.557	4.914	4.901	5.327	4.825	4.85	4.696	5.117
87509	-4	4	4.234	4	4.397	4	4.211	4.367	4	4	4	4	4.156	4.258	4.522	4	4.296	4.5	4	4	nv	4.435	4.085	4.212	4.387	4.61	4	4.402	4.179	4.656	4.35	4.411	4	4.209	nv	4.374	4.113	4.561	4	4.278	4	4.759	4.058	4.463	4	4	4.013	4.037	4.465
87511	-4	4.135	4.506	4	4.657	4.453	4	5	4.548	4.058	4.487	4.694	4.434	4.755	4.632	4.154	4.003	4.434	4.379	4.637	nv	4.708	4.546	4.427	4.684	4.65	4.632	4.297	4.757	4.754	4.429	4.425	4.576	4.248	nv	4.604	4.488	4.593	4	4.503	4.464	4.797	4.488	4.669	4.308	4.502	5	4	4.694
87596	-4	nv	4	4	4	4	4	4.495	4	4	4	4	4	4	4.225	4	4.481	4.301	4	4.479	4.652	4	4	4	4	4.032	4	4	4	4.466	4	nv	4	4	4	4.751	4.009	4.041	4	4	4	4.581	4	4	4	4	4	4	4
87837	-4	4.058	4.274	nv	4.418	nv	4.173	4.538	4.687	4	4.489	4	4.461	4.253	4.526	4	4.371	4.217	4.289	4.132	4.713	4.438	4.102	4.218	nv	4.304	4	4.565	nv	nv	4.357	4	4.827	4	4.22	nv	nv	4.031	nv	4.285	4.463	4.629	4.353	4.304	4.457	4.303	4.504	4.215	4.768
87862	-4	4	nv	4.227	4	nv	4	4.391	4.419	nv	4.51	nv	4.437	4.194	4.094	4.176	4	4	5.047	4.642	4	4.679	4.275	4.37	4.117	nv	4.067	4.29	4	4.375	4.413	5.499	nv	4.429	nv	4.618	4.565	4	4.33	4.512	4.272	4	4	4.426	4.209	nv	4	4	4
87868	-4	6.727	6.366	5.621	5.807	nv	nv	6.731	6.118	nv	4.775	6.385	6.344	6.642	6.415	6.431	nv	nv	6.659	6.362	6.646	6.622	6.713	6.337	6.016	nv	nv	nv	nv	6.276	nv	5.827	6.344	5.75	7.012	6.714	6.213	5.669	5.809	5.877	nv	6.746	6.354	5.974	5.803	6.683	6.396	6.149	6.488
87877	-4	4	4	4	4	4	4	4.527	4	4	4	nv	4	4	5.793	4	4	4	4	4	4	4	4	4	4	4	4	4	4	4	4	4	4	4	4	4	4	4	4	4	4	4	4	4	4	4	4	4	4
88054	-4	4.783	6	4	5.265	4.931	4.43	6.5	4.825	5.747	4.437	6.187	7.081	6.702	6.654	5.011	6.088	5.21	5.521	5.043	7.128	4.522	6.211	5.446	5.694	6.588	5.035	5.409	nv	nv	6.149	4.623	5.153	4.271	4.429	4.529	6.204	5.365	4.471	6.346	5.429	6.446	4.058	5.267	5.245	6.421	4.689	5.332	5.623
88065	-4	nv	4	4	4	4	4	4.164	4	4	4	nv	nv	4	4.192	4	4	4	4	4	6.305	4	4	4	4	4	4	4	nv	4.593	4	4	4	4	4	4	4	4	4	4	4	4	4	4	4	4	4	4	4
88128	-4	nv	4	4	nv	nv	4	4	4.661	nv	nv	4.258	4.416	4.085	4.705	4	4	nv	4.391	4.028	4	4.241	4.48	nv	4.351	4.59	nv	nv	nv	4	4	4	4	4	4.286	4	4.6	4	4	4.054	nv	4.022	4	4.127	4	4.271	4	4	4.41
88135	-4	5.483	4.615	4	4	4.499	4	4.721	4.301	4	4.049	4.445	5.248	4	4.695	4.343	4.682	4.712	4.053	4.716	4.386	4.364	4.688	4	4.323	4.382	4.399	4.341	4.956	4.235	4	4.099	4.182	4.044	4	4.757	4.618	4	4	4.676	4.078	4.476	4.505	4.545	4.128	4.409	4.712	4.512	4.379
88136	-4	4.4	4.514	4.382	4.333	4.352	4.334	4.65	4.768	4.405	4.751	nv	4.382	nv	4.792	nv	4.487	4.68	4.627	4.435	4.721	4.414	4.353	4.496	4.395	4.507	4.61	4.275	4.637	5.093	nv	4	4.65	4.11	nv	4.637	4.464	nv	4	4	4.13	nv	4.702	4	4.299	4.694	4	4.64	4.611
88421	-4	5.719	5.686	5.495	6.169	5.627	5.445	6.503	5.589	6.175	5.447	5.588	5.705	5.718	6.747	nv	6.474	5.527	5.686	5.863	5.69	5.51	5.662	5.482	5.667	nv	5.573	5.552	5.406	6.059	5.303	5.161	5.348	5.601	5.815	5.764	5.721	5.749	5.262	5.511	5.621	5.55	nv	5.663	6.426	5.586	5.967	5.663	5.641
88465	-4	4	4	nv	4	4	4	4	4	4	4	4	4	4	4	4	4	4	5	4	4	4	4	4	4	4	4	4	4	4	4	4	4	4	4	4	4	4	4	4	4	4.099	4	4	4	4	nv	4	4
88466	-4	4.38	4.508	nv	4.552	4.508	4.39	4.222	4.39	4.504	4	4.408	4.331	4	4.368	4.357	4.524	4.435	4.227	4.363	4.34	4.414	4.514	4.415	4.682	4.344	4.497	4.422	4.388	4.008	4.444	4.453	4.39	4.32	4.392	4.533	4.512	4.609	4.381	4.324	4.216	4.465	4.574	4.245	4.504	4.481	nv	4.535	4.565
88468	-3.9	nv	3.969	4.279	nv	nv	4.05	4.218	4.096	nv	4.996	4.104	4.57	3.98	4.23	3.903	4.13	nv	4.425	4.624	4.209	4.095	3.903	nv	4.256	4.862	nv	nv	nv	4.365	3.903	4.148	4.232	4.164	4.91	3.907	3.983	4.177	3.903	4.805	nv	4.446	3.903	4.29	4.067	4.128	4.412	3.993	4.615
88499	-4	4	4	4	4	4	4	4	4	4	4	4	4	4	nv	4	4	nv	4	4	4	4	4	4	6.313	4	4	4	4	4	4	4	4	4	4	4.408	4	4	4	4	4	4	nv	4	4	4	4	4	4
88795	-4	4	4	4	4	4	4	4.244	4	4	4.493	4	4	4	4.449	4	4	nv	4.254	4	4.272	4.071	4	4	4	4	4	4	4	4.441	4	4	4	4	4	4.31	4	4	4	4	4	4.228	4.352	4	4	nv	4	4	4
88871	-4	5.123	4.695	4.641	4.762	4.722	4.758	5.508	5.209	4.716	4.633	4.719	4.807	4.94	5.547	4.804	4.672	4.631	4.724	4.604	5.221	4.669	4.701	4.778	4.748	4.759	4.627	4.785	4.819	5.592	4.525	4.64	4.624	4.719	4.475	4.73	4.682	4.694	4.628	4.5	4.738	5.214	4.746	4.568	4.689	4.647	4.69	4.733	4.73
88876	-4	4.118	4.43	4.14	4.271	4.573	4.419	4.622	4	4.038	4.363	4.741	4.162	4.448	4.732	4	4.603	4.421	4.271	4.683	4.694	4.547	4.52	4.333	4.317	4.506	4.523	4.721	4.697	4.645	4.606	4.406	4.423	4.1	4.05	4.701	4.993	4.679	4.253	4.633	4.676	4.555	4.348	4.498	4.405	4.416	4.419	4	4.241
88903	-4	7.516	5.682	6.947	5.829	5.665	5.1	6.316	6.364	5.447	5.655	4.876	7.439	5.534	6.366	5.929	4.206	5.493	6.906	6.635	7.752	6.162	6.827	6.743	6.549	6.077	4.188	6.809	7.337	6.985	4.045	5.189	6.508	6.427	6.822	6.15	6.221	4.763	5.701	6.601	5.022	5.614	6.375	7.602	6.84	6.469	4.483	5.066	6.229
88915	-4	6.831	4.695	4.727	4.963	5	5.11	6.684	4.689	4.774	5.115	5.68	6.405	4.849	5.329	4.77	5.226	4.691	4.927	5.796	5.388	4.822	5.793	5.184	5.457	5.089	5.188	5.02	6.421	5.85	4.974	4.879	5.626	4.732	4.994	5.799	5.192	5.347	4.742	5.443	5.053	5.629	4.838	5.049	4.714	5.034	5.077	4.677	5.057
88927	-4	4	4.044	4	4.512	4	4	4.008	4	4	4	nv	4	nv	4.484	nv	4.124	4.444	4	4	4.18	4	4	4	4	4	4.285	5	4	5	nv	4	4	4	nv	4	4	nv	4	4	4	nv	5.214	4.334	4.284	4	4	4	4
88928	-4	nv	4.039	4	nv	nv	nv	4	4	nv	4.612	4	4	4.401	4	4.45	4.185	nv	4	4.59	4	4.085	4	nv	4.062	4.461	nv	nv	nv	4	4.132	4.849	4	4	4.244	4.087	4	4	4.013	4.168	nv	4.042	4.308	4.302	4.186	4.301	4	4	4.363
88941	-4	5.15	4.934	5.282	5.086	5.201	4.66	6.307	4.676	4.705	5.441	4.895	5.575	6.103	5.584	5.146	4.64	4.674	5.326	5.625	5.715	5.14	5.215	5.535	5.299	5.542	5.45	5.128	5.232	5.911	5.55	4.377	5.142	5.383	5.261	6.129	6.444	5.515	5.001	5.525	5.587	5.595	4.808	5.394	5.007	4.802	5.002	4.674	5.254
88947	-4	4	4	4	4	4	4	4	4	4	4	4	4	4	4.237	4	4	nv	4	4	4.063	4	4	4	4	4	4	4	4	5.019	4	4	4	4	4	4	4	4	4	4	4	4	4	4	4	4	4	4	4
88999	-4	4.455	4.692	4.54	4.638	4.775	4.495	4.711	4.689	4.524	4.664	4.771	4.683	4.774	5.535	4.598	4.757	5.473	4.775	4.685	4.762	4.721	4.729	4.573	4.995	4.758	4.725	4.6	4.496	4.911	4.81	4.709	4.763	4.515	4.703	4.977	4.69	4.496	4.744	4.523	4.559	4.69	4.749	4.809	4.715	4.618	4.796	4.478	4.766
89074	-4	4.873	4.601	5.108	4.793	4.826	4.722	5.205	4.781	5.201	5.012	5.267	5.297	5.057	5.137	5.129	4.682	4.839	5.161	5.063	6.064	5.555	5.67	5.305	4.726	5.56	4.83	5.464	4.893	5.094	4.777	4.938	4.982	5.053	5.326	4.735	5.231	4.765	5.016	4.999	5.096	4.767	4.768	5.516	5.232	5.148	5.542	5.371	4.801
89133	-4	4.615	4.493	4.689	4.666	4.331	4.9	4.144	4.269	4.534	4.495	nv	4.828	4.476	4.302	4.696	4.983	4.497	4.004	4.68	4.349	4.223	4.787	4.206	nv	5.363	4.442	4.768	4.87	4.311	4.618	4.156	4.366	4.519	4.594	4.466	4.68	4.654	4	4.538	4.654	4.552	4.654	4.564	4.541	4.55	nv	nv	4.687
89166	-4	4.34	4	4	4	4	4	4	4	4	4	4	4.581	4	nv	4	4	4	4	4	4	4	4	4	4	4	4	4	4.49	4	4	4	4	4	nv	4	4	4	4	4	4	4	4	4	4	nv	nv	4	4
89167	-4	4.856	4.749	4.803	4.783	4.933	nv	5.432	4.757	4.751	4.765	4.856	4.936	4.797	5.332	4.763	4.867	5.74	4.828	4.827	5.011	nv	5.15	4.873	4.835	4.979	4.847	4.846	4.845	nv	4.702	4.818	4.865	4.77	4.811	5.014	4.802	5.307	4.78	4.863	4.812	nv	5.861	4.805	4.724	4.783	4.891	4.73	4.915
89201	-3.6	nv	7.602	7.602	nv	nv	7.602	7.602	5.602	nv	7.602	7.602	7.602	7.602	7.602	7.602	7.602	nv	7.602	7.602	7.602	7.602	nv	nv	7.602	7.602	nv	nv	nv	7.602	7.602	7.602	7.602	7.602	7.602	7.602	7.602	7.602	7.602	7.602	nv	7.602	7.602	7.602	7.602	7.602	7.602	7.602	7.602
89280	-4	4	4	4.298	4	4.48	4.316	4.394	4.456	4	4	4.31	4.284	4.441	4.595	4.169	4	4.418	4.421	4.101	4.416	4.527	4	4.296	4	4.242	4.171	4.632	4.638	4.416	4.46	4	4.175	4	4.361	4.551	4.467	4.599	4	4	4.382	4.262	4	4.124	4.491	4.208	4.42	4	4.381
89303	-4	4.257	nv	4	4	4.06	4.078	4.759	4.402	4	4	4.098	4.495	4.469	4.923	nv	4	4.037	4.379	4	4.452	4	4.46	4	4	4.357	4	4	4	4.571	4.402	4	4	4	4.576	4.477	4.468	4.027	4	4.483	4.079	4.061	4.577	4.447	4.03	nv	4	4	4.081
89310	-4	4.995	4.913	5.393	5.455	nv	4.892	5.446	5.618	nv	5.642	5.434	5.451	5.404	5.466	4.941	5.581	nv	5.404	5.399	5.487	5.367	5.244	4.933	4.807	nv	nv	nv	nv	5.437	nv	4.995	5.452	5.251	5.36	5.228	5.264	5.168	4.746	5.326	nv	5.33	4.988	5.294	5.27	5.463	5.324	4.995	4.821
89419	-4	4	4.419	4	4	4.516	4	4.056	4	4	4.675	4.483	4.059	4	4.37	4	4.12	4.234	4.605	4	4.145	4	4	4.698	4.221	4	4	4.13	4.247	4.371	4	4.052	4	4	4.038	4.277	4.23	4	4	4	4	4.244	4	4	4.047	4	4	4.424	4.554
89457	-4	4	4	4	4	4	4	4	4	4	4.022	4	4	4	4	4	4.654	4.122	4	4.399	4	4	4	4	4	4	4	4	4	4.351	4	4	4	4	4	4.268	4	4	4	4	4	4	4	4	4	4	4	4	4
89671	-5	7.881	7.759	7.362	6.981	7.032	7.264	7.3	7.786	6.717	7.265	7.206	7.632	7.16	7.043	7.142	7.097	7.994	7.8	6.97	7.146	7.992	7.911	7.584	7.945	7.58	7.688	7.44	7.391	7.318	7.562	7.588	7.601	7.335	7.077	7.021	7.516	7.607	7.357	7.654	7.23	7.133	7.872	7.647	7.281	7.676	7.514	7.717	8.234
89671	-4	7.871	7.827	7.238	7.203	6.721	7.359	7.111	7.096	6.74	7.349	7.485	7.252	6.983	6.939	7.288	7.413	nv	7.649	7.141	6.626	7.706	7.597	7.561	7.761	7.38	7.262	7.348	7.439	7.248	7.322	7.689	7.275	7.121	7.082	6.939	7.418	7.506	7.067	7.367	7.32	6.959	7.886	7.587	6.921	7.493	7.362	7.535	7.913
89850	-4	4.758	4.684	4.627	4.685	nv	4.805	4.585	4.7	nv	4.62	nv	4.754	4.731	4.567	4.683	nv	nv	4.637	4.615	4.277	4.888	4.616	4.787	4.65	nv	nv	nv	nv	4	nv	4.714	4.542	4.499	4.73	4.234	4.725	4.782	4.624	4.632	nv	4.04	4.602	4.653	4.662	4.693	4.663	4.745	4.729
89936	-4	4	4	4	4	4	4	4	4	4	4	4	4	4	4	nv	4.972	4	4	4	4	4	4	4	4	4	4	4	4	4	4	4	4	4	4	4	4	4	4	4	4	4	nv	4	4	4	4	4	4
90311	-4	4	4	4	4	4	4	4	4	4	4	4	4	4	5.987	4	4.755	4	4	5.307	4	4	4	4	4	4	4	4	4	4.224	4	4	4	4	4	4	4	4.007	4	4	4	4	4	4	4	4	4	4	4
90318	-4	4	4	4	4	4	4	nv	4	4	4	4	4.228	4	8	4	4	4	4	4	4.497	4	4	4	4	4	4	4	4	4.215	4	4	4	4	nv	4	4	4	4	4	4	4	4	4	4	nv	nv	4	4
90411	-4	4.145	4.597	4.605	4.742	nv	4.6	4.55	4.764	nv	4.511	4.608	4.617	4.589	4.514	4.722	4.843	nv	4.577	4.639	4.394	4.743	4.788	4.323	4.613	nv	nv	nv	nv	4.731	nv	4.537	4.729	4.611	4.682	4.677	4.574	4.778	4.748	4.331	nv	5.267	5.07	4.599	5.286	4	nv	4.55	5.051
90487	-4	4.429	4.874	4.203	4.259	4.807	4.091	4.655	4	4	4.137	4	4.352	4.154	4.324	4.234	4.442	4.591	4.107	4.262	4.337	4.174	4.711	4.024	4.049	4.664	4.232	4.713	4.486	4.56	4.573	4.298	4.211	4	4.34	4.624	4.259	4	4	4.478	4.491	4.27	4.855	4.254	4.294	4.052	4	4.186	4.131
90558	-4	4	4	4	4	4	4	4	4	4	4	4	4	4	4	nv	4.879	4	4	4	7.388	4	4	4	4	4	4	4	4	4	4	4	4	4	4	4	4	4	4	4	4	4	nv	4	4	4	4	4	4
90598	-4	4.295	4	5.729	4	5.01	4	4.128	4.218	4.002	4.125	4	5.814	4.654	4.569	4.919	4	4	4.409	4.175	4.676	4.539	4.544	4.261	4.695	4.331	4	4.248	5.133	4	4	4.485	4.887	4	5.35	4.214	4.574	4.124	4	4.655	4.222	4.356	4	4.073	4.523	4.106	4	4.133	5.24
90615	-4	4.307	4	4	4	4.283	4	nv	4	4	4	4	4.049	4	nv	4	4	4	4	4	5.13	4	4	4	4	4	4	4	4.25	4.658	nv	4	4	4	nv	4	4	4	4	4	4	7.891	4	4	4	nv	4	4	4
90616	-4	4.873	4	4	4	4	4	6.843	4	4	4	4	4.473	4	4	4	4	4	4	4	4	4	4	4	4	4	4	4	5.087	4.203	nv	4	4	4	4	4	4	4	4	4	4	5.466	4	4	4	4	4	4	4
90630	-4	4	4.63	4	4	4	4.277	4.477	4.718	4	4.31	4.517	4.069	4.282	4	4.04	4.316	4.057	4.55	4.255	4.403	4	4.252	4.725	4.41	4.081	4	4.37	4.389	4.55	4	4.128	4	4	4.361	4.098	4	4.026	4.3	4.075	4.149	4.336	4.242	4	4.004	4.336	4.469	4.469	4.75
90636	-4	8	6.064	6.405	5.877	4.991	5.665	7.721	8	8	4.968	8	8	6.348	8	6.998	5.09	6.965	7.765	6.356	8	7.559	8	6.766	nv	7.854	6.536	8	8	7.806	4.794	6.655	6.901	8	8	8	7.984	8	6.095	6.348	6.873	7.236	6.801	5.991	7.397	7.409	7.014	6.596	8
90737	-4	5.794	5.705	5.512	5.71	5.766	5.692	6.423	5.725	5.833	5.536	5.691	5.711	5.775	5.767	5.735	5.78	5.527	5.672	5.776	5.684	5.703	5.777	5.65	5.676	5.745	5.697	5.674	5.659	5.673	5.654	5.692	5.729	5.494	5.674	5.719	5.754	5.642	5.639	5.731	5.759	5.907	5.779	5.686	5.609	5.801	5.717	5.59	5.685
90788	-4	4	nv	4	4	nv	4	4	4	4	4	4.139	4	4	4.465	4	4.523	4	4	4	4	4	4	4.113	4.366	4	4	4	4	4	4	4	4	4	4	4	4	4	4	4	4	4	nv	4	4	4	4	4	4
90810	-4	4.923	4	4	4	4.864	5.285	5.45	4	4.739	4.396	4	4.628	4.014	5.533	4.744	4.287	4.639	4.056	4.04	5.139	4	4.946	4.91	5.269	4	4.588	5.091	4.757	5.505	4.896	4.598	4	4	4.081	4.157	4.004	4.395	4.209	4.906	4.282	5.169	5.231	5.031	4.441	4.708	5.534	4.477	4.017
90829	-4	4.694	4.46	4.302	4.135	4	4.46	4.595	4.787	4	4.016	4.773	4.559	4.652	4.883	4.382	4.751	4.456	5.187	4.187	5.07	4.252	4.723	4.914	4.733	4	4	4.549	4.54	4.61	4	4.019	4.283	4.268	4.401	4.292	4	4.028	4.222	4.091	4	4.758	4.563	4.081	4.327	4.728	4.7	4.771	5.094
90862	-4	nv	4.639	4.35	4.474	4.534	4.493	4.603	4.697	4.494	5.174	4.523	4.458	5.133	4.515	4.556	4.749	4.986	4.524	4.717	4.675	4.76	4.766	4.529	4.573	5.46	4.42	4.627	4.509	4.848	4.512	nv	4.531	4.25	4.524	4.645	4.657	4.532	4.177	4.431	4.466	4.823	4.664	4.555	4.47	5.004	4.564	4.391	4.743
90898	-4	4	4	4	4	4.269	4	4.502	4.015	4.279	4.626	4	4.052	4.388	4.956	4	4.933	4	4.313	4.355	4.738	4	4	4	4	4.249	4	4	4	5.134	4.229	4	4.091	4.164	4.194	4.553	4.005	4.089	4	4	4	4	4	4	4	4	4	4	4
91580	-4	7.652	7.413	7.923	7.868	7.372	7.511	6.21	7.326	7.716	7.758	6.984	7.582	7.511	7.418	7.473	7.251	7.601	7.556	7.451	7.536	7.489	7.504	7.196	7.627	7.382	6.791	7.354	7.396	7.778	7.623	7.294	7.942	7.533	7.829	8	7.924	7.815	7.482	7.422	7.492	7.404	7.555	7.628	7.524	7.502	7.168	6.889	7.529
91768	2.2	-0.174	-0.432	-0.266	-0.355	0.052	nv	-0.231	0.157	-0.116	0.003	-0.368	-0.391	-0.445	0.481	-0.468	-0.413	-0.304	-0.315	0.262	0.06	0.025	-0.362	-0.412	0.214	-0.26	-0.358	0.211	0.023	0.017	-0.447	-0.297	-0.461	-0.426	0.132	0.255	-0.222	-0.419	-0.432	-0.255	-0.224	0.297	-0.393	-0.202	-0.462	-0.058	-0.339	-0.197	0.445
91771	-4	4.362	4.218	4	4.766	4	4	4.481	4	4	4	nv	4.297	nv	4.002	nv	4.243	4.522	4	4.308	4.385	4	4	4.582	4	4.086	4.704	4	4	4	4	4	4.111	4	nv	4.459	nv	nv	4	4.27	4	nv	nv	4.127	4.441	4.696	4	4	4.242
91874	-3.6	nv	5.24	5.361	nv	nv	5.371	5.37	5.125	nv	5.136	5.326	5.036	5.292	5.403	5.255	5.388	nv	5.089	5.17	5.115	5.195	5.134	nv	5.236	5.117	nv	nv	nv	5.197	5.203	5.28	5.152	5.13	5.541	5.048	5.327	4.998	5.054	5.696	nv	5.419	4.888	5.407	5.22	5.17	5.292	5.176	5.315
91994	-3.7	nv	3.992	3.791	nv	nv	4.809	3.88	3.733	nv	3.821	3.699	3.764	4.123	4.049	3.768	4.335	nv	3.699	3.732	3.882	3.699	3.699	nv	3.699	3.832	nv	nv	nv	4.09	3.808	3.878	3.768	3.699	3.751	4.009	3.991	4.451	3.699	4.711	nv	4.028	4.014	3.861	3.818	3.699	3.739	3.699	4.002
92188	-4	6.698	6.288	6.388	7.595	nv	6.132	6.344	6.019	nv	nv	6.178	6.039	6.011	6.406	6.208	5.563	nv	6.136	6.118	5.564	6.059	6.492	6.317	7.472	nv	nv	nv	nv	6.336	nv	nv	6.338	6.169	6.382	6.143	6.513	6.268	6.164	6.505	nv	5.915	6.59	6.424	6.775	6.652	5.569	5.625	6.331
92227	-4	4.42	4	4.955	4.659	4	4.315	4.716	nv	4.126	4.472	nv	4.362	4.732	4.709	4	4.035	nv	4.612	4.22	5.18	4.405	4.335	4	4.482	4.643	4.332	4.637	4.367	4.95	4.245	4	4	4.423	4.638	4.754	4.283	nv	4.199	4.384	4.404	nv	4.587	4.06	4.625	4.174	nv	4	4.718
92228	-4	4	4	4.17	4	4.411	4	4	4	4	4.232	4	4	4	4.152	4	4	4	4	4	4	4	4	4	4	4	4	4	4	4.101	4	4	4	4	4.391	4	4	4	4	4.218	4	4.407	4	4	4	4	4	4	4.064
92339	-4	4	4	4	4	4	4	8	4	4	4	4	4	4	4	4	4	4	4	4	4	4	4	4	4	4	4	4	4	4.077	4	4.07	4	4	4	4	4	4.05	4	4	4.139	8	4	4	4	4	4	4	4
92412	-4	4.888	4.891	4.876	4.831	4.721	5.106	5.13	4.838	4.769	5.248	5.076	4.865	4.783	5.781	4.993	4.866	4.913	4.928	4.842	5.326	4.807	4.919	4.907	4.822	5.006	5.156	4.921	4.967	5.243	4.835	4.865	4.906	4.841	4.891	5.023	4.954	4.907	4.802	4.653	4.967	5.626	4.854	4.733	5.063	4.858	4.844	4.846	5.494
92494	-4	7.037	5.713	5.691	6.461	7.324	7.754	8	6.709	5.696	5.992	6.08	6.453	7.059	4	6.288	6.594	6.434	6.575	6.491	7.82	6.358	7.941	7.806	6.798	6.732	6.251	6.494	7.511	7.993	6.069	7.376	6.375	6.322	6.248	7.72	6.793	6.615	6.169	6.563	6.135	6.522	6.664	5.78	5.714	5.985	6.321	6.366	7.087
92495	-4	4.964	nv	5	5.473	5.757	nv	7	nv	4.788	4.809	4.944	5.217	5.29	5.524	5.326	nv	4.665	5.221	4.841	5.657	5.749	6.357	5.841	5.24	5.352	nv	5.557	5.191	6.567	4.617	5.544	5.578	4.976	5.127	6.235	5.34	4.773	4.777	4.748	4.896	4.959	5.096	5.095	4.62	4.631	4.68	5.144	5.551
92497	-4	5.435	4.696	4.401	4.677	nv	5.54	6.711	5.105	4.663	4.647	4.955	5.418	5.21	5.616	4.645	5.263	4.364	5.445	5.152	5.661	4.857	6.327	5.807	5.586	4.993	5.245	5.559	5.305	6.518	4.916	5.7	5.498	4.793	4.709	6.204	4.842	4.794	4.896	4.984	5.046	5.518	5.075	4.953	4.6	4.795	nv	4.783	5.236
92498	-4	4.692	nv	4.663	4.673	5.387	nv	6.482	nv	4.762	4.581	4.783	5.606	5.46	4	4.785	nv	4.747	4.892	4.745	5.467	5	6.139	5.442	5.213	4.861	nv	5.209	5.4	6.106	4.55	5.353	5.047	4.761	4.81	5.567	4.923	4.706	4.552	5	4.868	4.513	5.41	4.754	4.743	4.605	4.795	5.044	5.39
92499	-4	5.32	nv	4.994	5.376	5.701	nv	6.724	5.357	4.823	4.738	5.286	5.763	5.132	5.678	5.078	nv	5.028	4.943	4.833	5.472	5.607	5.78	5.767	5.073	5.068	5.033	5.426	5.326	5.827	4.476	5.363	5.497	4.92	4.957	5.948	5.019	4.766	4.674	4.719	4.829	5.257	4.975	4.987	4.732	5.242	4.621	5.454	5.467
92504	-4	5.627	nv	4.904	4.805	5.473	nv	5.486	5.19	4.83	4.721	4.863	5.718	5.342	5.128	5.21	nv	5.575	5.405	5.224	5.511	5.104	5.518	5.55	5.272	5.291	5.426	5.365	5.445	5.526	5.319	4.876	5.08	4.738	5	5.924	5.614	5.435	4.661	5.363	5.432	5.274	5.376	4.73	4.842	5.276	5.128	4.977	5.626
92506	-4	5.448	4.696	4.773	5.065	nv	5.624	6.306	5.28	4.845	5.057	5.236	5.58	5.436	5.611	4.73	5.347	5.202	5.394	5.641	5.687	4.95	5.838	5.672	5.522	4.985	5.453	5.576	5.426	5.94	5.371	5.691	5.43	5.11	4.894	5.759	5.197	5.542	5.053	5.627	5.082	5.546	5.607	5.332	4.772	5.008	nv	5.148	5.366
92510	-4	4.856	4.708	4.68	4.711	nv	5.321	5.664	4.71	4.762	4.644	5.427	4.839	4.91	5.297	4.648	4.816	4.534	4.757	4.879	5.175	4.485	5.71	5.459	4.965	4.736	4.911	4.871	4.832	5.708	4.726	5.25	5.017	4.752	4.74	5.435	4.747	4.823	4.678	4.792	4.805	4.837	4.841	4.729	4.683	4.741	nv	4.712	4.931
92585	-4	5.235	4.453	4.784	4.937	5.091	5.304	5.342	4.905	5.126	4.717	nv	5.311	4.952	6.397	4.973	5.655	5.823	5.139	5.034	5.769	4.844	6.165	5.662	5.476	5.585	5.181	5.419	5.315	6.867	5.426	4.409	4.809	4.823	4.884	5.965	5.725	4.988	4.849	5.353	5.077	5.309	5.53	5.288	4.931	5.131	5.316	4.759	4.851
92600	-4	4.394	4	4.413	4.534	4.124	4.517	nv	4.737	4.466	4	4.66	4.463	4.495	nv	4.51	4.424	4	4.445	4.391	4.168	4.55	4.608	4.593	4.705	4.46	4.573	4.647	4.361	4.549	4.423	4	4.649	4	4.586	4.673	4.415	4.415	4	4.508	4.655	4.571	nv	4.637	4.549	4.594	4.702	4	4.508
92828	-4	4	4.134	4.215	4.335	4.161	4	nv	4.389	4	4	nv	4.05	4.292	nv	4.459	4.139	4.411	4.076	4	4.372	4.449	4.016	4	4.404	4	4.136	4	4	4.184	4.074	4.107	4	4	4.234	4.402	4.271	4	4.134	4.143	4.459	4.411	4.815	4.179	4.662	nv	4.574	4.087	4.258
92835	-4	nv	4.747	4.671	4.535	4.634	4.692	5.152	4.745	4.694	4.615	4.773	4.72	4.674	4.55	nv	4.704	4.434	4.819	4.931	5.99	4.795	4.721	4.595	4.538	4.622	4.584	4.752	4.719	5.543	4.539	nv	4.492	4.599	4.93	5.291	4.856	4.659	4.38	4.699	4.606	5.34	4.58	4.635	4.649	4.85	4.434	4.751	4.817
92859	-4.5	5.588	5.267	4.837	5.055	5.937	5.804	6.254	5.104	5.054	5.451	4.776	5.113	5.418	5.62	5.198	5.508	5.652	5.346	5.703	5.724	4.847	5.69	5.469	5.733	5.582	5.381	5.132	5.467	5.648	5.207	5.075	5.535	4.887	5.132	5.786	5.581	5.322	5.186	5.46	5.392	5.699	5.543	5.643	4.93	5.63	5.621	5.377	5.637
92896	-4	4.605	4.553	4	4.135	4.151	4.786	4.66	4.481	4.063	4.223	4.239	4.433	4.44	nv	4.453	4.729	4.471	4.307	4.466	4.46	4	4.739	4.338	4.669	4.483	4.665	4.283	4.214	4.518	4.121	4.071	4.508	4	4.444	4.747	4.464	4.285	4.611	4.461	4.773	4.638	4.57	4.533	4	4.779	4.664	4	4.486
92937	-4	5.37	4.345	4.582	5.454	5.156	5.364	6.161	5.614	4.797	4.713	4.987	5.368	5.341	6.132	4.553	5.598	4.735	4.98	4.813	5.756	4.641	5.379	5.063	5.47	5.481	5.172	5.292	5.166	6.122	5.287	4.688	4.895	4.632	4.773	5.529	5.14	5.739	4.852	5.153	5.252	5.635	5.607	4.829	4.607	4.939	4.808	4.955	4.818
92941	-4	4.755	5	4.607	4.908	4.676	4.654	5.52	4.575	4.073	4.902	4.378	4.761	4.822	5.56	4.745	4.724	4.85	4.771	4.861	4.929	4.556	4.798	4.565	5.232	nv	4.71	4.796	nv	nv	4.864	4.522	4.805	nv	nv	4.82	4.891	4.756	4	4.763	4.885	4.913	4.802	4.729	4.741	4.762	nv	4.837	4.878
92954	-4	6.674	6.579	7.165	7.328	6.843	7.271	7.218	6.423	6.785	6.648	6.488	6.959	6.692	6.464	6.645	6.373	6.347	6.674	6.508	6.081	6.16	6.653	6.381	6.637	nv	6.114	6.566	6.549	7.582	6.705	6.167	6.953	6.409	7.238	7.474	7.008	7.001	6.24	6.573	6.578	6.504	nv	6.767	6.757	6.887	6.489	6.111	7.035
92987	-4	4	4.423	4	4	4	4	4	4	4	4.049	4	4	4	nv	4	4	4	4	4	4	4	4	4	4	4	4.258	4	4	4	4	4	4.449	4	nv	4	4	4	4	4	4	nv	4	4	4	4	4	4	4
92988	-4	4.984	4.37	4.564	4.375	4.287	4.53	5.907	5.091	4.539	4.261	4.64	4.851	4.712	4.864	4.335	4.587	4.535	4.617	4.515	4.831	4.528	4.976	4.947	4.604	4.484	4.586	4.686	4.889	5.493	4.515	4.514	4.658	4.237	4.625	4.888	4.474	4.129	4.256	4.664	4.664	5.037	4.628	4.546	4.425	5.096	4.554	4.194	4.752
93033	-4	4	4	4	4	4	4	4	4	4	4	nv	4	4	4	4.581	4	4	4	4	4	4	4	4	4	4	4	4	4	4	4	4	4	4	4	4	4	4	4	4	4	4	4	4	4.739	nv	4	4	4
93047	-4	nv	4	4	nv	nv	nv	4.488	4.114	nv	4	4	4	4.128	4.338	4	4	nv	4	4	4.322	4	4	nv	4	4.037	nv	nv	nv	4.341	4	4	4	4	4	4.704	4	4	4	4	nv	4.292	4	4	4	4	4	4	4
93049	-4	4.4	4	4.112	4.045	4.005	4	4.513	4	4	4	nv	4.507	4	4.585	4	4	4	4	4	4	4	4.637	4	4	4.664	4	4.599	4	4	4.122	4	4.183	4	4.275	4	4	4.752	4	4	nv	4.478	nv	4	4	nv	4	4	4
93050	-4	4	4	4	4	4	4	4.368	4	4	4	4.395	4	4	4	nv	4	4	4	4	4	4.218	4.117	4	4	4	4	4	4	4.444	4	4	4	4.171	4.13	4	4.419	4.285	4	4	4	4	nv	4	4.215	4	4.495	4	4
93131	-4	5.452	4.907	4.793	4.999	5.441	5.273	5.817	5.763	4.921	4.824	4.805	5.352	5.367	5.703	4.91	5.615	5.302	5.368	4.793	5.52	4.92	4.978	5.512	5.403	5.339	4.847	5.294	5.332	5.79	5.111	4.804	5.306	4.8	4.77	5.498	5.162	5.348	4.756	5.208	4.934	5.754	5.213	4.9	4.758	4.976	5.49	5.097	5.319
93132	-4	nv	4.116	4	nv	nv	4.176	4.038	4.255	nv	4	4.593	4	4	4.501	4.8	4.612	nv	4.306	4	4.485	4	4.15	nv	4.519	4.022	nv	nv	nv	4.167	4	4	4	nv	4.248	4	4	4	4	4	nv	4	4	4	4.273	4	4	4	4.114
93134	-6	8.346	7.547	8.33	8.374	8.293	7.918	8.352	7.567	8.577	8.125	7.438	8.094	7.726	8.211	8.086	7.504	8.185	7.674	7.738	7.662	7.537	7.781	7.678	7.849	7.795	7.421	7.97	7.651	8.52	7.819	7.637	8.503	7.927	8.113	8.49	8.389	8.129	8.005	7.9	8.028	7.697	7.925	8.144	7.95	8.091	7.7	7.432	8.075
93134	-4	8	nv	8	8	7.599	7.938	8	7.487	7.889	7.809	7.678	8	7.584	7.853	8	7.651	nv	7.628	nv	7.531	7.629	7.816	7.518	7.686	7.744	7.433	7.584	7.763	8	7.852	7.649	8	7.661	8	8	7.791	8	7.547	7.776	7.749	7.687	8	8	8	8	7.74	7.531	7.803
93135	-4	4.99	4.792	5.046	5.327	4.997	4.846	5.556	5.817	4.973	4.882	5.568	5.337	5.496	5.725	nv	4.791	4.967	5.556	4.944	5.827	4.924	5.592	5.699	5.154	5.191	4.996	5.092	5.325	5.356	4.714	4.774	4.892	4.931	5.326	5.313	4.8	4.906	4.831	5.027	4.984	nv	5.963	4.967	5.115	5.808	5.061	5.235	5.742
93241	-4	4.684	4.692	4.861	4.757	4.796	4.557	5.311	5.047	4.686	4.524	nv	4.758	4.766	5.531	5.033	4.621	4.766	4.863	4.898	4.983	4.948	4.896	4.973	4.719	4.627	4.743	4.724	4.806	5.443	5.023	4.565	4.828	4.58	5.163	5.017	5.306	4.598	4.562	4.933	5.294	5.619	4.536	4.719	5.895	4.717	4.931	4.656	5.087
93277	-4	4	4	4	4	4	4	nv	4.104	4	4	nv	4	4	nv	4.961	4.064	4	4.022	4	4	4	4	4.452	4	4	4	4.291	4	4.101	4	4	nv	4	4	4.133	4.97	4	4	4	4.476	4	4	4	4.991	nv	4	4	4
93352	-4	4.793	4.767	4.864	4.802	4.807	4.74	nv	4.754	4.848	4.748	nv	4.82	4.846	nv	4.811	4.85	5.583	4.855	4.94	5.354	4.74	4.783	4.854	4.867	4.988	4.788	4.851	4.765	5.685	4.764	4.638	4.833	4.636	nv	5.21	4.82	4.854	4.752	4.954	4.888	5.303	4.793	4.945	4.879	nv	4.783	4.753	4.885
93354	-4	4.599	4.409	4.95	4.296	4	4.416	nv	4.553	4.287	4.677	nv	4	4	nv	5.021	4.556	4.522	4.519	4.164	5.819	4.331	4.234	4.033	4.355	4.639	4.696	4.334	4.093	6.204	4.332	4.236	5.34	4.307	5.233	5.381	4.65	4.634	4	4.446	5.479	5.448	4.14	4.269	4	4.204	4.469	4	nv
93355	-4	4	4	4	4	4	4	8	4	4	4	4	4	4	nv	4	4	4	4	4	4	4	4	4	4	4	4	4	4	4	4	4	4	4	nv	4	4	4	4	4	4	4	4	4	4	4	4	4	4
93360	-4	4	4	4	4	nv	4	4	4	4	nv	4	4	4	4	4	nv	4	4	4	4	4	nv	4	4	4	4.947	4	4	4	4	4	4	4	4	4	4	nv	4	4	4	nv	nv	4	4	4	4	4	4
93373	-4	6.993	7.032	7.473	7.394	7.171	7.44	5.667	6.324	7.196	7	6.601	7.395	6.802	6.882	6.99	6.698	6.951	6.837	6.868	6.922	6.498	6.865	6.539	6.773	nv	6.23	6.59	6.718	7.565	6.851	6.408	7.191	6.686	7.395	7.491	7.326	7.216	6.498	6.812	6.827	6.588	7.498	7.138	7.264	6.984	6.593	6.317	7.234
93419	-3.7	nv	5.691	5.431	nv	nv	6.095	5.034	6.119	nv	5.615	5.374	6.075	5.635	5.301	5.418	6.361	nv	5.931	5.598	5.094	5.585	5.699	nv	6.049	5.595	nv	nv	nv	5.436	5.459	5.459	5.686	5.619	5.814	5.715	6.358	6.322	5.354	6.282	nv	5.149	5.914	5.674	5.739	5.734	5.438	5.584	6.063
93489	-4	5.211	4.33	4.701	5.152	4.775	5.024	5.807	5.05	4.393	5.473	5.401	5.056	4.934	5.505	4.77	4.776	4.658	4.949	4.616	5.107	4.574	5.139	5.005	5.05	5.078	4.833	4.867	4.756	5.344	4.753	4.292	5.42	4.345	5.042	6.377	5.088	4.797	4.788	4.895	4.889	5.568	5.099	4.847	5.21	5.228	4.548	4.601	5.238
93492	-4	nv	4	4	nv	nv	4	4.417	4	nv	4	4	4	4.129	4.412	4.075	4	nv	4	4.137	4.276	4	4.072	nv	4	4.005	nv	nv	nv	4	4	nv	4	4	4	4.133	4	4	4	4	nv	4.265	4	4	4	4	4	4	4
93674	-4	5.186	4.777	4.819	4.713	4.891	4.586	4.985	4.86	4.822	4.777	5.152	5.239	5.032	5.175	4.786	5.178	4.698	5.416	4.859	5.591	5.045	5.306	5.648	4.762	4.876	4.989	4.969	4.97	5.075	4.611	4.532	4.65	4.773	5.046	4.957	4.992	4.772	4.627	4.826	5.07	5.273	5.44	4.841	4.906	5.491	4.911	4.717	5.135
93681	-4	5.114	5.458	5.459	5.405	nv	5.44	5.569	5.373	nv	5.288	5.346	5.499	5.31	5.523	5.41	5.251	nv	5.305	5.409	5.466	5.191	5.424	5.123	5.445	nv	nv	nv	nv	5.435	nv	5.329	5.393	5.221	5.476	5.371	4.98	5.295	4.771	5.289	nv	5.495	5.256	5.212	5.213	5.452	5.378	5.253	5.547
93734	-4	4.382	4.347	4	4.572	nv	4.628	4.55	4.693	nv	4.382	4.763	4.455	4.523	4.731	4.403	4.646	nv	4.615	4.287	4.663	4.973	4.565	4.735	4.707	nv	nv	nv	nv	4.535	nv	4.474	4.022	4.407	4.522	4.529	4.159	4.169	4.521	4.179	nv	4.459	4.603	4.144	4.282	4.905	4.713	4.691	4.781
93739	-4	5.961	4.488	5.471	5.092	6.086	4.924	5.378	5.996	5.268	5.219	5.491	5.474	4.92	5.493	6.14	5.167	6.306	5.436	4.971	5.555	5.63	5.648	5.374	5.577	5.505	5.201	5.389	5.326	5.259	4.932	5.496	5.526	5.356	5.598	5.546	5.402	5.074	4.942	5.869	5.459	5.617	5.145	6.255	6.249	6.151	5.498	5.086	5.837
93819	-1.7	1.699	3.274	2.043	2.264	1.913	2.126	1.83	2.344	1.991	1.699	2.243	2.012	2.092	1.989	1.699	2.028	1.916	2.521	2.265	2.167	1.846	2.202	1.7	2.357	2.182	1.832	1.962	nv	1.949	1.963	1.699	1.699	2.027	2.366	2.49	1.889	2.429	1.699	2.407	1.772	2.39	2.59	2.67	2.11	1.819	2.097	nv	2.563
93846	-4	4.112	4	4.158	4.278	nv	4.347	4.549	4.383	4	4.279	4.423	4.363	4.557	4.351	4	4.639	4	4.38	nv	4.149	4.082	4.03	4	4.157	4.052	4.351	4.314	4.215	4.045	4.338	4.367	4.045	4.044	4.373	nv	4.383	nv	4	4.578	4.325	4.722	4.536	4.268	4.077	4	nv	4.068	4.447
93868	-4	5.6	4.874	6.428	5.174	5.941	6.527	5.178	5.878	5.948	4.205	5.557	5.338	4	4.93	5.612	5.387	5.516	5.211	5.095	5.381	6.409	4.93	5.263	5.879	5.539	5.18	5.325	4	5.102	4	5.892	5.878	5.285	4	5.798	5.952	5.684	4.979	5.64	6.044	5.382	4.578	5.89	5.858	5.638	5.857	5.499	5.957
93948	-4	4	4.365	4	4	4.813	4	4	4	4	4.225	4	4	4	4.595	4	4.049	4.102	4	4	4	nv	4	4	4	4.014	4	4.064	4	4	4	4	4	4	4	4	4	4	4	4	4	4	4	4	4	4	4	4	4.522
93967	-4	4	4	4	4	4	4	nv	4	4	4	nv	4	4	nv	4.888	4	4	4	4	4	4	4	4	4.723	4	4.42	4	4	4	4	4	4	4	4	4	4.297	4	4	4	4.724	4	4	4	4.523	nv	5.208	4	4
94017	-4	4	4	4	4.189	4	4	nv	4	4	4	nv	4.393	4.009	nv	nv	4	4	4.308	4	4	4	4.384	4.057	4	4	4.5	4.191	4.161	4	4	4	4	4	4.526	4	nv	4	4	4.05	4.169	4.291	4	4.234	4.028	4	4.686	4	4
94217	2.2	-0.215	-1.39	-0.562	0.066	-0.619	-0.658	-0.102	-0.683	-0.669	-0.759	-0.325	-0.366	-0.762	0.113	-0.956	-0.639	-1.02	-0.602	-0.354	-1.1	-0.338	-0.31	-0.524	-1.12	-1.11	-0.994	-0.691	-0.581	-0.356	-0.958	-1.28	-0.372	-0.792	0.456	-0.323	-0.649	-0.622	-0.547	-0.199	-0.703	-0.97	-0.855	-1.17	-0.565	-0.709	-0.964	-0.593	-0.401
94265	-4	4.82	4.911	4.828	4.914	4.892	4.84	4.77	5.417	4.689	4.901	4.887	4.919	4.938	4.719	4.805	4.73	4.721	5	4.833	4.799	4.85	4.728	4.799	4.798	4.795	4.756	4.79	4.791	5.122	4.96	4.76	4.814	4.82	4.878	4.905	4.865	4.708	4.828	4.847	4.792	4.876	4.829	4.751	5.055	4.885	4.79	4.827	4.831
94510	-4	4.488	nv	4	4	nv	4	4	4.342	nv	nv	nv	4.101	4.185	4.463	4.279	4.296	nv	4.289	4	4.45	4	4.432	4.563	4.615	nv	nv	nv	nv	4	nv	4	4.057	4	4	4.413	4	4.468	4	4.209	nv	4.097	4	4.059	4.307	4.352	4	4.22	4.401
94525	-4	5.545	5.711	6.006	5.455	5.6	5.536	5.525	5.775	5.457	5.572	5.652	5.74	5.599	5.579	nv	5.79	5.438	5.49	5.508	5.969	5.552	5.543	5.491	5.546	5.505	5.681	5.563	5.503	5.723	5.597	5.462	5.625	5.59	5.531	5.711	5.568	5.554	5.448	5.511	5.956	5.746	nv	5.443	5.545	5.525	5.873	5.543	5.728
94600	-4	7.67	7.492	7.742	7.934	6.94	7.928	8	6.544	8	7.022	6.799	7.638	6.819	7.825	7.937	7.472	6.088	7.348	6.735	7.117	6.798	7.584	7.685	6.76	7.945	6.028	7.182	6.838	8	7.922	7.746	7.712	6.972	7.802	7.651	6.753	6.679	7.092	7.411	7.191	7.473	7.591	7.939	7.938	7.839	6.526	6.643	7.566
94727	-4	4.376	4.588	4.488	4.512	4.538	4.796	4.592	4.525	4.533	4.635	4.477	4.531	4.717	4.638	4.515	4.647	4.683	4.523	4.514	4.636	nv	4.623	4.496	4.576	4.788	4.772	4.437	4.502	4.563	4.913	4.567	4.807	4.601	4.62	4.801	4.782	4.527	4.456	4.474	4.678	4.569	4.413	4.681	4.468	4.621	4.549	4.452	4.61
94739	-5	9	9	9	9	8.776	9	9	7.75	9	9	9	9	9	8.935	9	8.958	9	8.633	9	8.692	9	9	9	9	9	9	9	9	9	8.781	9	8.922	9	9	9	8.913	9	9	9	8.721	9	8.911	9	9	9	9	9	9
94743	-6	6.501	6.637	6.408	6.543	nv	6.614	6.544	6.498	nv	6.365	6.456	6.36	6.33	6.475	6.585	6.626	nv	6.512	6.198	6.352	6.153	6.683	6.409	6.463	nv	nv	nv	nv	6	nv	6.537	6.271	6.034	6.39	6.54	6.351	6.459	6.137	6.211	nv	6.448	6.681	6.442	6.503	6.545	7	6.881	6.5
94743	-4	6.695	7.102	6.564	6.581	nv	6.653	7.018	6.791	nv	6.439	6.48	6.627	6.475	6.523	6.584	6.546	nv	6.559	6.334	6.786	5.96	7.001	7.067	7.077	nv	nv	nv	nv	5.508	nv	7.118	6.207	5.572	6.736	6.949	6.564	6.629	6.02	6.167	nv	7.026	6.681	6.774	6.509	6.761	7.526	7.469	6.768
94783	-4	4	4	4	4	4	4	8	4	4	4	nv	4	4	nv	4	4	nv	4	4	4	4	4	4	4.236	4	4	4	4	4.58	4	4	4	4	nv	4	nv	4	4	4	4	4	4	4.283	4	nv	4	4	4
94810	-4	4.091	4.599	4.297	4.177	4.248	4.325	nv	4.677	4.019	4.192	4.732	4.258	4.254	nv	4.195	4.153	4.194	4.423	4.207	5.526	4.617	4.167	4.11	4.372	4.406	4.008	4.821	4.539	4.848	4.396	4.134	4.253	4	4.458	4.47	nv	4.123	4	4.15	4.448	4.542	4	4.16	4.492	4.161	4.505	4.162	4.696
94820	-4	4	4	4	4	4	4	nv	4	4	4	4	4	4	8	4.302	4	4	4	4	6.069	4	4	4	4	4	4	4	4	5.52	4	4	4	4	4	4	4.659	4	4	4	4	4	4	4	4.295	4.092	4	4	4
94889	-4	5.429	5.534	5.144	5.478	5.17	nv	4	4	4	4.651	4.647	5.347	4	4.222	5.465	5.394	5.501	4	4.165	4	4	5.2	4	4	4	5.536	4	4.033	4	5.137	4.862	4.822	4.213	5.3	5.02	5.474	4	4.162	5.34	4	4.35	5.054	5.06	5.072	4.767	4.255	4	4.957
95090	-4	4.699	4.824	4.423	4.661	4.679	4.579	4.699	4.783	4.653	4.512	nv	4.678	4.723	4.716	4.622	4.773	4.99	4.622	4.7	4.596	4.54	4.811	4.652	4.738	4.685	4.716	4.798	4.732	4.622	4.58	4.519	4.667	4.41	nv	4.788	4.738	4.685	4.694	4.715	4.738	4.64	4.744	4.88	4.715	4.916	4.759	4.767	4.848
95099	-4	6.821	6.626	7.143	7.023	6.936	6.971	6.963	6.098	7.085	6.784	5.378	6.897	6.227	6.934	6.247	6.396	6.25	6.753	6.381	6.442	6.182	6.667	6.323	6.687	nv	5.92	6.438	6.575	7.557	6.705	6.068	7.061	6.629	6.88	7.623	6.886	6.567	6.183	6.645	6.586	6.706	7.004	6.819	6.773	7	6.265	5.941	6.927
95382	-4	6.249	5.593	5.937	6.342	nv	5.969	6.789	4.455	nv	4.892	5.355	5.693	4.909	6.376	6.501	4.605	nv	5.44	5.124	5.509	5.119	5.995	6.023	5.464	nv	nv	nv	nv	6.579	nv	6.061	6.015	5.288	6.581	5.923	4.971	4.383	5.625	5.611	nv	5.377	5.578	6.277	6.109	6.246	4.097	4.855	5.91
95397	-4	5.691	6.229	5.889	6.093	5.845	5.681	6.038	5.752	5.689	5.797	5.759	5.73	5.856	5.931	5.734	6.094	5.932	5.665	6.331	5.777	5.758	6.654	6.089	5.958	6.102	5.83	6.73	6.776	7.1	6.027	5.768	6.286	5.789	5.751	5.73	6.006	6.599	5.936	6.237	5.677	6.063	5.877	5.807	5.83	6.128	5.699	5.776	6.624
95437	-4	4	4	4	4	4.31	4	4	4	4	4.728	4	4	4	4	4	4	4.184	4	4	4	nv	4	4	4	4	4	4	4	4	4	4	4	4	4	4	4	4	4	4	4	4	4	4	4	4	4	4	4
95441	-4	4.856	4	4.627	4.5	nv	4.723	5.091	4.636	nv	nv	4.343	4.52	4.687	5.047	4.147	4.636	nv	4.267	4.645	6.914	4.437	4.834	4.843	4.585	nv	nv	nv	nv	4.758	nv	4.443	4.209	4	4.552	4.85	4.369	4	4	4.698	nv	4.905	4.778	4.827	4.27	4.723	4.691	4.725	4.526
95441	-3.6	4.501	4.276	4.29	4.306	4.607	4.565	4.878	4.485	4.084	4.106	4.357	4.402	4.391	4.841	4.316	4.612	4.241	4.291	4.411	4.465	4.227	4.885	4.559	4.32	4.298	4.319	4.551	4.349	4.738	4.327	4.229	4.264	4.091	4.408	4.398	4.376	4.5	4.254	4.274	4.32	4.501	4.444	4.656	4.874	4.567	4.333	4.335	4.394
95448	-4	4.66	4.695	4	4.409	nv	5.2	5.4	4.346	4.314	4.398	4.201	4.602	4.201	5.234	4.447	4.906	nv	4	4.538	4.826	4.029	4.921	4.391	4.963	4.091	4.538	4.505	4.378	5.203	4.655	4	4.467	4	nv	4.513	4.492	4.497	nv	4.67	4	4.965	4.312	nv	4.084	4.816	4.023	4.115	4.238
95466	-2.9	4.21	3.759	3.741	3.369	3.601	3.568	4.122	3.574	3.472	3.382	3.147	3.668	3.523	4.176	3.841	3.844	3.459	3.093	3.438	3.816	3.673	4.317	3.449	3.656	3.481	3.544	3.718	3.65	4.308	3.715	3.635	3.558	3.277	4.077	3.647	3.087	3.049	3.095	4.301	3.128	3.658	3.634	4.412	4.518	4.294	3.647	3.388	3.917
95501	-4	4.762	4.807	4.506	4.642	4.375	4.421	nv	4.901	4.416	4.423	nv	4.696	4.661	nv	4.561	4.641	4.62	4.856	4.509	4.736	4.622	4.772	4.846	4.787	4.806	4.723	4.601	4.639	4.74	4.623	4.708	4.745	4.41	4.824	4.779	4.694	4.412	4.697	4.544	4.502	4.775	4.725	4.592	4.585	4.795	4.688	4.386	4.782
95570	-4	5.272	4.057	4.621	4.728	4.67	4.728	5.712	4.733	4.754	4.718	4.807	4.72	4.691	4.684	4.715	5.221	4.564	4.611	5.059	4.756	4.701	4.971	4.786	4.676	5.066	4.741	4.681	4.767	5.479	4.609	4	4.736	4	4.727	4.759	4.676	4.511	4.785	4.729	4.777	5.734	4.721	4.674	4	4.679	4.763	4.767	4.397
95580	-2	2	2.237	2.641	2	2	2.747	2.115	2.269	2.054	2.138	2.368	2.072	2.257	2.462	2.181	2.448	2.237	2.315	2.037	2.241	2.073	2.33	2.219	2.501	2.459	2.379	2.397	2.121	2.138	2.13	2.167	2.038	2.156	2.318	2.491	2.087	2.184	2.084	2.118	2.087	2.333	2.006	2.05	2.196	2.217	2.181	2.156	2.174
95609	-4	4.787	4.683	4.242	4.591	4.523	4.521	5.804	4.458	4.383	4.437	4.674	4.668	4.678	6.364	4.6	4.551	4.343	4.565	4.673	4.651	4.565	4.678	4.337	4.925	4.336	4.647	4.679	4.715	4.712	4.395	4.327	4.519	4.189	4.984	4.969	4.38	4.32	4.503	4.605	4.374	4.535	4.544	4.64	4.689	4.709	4.455	4.652	4.601
95676	-4	4	4	4	4	4	4	nv	4	4	4	nv	4	4	5.261	4	4	4	4	4	4	4	4	4	4	4	4	4	4	4	4	4	nv	4	4	4	4	4	4	4	4	4	4	4	4	4	4	4	4
95678	-4	5.935	5.427	5.47	6.116	5.46	5.587	5.855	5.459	5.894	5.067	5.511	5.562	5.602	5.788	5.585	5.33	4.511	5.449	5.541	5.534	5.331	5.276	5.71	5.35	5.594	5.368	5.419	5.424	5.754	5.656	5.367	5.861	5.312	5.499	5.654	5.558	5.283	5.283	5.572	5.527	5.228	6.034	5.541	5.607	6.247	4.671	5.232	5.69
95678	-3	6.476	5.647	5.635	6.609	5.801	6.033	6.323	5.548	6.196	5.629	5.042	5.754	5.825	6.099	5.909	6.284	4.488	5.579	5.811	5.737	5.585	6.034	6.225	5.709	6.141	5.597	5.875	5.773	6.104	6.121	5.53	6.224	5.527	5.89	5.832	5.726	5.528	5.509	6.14	6.003	5.776	6.074	6.072	6.116	6.535	5.165	5.368	5.955
95848	-4	4	4	4	4	4	4	4.33	4	4	4	4	4	4.498	4.298	4	4	4	4	4	4.377	nv	4.181	4	4	4.311	4	4	4	4.124	4.109	4	4	4	4.394	4	4	4	4	4	4	4	4	4	4	4	4	4	4
95865	-4	4.291	4	4	4	4	4	4.26	4	4	4	nv	4	4	4	4.265	4	4.503	4	4	4	4	4	4	4	4	4	4	4	4	4	4	4	4	4	4	4	4	4	4	4	4	4.043	4.448	4	4.126	4	4	4
95910	-4	4	4	4.341	4	4	4	nv	4	4	4.605	nv	4	4	nv	4	4	4	4.146	4	4.108	4	4	4	4	4	4	4	4	4	4	4	4	4	4	4.448	4	4	4	4	4	4.17	4	4	4.067	4	4	4	4.145
95926	-4	4	4	4	4	4	4	4	4	4	4.63	nv	4	4	nv	4.41	4.34	4	4	4	4	4	4	4	4	4	4	4	4	nv	4	4	4	4	4	4	4	4	4	4	4	4	4	4	4.055	4.389	4	4	4
96019	-4	5.026	4.758	5.152	5.051	4.782	4.946	5.015	4.777	4.724	5.033	4.743	4.953	4.761	5.084	4.763	4.757	4.862	4.921	4.908	4.797	4.831	4.824	5.331	4.557	4.859	4.868	5.04	4.971	4.544	4.747	4.681	4.833	4.807	4.732	4.822	4.76	5.09	4.844	4.824	4.828	4.701	4.993	4.798	4.991	5.054	4.71	5.1	4.743
96255	-4	4.996	4.894	4.959	4.799	4.897	4.896	5.187	5.113	5.18	5.259	nv	5.357	4.991	4.944	4.879	5.088	4.876	5.724	4.881	4.885	5.134	5.147	5.494	4.985	4.952	4.945	4.926	4.909	nv	4.842	4.684	4.986	4.977	5.376	5.231	4.981	4.946	5.378	4.818	4.915	5.346	4.963	4.965	4.969	4.808	4.75	4.803	4.999
96349	-4	4.807	5.218	4	4	4.968	4.173	4	4.325	4	4.217	4.37	4	4.317	4	nv	4	4.604	4.111	4.428	4.039	4.052	4	nv	4.221	4	4	4	4	4	4	4.517	4	4	4.41	4.398	4	4.171	4	4	4	4	nv	5.708	4.543	4.38	4	4	4.142
96379	-5	5	5	5	5	5	5	5.247	5	5	5	5	5.066	5	5	5	5	5	5	5	5.193	5	5	5	5	5	5	5.637	5.52	5.087	5	5	5	5	5	5	5	5	5	5	5	5	5	5	5	5	5	5	5
96399	-4	4.149	nv	4.417	4.729	4.53	4.471	nv	4.772	4.643	4.534	4.65	4.199	4.754	4.754	4.309	nv	4.762	4.777	4.7	4.719	4.362	4.648	4.096	4.728	4.757	4.098	4.665	nv	nv	4.45	4	4.556	4	4.811	4.728	4.653	nv	4.487	4.458	4.19	4.533	4.913	4.715	4.162	4.469	4.683	4.656	4.689
96501	-4	4.911	4.885	4.712	4.809	4.725	4.779	4.999	4.731	4.908	4.658	4.86	5.161	4.928	5.594	4.857	nv	4.645	4.809	4.977	5.361	4.718	4.961	4.839	nv	nv	4.807	4.723	4.773	4.623	4.653	4.779	4.756	4.756	4.777	4.749	4.897	4.761	4.94	4.755	4.676	5.243	4.717	4.725	4.735	nv	4.716	4.769	4.855
96517	-4	4	5.213	4	4	4	4	nv	4.636	5.409	4.743	4	4	4	4	4	nv	4.18	5.129	4	4.37	4	4	4	4.136	4.38	4	4	nv	nv	4	4	4	4	4.019	4.514	5.085	nv	4	4	4	4.677	5.728	4	4	4	4.234	5.135	4.476
96682	-4	4.145	4	4.073	4	4	4	4.397	4	4.006	4.633	nv	4.209	4.124	4.421	4.257	4	4	4.342	4.067	4.263	4	4.127	4	4.069	4.101	4	4	4	4.334	4	4	4	4.345	4.34	4.278	4.007	4	4	4	4	4.195	4	4.141	4.247	4	4	4	4.028
96694	-4	4.756	4.649	4.406	4.498	4.359	4.604	4.487	4.626	4.534	4.513	nv	4.776	4.479	6.503	4.756	4.975	4.616	4.751	4.883	nv	4.706	4.787	4.833	4.711	4.714	4.73	4.72	4.729	4.803	4.504	4.506	4.429	4.652	4.821	4.718	4.719	4.69	4.764	4.687	4.662	4.797	4.753	4.575	4.74	4.683	4.735	4.73	4.778
96887	-4	4	4.757	4.437	4	4.585	4	4.53	4	4	4.587	4.464	4	4.225	4.521	4	4	4.426	4.032	4	4.241	4	4	4	4	4	4.656	4	4	4.623	4.713	4	4	4	4	4.809	4	4.205	4	4.386	4.703	4.504	4.625	4.112	4	4	4	4	4
96914	-4	6.322	5.514	5.452	5.769	5.609	6.039	7.257	5.84	5.707	5.707	5.778	5.821	5.811	6.319	5.742	5.738	5.57	5.88	5.885	6.501	6.272	6.149	5.677	5.818	6.524	5.732	5.808	5.846	6.767	5.505	5.455	5.605	5.401	5.648	6.741	6.009	5.756	5.721	5.825	5.79	7.277	5.81	5.594	5.594	5.961	5.649	5.54	5.549
96932	-4	6.379	6.419	7.074	6.53	nv	6.693	7.584	6.849	nv	7.053	6.594	7.314	6.403	7.392	6.913	8	nv	6.513	6.554	7.468	7.193	6.87	6.674	6.432	nv	nv	nv	nv	7.196	nv	7.204	7.382	6.466	7.207	7.241	6.765	6.442	6.366	7.023	nv	7.651	6.564	6.35	6.95	6.577	6.697	7.545	7.034
97318	-4	4.791	4.374	4.652	5.224	4.75	4.488	5.482	4.434	4.717	4.707	nv	4.525	5.03	nv	4.883	4.674	4.501	4.907	4.787	4.638	4.793	4.489	5.129	4.785	nv	4.583	4.706	4.492	4.768	4.592	4.812	4.78	4.849	nv	4.595	5.487	4.897	4.791	4.756	4.84	4.823	4.756	4.731	5	nv	4.795	4.728	4.625
97338	-4	4.607	4.706	4.737	4.872	4.739	4.796	4.773	4.934	4.706	4.637	4.896	4.753	4.952	4.967	nv	5	4.777	5.204	4.685	5.381	4.754	5.056	4.956	4.686	4.853	4.832	4.726	4.865	nv	4.671	4.603	4.802	4.608	4.818	4.9	4.741	4.746	4.583	4.746	4.724	nv	5.841	4.664	4.787	5.051	4.588	4.667	4.927
97345	-4	4.766	4	4	4.708	4.709	4.667	5.402	4.749	4.556	4.677	nv	4.747	4.675	4.864	4.601	4.686	4.358	4.795	5.137	4.748	4	4.987	4.784	4.779	4.692	4.707	4.791	4.777	5.045	4.516	4	4.674	4.123	4.702	5.171	4.772	4.753	4.728	4.65	4.782	4.741	4.742	4.683	4	4.221	4.81	4.716	4.688
97368	-4	nv	4.503	4.4	4.331	4.453	4.695	4.736	4.728	4.407	4.408	4.619	4.808	4.764	4.704	nv	5.155	nv	4.578	4.833	4.57	4.894	4.723	4	nv	4.66	4.596	4.237	4.282	4.752	4.613	nv	4.686	4.714	4.468	nv	4.522	4.749	4.216	4.658	4.589	4.691	4.843	4	4.388	4.777	4.292	4.09	4.79
97371	-4	nv	4.567	4.837	4.634	4.451	4.635	4.691	4.838	4.782	4.548	4.792	4.907	4.694	4.54	nv	5.247	4.81	4.713	4.725	5.316	4.8	4.826	4.714	4.737	4.505	4.587	4.718	4.66	4.782	4.56	nv	4.554	4.448	4.888	4.945	4.805	4.703	4.672	4.744	4.514	5.218	4.811	4.614	4.669	4.666	4.653	4.61	4.781
97374	-4	5.635	5.672	6.117	5.632	5.773	4.998	6.585	6.721	6.062	5.765	6.317	6.293	5.311	5.962	6.094	5.842	5.997	5.944	5.601	6.582	6.828	6.251	6.07	5.858	6.435	5.752	6.501	6.409	6.193	4.659	5.779	6.259	6.306	6.478	6.575	6.57	6.21	5.27	6.256	6.352	6.721	5.673	5.897	6.32	5.723	6.163	5.938	6.483
97388	-4	4.762	4.717	5.167	5.189	4.565	5.26	5.701	5.729	4.756	4.575	4.716	5.199	4.666	5.4	4.672	4.663	4.549	4.699	4.804	5.495	4.71	4.955	4.711	5.769	4.877	4.613	4.774	5.102	5.594	4.461	4	4.646	4.357	4.956	5.824	4.888	4.834	4.641	4.552	4.801	5.652	4.741	4.662	4.194	4.672	4.841	4.771	5.325
97703	-4	4.581	4.667	4.777	4.692	nv	4.823	4.846	4.79	nv	4.522	4.803	4.772	4.731	4.873	4.738	4.869	nv	4.683	4.717	4.893	4.6	4.714	4.741	4.684	nv	nv	nv	nv	4.822	nv	4.644	4.796	4.412	4.676	4.599	4.629	4.557	4.243	4.551	nv	4.707	4.733	4.594	4.747	4.835	4.672	4.568	4.877
97750	-4	4.36	4	4	4.572	4	4	4	4	4	4	nv	4	4	nv	4.528	4	4.473	4	4	4	4	4	4	4	nv	4.025	4	4	4	4	4	4	4	nv	4	4	4.365	4	4.396	4	4	4	4.338	4.088	nv	4	4	4
97845	-4	5.543	4.953	5.017	5.506	5.193	5.917	5.712	5.493	5.674	5.587	nv	5.818	5.618	5.749	5.265	5.639	5.435	5.883	5.792	5.564	5.659	5.512	5.384	4.86	5.538	5.781	5.644	5.46	5.755	5.37	5.031	5.494	5.101	5.805	5.446	5.465	5.622	5.406	5.16	5.585	5.622	5.924	5.419	5.36	4.894	5.383	4.765	5.091
97882	-4	4	4	4	4	4	4	4	4	4	4	nv	4	4	4	4	4	4	4	4	5.395	4	4	4	4	4	4	4	4	4	4	4	4	4	4	4	4	4	4	4	4	4	4	4	4	4	4	4	4
97885	-4	4	4.652	5.118	4	4.234	4	4.451	4.835	4.192	5.125	nv	4.114	4	4.085	4	4	4	4.676	4	4.336	4.603	4	4	4	4	4	4.016	4.339	4	4	nv	4.204	4	4.532	4.309	4.107	4.055	4.373	4.259	4.433	4.268	4.202	4	4.078	4	4	4	4.447
97886	-5	5	nv	5	5	5	5	5	5	5	nv	5	5	5	6	5	5	5	5	5	5	5	5	5	5	5	5	5	5	5	5	nv	5	nv	nv	5	5	5	5	5	5	5	nv	5	5	5	nv	5	5
98026	-4	4.386	4.115	4.511	4.405	4.524	4.28	4.622	4.22	4.475	4.431	nv	4.646	4.404	4.84	4.388	4.324	4.654	4.326	4.408	4.482	4.598	4.487	4.481	4.714	4.6	4.303	4.811	4.746	4.799	4.494	4.489	4.481	nv	4.462	4.628	nv	4.496	nv	4.414	4.504	4.618	4.496	4.652	4.925	4.566	4.59	4.456	4.711
98099	-4	4.397	4.121	4.198	4	4.872	4.367	4	4.182	4	4.967	4	4.118	4	4	4.726	4.634	4.738	4	4.144	4	nv	4	4	4	4.274	4.76	4	4	4	4.075	4.561	4.624	4	4	4.314	4	4	4.106	4.187	4	4	4.656	4.685	4.463	4	4.731	4	4.17
98447	-4	4.7	4	4	4.744	4.313	4.42	4.489	4.021	4.554	4.729	4.382	4.753	4.63	4.615	4.133	nv	4.718	4.775	4.779	4	4.535	4.74	4.77	4.836	4.238	4.73	4.492	4.55	4.743	nv	4.91	4.743	4	4	4.876	4.764	4.407	4	4.738	4.443	4.544	nv	4.646	4	4.676	4	4.563	4.294
98481	-4	5.181	4.733	4.834	4.954	nv	4.914	5.732	4.803	nv	4.762	4.707	5.3	5.075	5.458	4.277	4.813	nv	4.765	4.396	5.508	4.854	4.778	5.552	4.786	nv	nv	nv	nv	5.264	nv	4.7	4.795	4.692	4.327	5.557	4.792	4.787	4.784	4.88	nv	5.484	4.983	4.648	4.401	4.867	4.879	5.067	4.744
98542	-4	4	4	4	4	4	nv	4.814	5.271	4	4	4.107	4.184	4	nv	4.379	4.003	nv	4.014	4.289	4.425	nv	4.628	4	4.142	4	4.105	4.215	4.549	4	4	4.631	4	4.415	4.276	4.667	4.066	nv	4	4.595	4	4.411	4	nv	4	4.069	4	4	4.592
98542	-3.5	nv	3.523	3.523	nv	nv	3.523	4.672	4.735	nv	3.689	4.093	4.352	3.664	4.224	4.404	3.824	nv	3.702	3.762	3.849	3.796	3.825	nv	4.705	3.842	nv	nv	nv	4.273	3.523	4.966	3.905	4.25	3.959	4.991	4.462	5.173	3.523	5.498	nv	3.831	3.723	5.806	3.523	4.023	3.646	4.399	4.241
98828	-4	4.013	4.292	4.204	4.211	4.323	nv	4.399	4	4.186	4.113	4.399	4.344	4.063	4.536	4.373	4.413	5.571	4.29	4.423	4.628	4.434	4.382	4.218	5.326	nv	4.12	4.476	4.422	4.685	4	4.701	4.206	4	4.514	5.161	4.519	4.077	4	4.416	4.473	4.895	4	5.052	4.092	4.568	4.587	4.396	4.585
98850	-4	4.729	4.731	4.765	4.787	5.17	5.21	4.916	4.829	4.817	4.861	4.768	5.191	4.738	4.897	4.807	5.231	4.743	4.81	nv	4.721	5	4.804	4.758	4.653	4.849	4.748	4.788	4.782	4.853	4.738	4.784	4.793	4.692	4.788	nv	4.917	4.811	4.717	4.822	4.855	4.785	nv	4.893	4.744	4.738	4.787	4.81	4.796
98883	-4	5.473	4.255	5.397	4.371	nv	5.495	5.387	5.103	nv	5.311	5.495	5.196	4	4.847	5.186	4.779	nv	4.851	4.531	5.368	5.969	4.818	4.76	5.604	nv	nv	nv	nv	5.693	nv	6.271	6.375	5.005	5.226	5.762	6.104	5.059	5.751	5.482	nv	5.089	7.366	6.157	5.224	5.338	4.907	5.647	5.272
98892	-4	4	4	4.173	4	4	4	nv	4	4	5.091	nv	4	4	4	4.051	4	8	4.397	4	4	4	4	4.035	4	4	4	4	4	4	4	4	4	4.194	4	4.27	4.385	4	4.137	4	4	4	4	4.253	4	4	4	4	4
98904	-4	5.314	4.829	5.664	4.991	nv	5.125	5.647	5.648	nv	5.056	5.813	5.634	4.632	5.719	5.149	5.356	nv	5.382	5.403	6.15	5.834	5.339	5.023	5.802	nv	nv	nv	nv	5.662	nv	5.509	6.257	4.864	5.6	5.776	6.047	5.402	4.846	5.587	nv	5.342	4.887	5.631	5.945	5.488	5.595	5.568	6.013
98905	-4	4	4	4	4	4	4	nv	4	4	4	nv	4	4	4	4	4	7.646	4	4	4	4	4	4	4	4	4	4	4	4	4	4	4	4	4	4	4	4	4	4	4	4	4	4	4	4	4	4	4
98949	-4	nv	5.824	6.015	5.964	nv	6.043	6.617	6.059	nv	5.833	5.831	6.492	6.201	5.912	5.924	6.257	nv	5.973	6.025	6.285	6.212	6.06	5.776	5.721	6.042	nv	nv	nv	6.637	6.29	5.765	5.908	6.229	6.341	6.032	5.951	5.966	5.864	6.484	nv	5.962	6.645	6.135	5.966	5.875	5.799	5.81	5.795
99016	-3.4	nv	3.662	3.426	nv	nv	4.122	3.863	3.471	nv	3.531	3.426	3.449	3.426	4.224	3.426	4.024	nv	3.426	3.426	3.886	3.572	3.426	nv	3.603	3.426	nv	nv	nv	3.82	3.426	3.687	3.426	3.733	3.426	3.426	3.426	3.426	3.426	4.226	nv	3.803	3.819	3.992	3.426	3.45	3.426	3.426	3.759
99027	-4	nv	4.795	4.809	nv	5.523	5.809	5.749	nv	4.767	5.603	5.476	5.725	5.728	5.755	4.77	5.774	5.007	5.606	5.447	5.662	nv	5.825	5.553	nv	5.722	5.764	5.503	5.415	5.64	5.771	4.971	5.534	4.84	4.966	5.901	nv	nv	5.763	5.689	4	5.793	5.713	nv	4.814	5.401	4.942	4.867	5.555
99060	-4	5.123	6.006	5.226	5.485	5.487	5.4	5.527	5.749	5.083	5.146	5.691	5.324	4.725	5.721	5.056	nv	5.523	5.678	5.402	5.563	6.059	5.627	4.908	5.533	5.602	5.448	5.667	nv	nv	4.357	4.869	5.291	4.884	5.875	5.651	5.471	nv	4.744	5.538	5.807	5.989	5.658	5.54	5.518	4.851	5.612	5.62	5.799
99078	-4	nv	4.27	4	nv	nv	4	4	4	nv	4.532	4.314	4	4	4	4.391	4	nv	4	4	4	4	4	nv	4	4	nv	nv	nv	4	4	4	4	4	4	4	4	4	4	4	nv	4	nv	4	4	4.116	4	4	4
99087	-4	4	6.216	4	4	4	4	4	4	4	4	4	4	4	4	4	nv	4	4	4	4	4	4	4	4	4	4	4	nv	nv	4	4	4	4	4	4	4	nv	4	4	4	4	nv	4	4	4	4	4	6.237
99282	2.2	-1.19	-1.31	-1.31	-0.958	-1.29	nv	-0.837	-1.17	-1.06	-0.835	-1.33	-1.15	-1.44	-0.906	-1.19	-0.971	-0.839	-1.14	-0.761	-0.896	-0.916	-0.913	-1.34	-0.729	-1.43	-1.01	-1.34	-1.34	-1.38	-1.52	-2.17	-1.13	-1.37	-1.59	-1.19	-0.564	-1	-1.28	-1.25	-0.936	-0.629	-1.24	-2.17	-1.33	-1.35	-1.11	-1.37	-0.915
99296	-4	4.949	4.907	5.282	5.12	5.147	5.083	4.385	5.468	5.071	5.338	5.148	5.11	5.119	6.297	4.924	5.406	4.929	5.408	4.722	5.353	5.375	5.013	4.721	5.249	5.253	5.354	5.462	nv	nv	4.973	5.216	5.059	4.719	5.165	5.02	5.162	nv	5.124	5.11	5.552	5.131	4.963	4.95	5.236	5.434	5.032	4.976	5.257
99303	-4	4.834	4.358	4.429	4.829	nv	nv	5.13	4.76	5.203	4.414	4.031	nv	4.868	5.819	4.554	4.788	4.496	4.432	nv	4.974	4.718	4.731	4.629	4.579	4.823	4.721	4.71	4.744	5.174	4.784	4.707	4.578	4.553	4.684	nv	5.97	4.849	4.24	4.813	4.555	5.442	nv	4.903	4.251	4.971	4.729	4.473	4.762
99419	-4	4	4	4	4	4	4	4	4	4	4	nv	4	4	4	4	4	4.228	4	4	4	4	4	4	4.257	4	4.056	4	4	4	4	4	4	4	4	4	4	4	4	4	4.057	4	nv	4	4	4	4.687	4	4
99445	-4	5.275	4.572	6.375	5.919	4	4.843	8	4.257	5.926	4	4	5.745	4.342	6.688	6.022	4.749	5.443	4.942	4.39	4.62	4	5.511	6.008	5.006	5.882	4	4.839	4.422	7.304	5.195	5.498	5.054	4.127	6.495	4.695	4	4	4	5.608	4	4	4.953	4.964	4.481	5.094	4	4.74	4.78
99504	-4	4.769	4.664	4.617	4.741	4.486	4.645	nv	4.57	4.641	4.721	4.799	4.899	4.607	4.733	4.614	4.769	5.266	4.89	4.592	4.746	4.695	4.763	4.616	4.887	4.804	4.642	4.747	4.638	4.82	4.595	4.784	4.57	4.546	4.832	4.879	4.875	4.712	4.587	4.499	4.574	4.911	4.7	4.73	4.698	4.748	4.816	4.579	4.809
99515	-4	4.263	4.082	4.557	4.342	4.072	4.26	4.711	4	4.526	4.762	4.497	4.775	4.54	4.56	4.402	4.554	nv	4.786	4.445	4.524	4.599	4.341	4.236	nv	4.475	4	4.644	4.606	4.663	4.43	4.553	4.38	4.621	4.474	nv	4.656	4.46	4.434	4.357	4.287	4.42	5.224	nv	4.492	4.382	4.739	4.205	4.43
99526	-4	4.712	4.512	4.6	4.517	4.479	4.509	4.813	4.559	4.662	4.531	4.757	4.925	4.729	4.742	4.721	4.768	5.334	4.792	4.539	4.741	4.781	4.743	4.466	4.94	4.719	4.439	4.659	4.653	4.855	4.59	4.767	4.611	4.497	4.81	4.884	4.882	4.546	4.426	4.495	4.392	5.129	5.227	4.687	4.717	4.754	4.773	4.685	4.748
99543	-4	4.819	4.554	4.795	4.781	4.423	4.709	5.012	4.671	4.791	4.777	nv	4.995	4.793	4.876	4.745	4.875	5.46	5.015	4.76	4.789	4.945	4.745	4.783	4.894	4.791	4	4.764	4.675	5.016	4.694	4.837	4.804	4.774	4.87	5.138	4.727	4.8	4.779	4.745	4.339	4.693	4.762	4.799	4.96	4.792	4.423	4.771	4.781
99550	-4	4	4	4.265	4	4	4	4.083	4.655	4	4.221	nv	4.656	4.391	4.356	4	4	4	4.93	4	4.097	4	4.096	4.491	4	4.371	4	4	4	4.231	4	4	4.021	4	4.382	4.248	4.102	4	4	4	4	nv	4	4	4.146	4	4	4	4.496
99663	-4	4.171	4.632	4	4	4	4	4	4	4	4.131	nv	4	4	4	4.357	4.407	4	4	4	4	4	4	4	4	4	4.116	4	4	4	4.044	4.196	4	4	4	4	4	4	4	4.252	4	4	4.493	4	4.466	4.467	4.277	4	4
99671	-4	4	4	4	4	4	4	4.762	4	4	4	nv	4	4	4	4	4	4	4	4.521	4	4	4	4	4	4.486	4	4	4	4.054	4	4	4	4	4.033	5.278	4	4	4	4	4	4.593	4	4	4	4	4	4	4
99676	-4	4.6	4.736	4.864	4.566	4.346	4.68	5.181	4.899	4.443	4.864	nv	4.661	4.526	4.74	4.763	4.106	4	4.643	4.449	4.705	4.71	4.56	4.755	4.207	4.655	4.372	4.634	4.661	4.869	4.652	4.667	4.777	4.658	5.146	5.364	4.679	4.885	4.683	4.549	4.434	4.821	4.248	4.488	4.945	4.554	4.389	4.332	5.176
99733	-3.2	nv	4.06	4.097	nv	nv	4.957	3.761	4.16	nv	4.393	4.268	4.534	3.524	4.554	4.463	4.672	nv	3.943	4.534	3.675	4.624	3.443	nv	4.35	3.674	nv	nv	nv	3.742	3.664	5.234	3.747	3.546	4.533	3.805	4.103	4.068	3.731	4.703	nv	4.111	4.715	3.876	3.989	4.188	3.922	3.324	4.034
99799	-4	4.493	4.347	4.265	4.055	4.265	4.234	4.747	4.666	4.177	4.576	nv	4.751	4.239	4.58	4.324	4.045	4	4.272	4.481	4.572	4.172	4.475	4.575	4	4.668	4.013	4.29	4.235	4.652	4	4.335	4.419	4.241	4.528	4.517	4.042	4.381	4.311	4.34	4.279	4.562	4.425	4.285	4.429	4.394	4.304	4.098	4.54
99843	-4	7.618	7.241	8	7.839	7.239	7.772	7.794	7.785	7.406	7.22	7.603	7.9	7.931	8	7.637	7.335	7.52	8	7.624	7.878	7.617	7.834	7.866	7.399	7.771	7.801	7.772	7.776	7.622	7.338	7.178	7.592	7.635	7.851	7.767	7.595	7.966	6.952	7.841	7.825	8	7.635	8	7.715	7.343	7.739	7.741	7.703
100045	2.1	nv	-0.901	-0.533	nv	nv	-0.473	-0.768	-0.795	nv	-0.415	-0.918	-0.624	-0.623	-0.179	-0.562	0.24	nv	-0.405	-0.598	-0.446	-0.707	-0.487	nv	-0.614	-0.783	nv	nv	nv	-0.223	-0.687	-0.503	-1.14	-1.48	-0.666	-0.82	-0.716	-0.686	-0.803	-0.021	nv	-0.635	-0.865	-1.11	-0.628	-1.16	-0.437	-0.34	-0.389
100046	-3.5	nv	5.29	5.135	nv	nv	5.731	6.287	6.053	nv	5.681	5.292	5.936	6.033	6.313	4.28	5.947	nv	5.606	5.333	5.997	5.48	6.508	nv	5.674	5.942	nv	nv	nv	6.385	5.943	4.99	5.728	5.719	5.313	6.227	5.92	5.584	5.184	6.297	nv	6.461	6.433	6.087	5.254	5.447	5.363	5.768	5.368
100055	-4	7.248	7.306	7.241	7.226	6.307	7.254	7.445	7.409	7.189	8	7.288	7.352	7.223	nv	7.231	7.227	7.356	7.539	7.294	7.375	7.431	8	7.281	6.604	7.206	7.311	7.236	7.394	7.498	6.444	6.568	7.246	7.255	7.324	6.537	7.184	6.65	7.283	7.242	7.247	7.17	7.232	7.344	7.301	6.597	7.268	7.208	7.197
100058	-3.8	nv	3.824	3.824	nv	nv	3.943	3.824	3.824	nv	3.824	3.824	3.824	3.824	3.852	3.824	3.824	nv	3.824	3.824	3.824	3.824	3.824	nv	3.824	4.444	nv	nv	nv	3.824	3.824	3.824	3.824	4.092	3.824	3.824	3.824	3.824	3.824	4.624	nv	3.824	3.824	4.057	3.824	4.723	3.824	3.824	3.824
100290	-4	6.689	6.635	6.865	7.27	5.935	7.332	6.933	7.055	6.171	6.307	6.677	7.342	6.613	6.604	6.836	6.658	6.128	6.97	6.923	7.135	6.648	7.066	6.33	6.61	6.535	6.455	6.536	6.416	7.392	6.571	6.615	6.566	6.754	7.347	6.966	6.307	6.942	6.144	7.129	6.669	6.902	6.57	6.92	6.71	6.229	6.419	6.178	6.717
100594	-4	4.835	4.748	4.753	4.726	nv	4.734	5.492	4.759	nv	nv	4.771	5.499	4.792	5.68	4.762	4.772	nv	5.189	4.779	5.338	4.858	4.862	4.789	4.704	nv	nv	nv	nv	4.734	nv	4.801	nv	4.59	4.935	4.744	4.795	4.721	4.625	4.923	nv	5.329	4.715	4.724	4.726	4.797	4.764	4.848	4.757
100708	-4	4.849	4.93	4.825	4.787	5	4.894	5.16	5.094	4.573	4.813	nv	4.887	4.832	5.11	4.788	4.868	4.571	5.297	4.799	5.161	4.771	4.801	4.907	4.819	4.846	4.923	4.725	4.843	4.805	4.818	4.82	4.581	4.877	4.836	4.807	4.556	4.785	4.841	4.747	4.85	5.259	4.929	4.814	4.747	4.77	4.737	4.826	4.85
100723	-4	4	4	4	4	4	4.51	4.366	4.537	4	4	4	4	4	5.54	4	4	4	4	4	5.363	4	4	4	4	4	4	4	4	4.441	4	4	4	4	4.383	4	4.412	4.04	4	4	4.16	4	4	4	4.564	4	4	4	4.516
100762	-4	4	4	4	4	4	4	4.809	4	4	4	nv	4	4	4.645	4	4	4	4	4	4	4	4	4	4	4	4	4	4	4	4	4	4	4	4	4	4	4	4	4	4	4	4	4	4	4	4	4	4
100827	-4	4.115	4.561	4.378	4.479	4.818	4.581	4.29	4	4.033	4.337	4.053	4.179	4.098	4.713	4.207	4.609	4.704	4.199	4.319	4.419	nv	4.323	4	4	4.848	4.416	4	4.011	4.261	4.148	4.387	4	4	4	4.162	4.345	4.221	4.095	4	4.556	4.673	4.04	4.247	4	4	4.204	4	4.544
100828	-4	4.516	4.459	4	4.614	4.463	4.539	4	4	4	4.69	4	4.388	4	4	4.678	4.454	4.499	4	4.289	4	nv	4	4	4	nv	4.768	4	4	4	nv	4.331	4.64	4	4	4.253	4	4	4	4	4	4	4.502	4.543	4.541	4.48	4.472	4	4.063
100844	2.2	-2.02	-2.17	-2.14	-1.9	-2.17	nv	-2.17	-1.75	-1.68	-2.17	-1.83	-1.76	-2.17	-1.58	-2.17	-1.83	-2.17	-1.96	-1.66	-2.17	-1.83	-1.94	-2.15	-1.63	-2.17	-1.75	-2.17	-2.17	-2.17	-2.14	-1.76	-2.11	-2.04	-1.69	-2.17	-1.9	-2.17	-2.17	-2.06	-1.77	-1.94	-2.17	-0.821	-2.04	-2.17	-2.17	-2.17	-2.17
100856	-4	4.345	4.771	nv	4.47	4.647	4.038	4.367	4.585	4.317	6.4	4.642	4.537	4	4.061	4.686	nv	4.911	8	4.505	4.128	4.169	4.509	4.488	4.572	4.395	4.525	4.304	4.496	4.462	4	4.509	4.326	4.217	4.609	4.736	4.598	4.501	4	4.353	4.38	4.071	4.195	4	4.459	4.552	nv	4.56	4.386
100859	-4	5	4	nv	4	4	4	4	4	4	4	4	4	4	4	4	4	4	4	4	4	4	4	4	4	4	4	4	4	4	4	4	4	4	4	4	4	4	4	4	4	4	4	4	4	4	nv	4	4
100880	-4.6	8.436	7.825	8.244	8.602	7.102	8.602	8.602	7.255	8.602	6.548	8.176	8.159	6.998	8.602	8.602	6.787	5.218	7.608	7.509	7.417	6.88	8.449	8.534	7.743	8.394	6.177	7.274	7.428	8.602	8.18	7.905	8.237	6.887	8.602	8.278	7.111	6.669	7.161	7.745	6.883	8.169	7.556	8.528	8.537	8.602	6.504	6.834	8.395
100880	-4	8	7.349	7.749	8	6.969	7.624	8	6.528	7.862	6.201	6.49	7.524	6.653	nv	8	nv	5.829	6.957	6.705	6.863	6.642	7.792	7.966	6.565	7.883	6.014	6.997	6.873	8	7.922	7.569	7.668	7.129	8	7.168	6.571	6.515	6.982	7.527	6.947	nv	7.648	7.892	7.873	8	6.409	6.772	7.391
100880	-3.6	nv	7.4	7.583	nv	nv	7.602	7.602	6.631	nv	7.43	6.969	7.512	7.016	7.602	7.602	6.95	nv	7.336	7.186	7.239	6.439	7.578	nv	7.011	7.215	nv	nv	nv	7.59	7.595	6.679	7.602	6.236	7.602	7.515	6.855	7.146	7.247	7.4	nv	7.287	7.416	6.828	7.602	7.157	6.638	7.083	7.477
101023	-4	4	4.482	4.118	4	4	4.031	4.415	4.18	4	4.243	4.601	4.026	4.033	4.121	4	4	4	4.506	4.028	4.113	4.025	4	4.176	4	4.106	4	4	4.039	4.498	4.284	4	4.062	4	4.043	4.175	4.54	4.143	4	4	4.036	4.369	4.196	4	4.646	4	4	4	4.485
101212	-4	5.183	4.896	5.082	5.31	5.01	4.817	5.584	5.864	5.18	4.967	5.639	5.322	5.476	5.703	4.999	4.809	4.805	5.657	5.119	5.819	5.034	5.662	5.736	5.231	nv	5.308	5.253	5.246	5.29	4.758	4.778	4.84	4.971	5.28	5.329	nv	5.042	4.837	5.238	5	nv	nv	4.958	5.061	5.748	4.893	5.061	5.794
101335	-5	5	5	5	5	5	5	5.625	5	5	5	5	5	5	5.335	5	5.217	5	5	5	5.305	5	5.077	5	5	5	5	5	5	5.244	5	5	5	5	5	5.312	5	5	5	5	5	5.012	5	5	5	5	5	5	5
101337	-5	5.145	5	5	5	5	5	5.512	5.055	5	5	5	5	5	5.656	5	5	5	5	5.222	5.336	5	5	5	5	5	5	5	5	5.484	5	5	5.127	5	5	5.728	5	5	5	5	5	5.056	5	5	5	5	5	5	5
101492	-4	nv	4.393	4	nv	nv	5.011	4.093	4	nv	4.193	4	4	4	4.532	5.882	4	nv	4	4	4	4	4	nv	4	4.072	nv	nv	nv	4.436	4	nv	4.322	4	4.502	4	4	4	4	4	nv	4	4.316	4.14	4	4.177	4	4	4
101548	-4	4	4	4	4	4	4	4.623	4	4	4	nv	4.449	4.255	4.273	4	4	4	4	4	4.284	4	4.137	4	4	4.367	4	4	4	4.301	4	4	4	4	4	4	4.558	4	4	4	4	4.535	4	4	4	4	4	4	4
101644	-4	5.404	5.429	5.528	5.521	5.297	5.39	5.524	5.44	5.38	5.324	5.375	5.499	5.388	5.851	5.554	5.547	5.623	5.429	5.568	5.076	5.377	5.475	5.435	5.611	5.612	5.495	5.355	5.549	5.336	5.405	nv	5.532	5.384	5.519	5.59	5.487	5.482	5.405	5.499	5.523	5.373	5.63	5.534	5.51	5.538	5.639	5.582	5.455
101984	-4	4.333	4.219	4.381	4.328	4	4.374	4.325	4.406	4.211	4.578	nv	4.468	4.266	4.035	4.106	4	4	4.364	4.31	4.103	4.029	4.44	4.031	4.064	4.269	4.052	4	4.123	4.469	4.079	4.321	4	4.33	4.466	4.332	4.022	4	4	4.236	4.117	nv	4.332	4.098	4.383	4.053	4	4	4.431
102004	-3.5	nv	4.318	4.322	nv	nv	4.682	4.297	4.404	nv	4.435	4.316	4.449	4.355	4.435	4.361	4.905	nv	4.644	4.325	4.407	4.699	4.209	nv	4.298	4.351	nv	nv	nv	4.4	4.342	4.957	4.341	4.348	4.279	4.34	4.369	4.429	5.131	4.958	nv	4.734	4.447	4.264	4.345	4.293	4.169	4.273	4.39
102049	-4	5.163	4.986	5.233	5.361	6.122	5.387	5.509	5.315	5.082	5.146	5.371	5.306	5.512	5.459	5.399	5.524	4.763	4.55	5.313	5.28	5.137	5.422	5.027	4.552	5.396	5.277	4.646	4.321	5.539	5.543	5.027	4.954	5.285	5.405	5.374	5.448	6.217	4.989	5.417	5.407	5.326	5.046	5.386	5.27	4.794	nv	4.599	5.225
102057	-4	nv	5.304	5.308	5.451	nv	5.464	5.628	4.539	5.394	5.158	4.555	5.304	5.456	5.78	5.4	5.379	nv	5.308	5.128	5.344	nv	5.253	5.264	4.822	5.427	5.319	5.346	4	5.492	5.651	nv	nv	5.214	5.475	5.504	5.546	6.719	4.681	5.431	5.028	5.388	nv	5.315	4.995	nv	nv	5.069	5.26
102064	-4	4	4	nv	4	nv	4	4	4	4	4.605	nv	4	4	4	4	4	4	4	4.485	nv	4	4	4	nv	4	4	4	4	4	4	4	4	4	4	6.017	4	4	4	4	4	4.384	4	nv	4	4	4	4	4
102067	-4	4.746	4.13	4	nv	4.293	4	4	4.7	4	4.686	nv	4.81	5.009	5.159	4.724	4	4	4.011	4	4	4	4.566	4	4	4.137	4.363	4	4	5.513	4.291	4.195	4.511	4.552	nv	4.93	4.117	4.524	4	4.483	4	4	nv	4.286	4	4.706	4	4	4.525
102068	-4	5.118	4.264	4.939	5.257	6.067	4.776	4.311	4.583	4.468	4.559	4.662	4.681	4.42	7.337	5.146	4.78	nv	4.735	5.014	4	4.145	4.902	4.21	4.789	4.875	4.622	4.237	4.18	5.372	4.836	8	5.125	4.452	4.611	5.182	4.662	5.386	4	4.839	4.792	4.221	nv	5.084	5.041	5.505	4.701	4.438	4.984
102243	-4	4.094	4	4	4	4.192	4	4.261	4	4	4	4	4.153	4	4.203	nv	4	4	4.66	4	4.147	4.251	4.196	4	4	4.152	4	4	4.196	4	4	4	4	4	4	4.071	4	4	4	4	4.108	4.347	nv	4	4.546	4.229	4	4	4
102244	-4	5.169	4.686	4.759	4.806	4.895	4.66	4.822	4.918	4.843	4.739	4.872	4.943	4.97	4.965	nv	4.964	4.774	5.545	4.774	nv	4.825	5.274	4.915	4.768	4.808	4.676	4.85	4.856	4.783	4.733	4.782	4.803	4.792	4.74	4.764	4.845	4.753	4.678	4.761	5.042	4.888	nv	4.843	4.835	4.951	4.744	4.905	4.821
102268	-4	4	4	4	4	nv	4.321	4.21	4.229	nv	4	4	4.24	4.008	4.612	4	4	nv	4	4	4	4	nv	4	4	nv	nv	nv	nv	4	nv	4	4	4	4	4	4	4	4	4.019	nv	4.583	4.176	4	4	4	4	4	4
102371	-4	4.923	4.8	4.834	4.732	5.463	4.944	5.373	4.915	4.971	4.778	4.827	4.911	4.898	5.433	4.535	4.909	4.756	4.982	4.863	5.345	nv	5.212	4.887	4.927	5.294	4.783	5.031	5.203	4.771	4.851	4.815	5.094	4.837	4.981	5.078	5.336	4.909	4.809	4.956	4.805	5.445	5.268	4.985	4.72	4.855	5.205	4.756	4.97
102537	-4	4.402	4.87	nv	4.449	nv	4.315	4.715	4.628	4.331	4.432	4.396	4.588	4.498	4.795	4.453	nv	4.838	4.472	4.466	4.732	4.492	4.323	4.517	nv	4.403	4.057	4.664	nv	nv	4.742	4.703	4.806	4.035	4.602	nv	nv	4.422	nv	4.566	4.536	4.768	4.548	4.666	4.644	4.576	4.497	4.373	4.799
102574	-4	5.339	5.186	4.758	5.145	nv	4.958	5.486	5.222	nv	4.982	5.373	5.436	5.245	5.483	4.84	5.278	nv	5.165	5.119	5.437	5.224	5.449	5.158	5.284	nv	nv	nv	nv	5.529	nv	4.998	5.165	4.936	4.88	5.639	5.309	4.978	4.876	5.351	nv	5.649	5.568	5.386	4.902	5.361	5.611	5.418	5.162
102622	-4	5.771	6.848	5.42	5.577	5.66	5.625	6.251	5.82	5.395	5.476	5.745	5.888	5.86	5.786	nv	5.607	5.718	5.923	5.667	5.718	5.72	5.761	5.69	5.784	5.379	5.721	5.797	5.936	5.771	5.596	5.623	4.888	5.6	5.635	5.65	5.692	5.426	5.262	5.69	5.555	5.643	nv	5.824	5.534	5.895	5.514	5.751	5.517
102627	-2	3.055	2.875	3.13	3.407	2.896	3.187	3.581	2.762	3.203	2.743	2.894	2.843	2.836	3.697	3.137	3.019	2.68	2.916	2.675	2.802	2.682	3.245	3.123	2.799	3.168	2.731	2.631	2.629	3.724	2.796	2.775	3.044	2.673	3.808	2.734	2.58	2.671	2.672	2.783	2.897	2.882	2.792	3.056	3.279	2.895	2.713	2.613	2.811
102808	-4	4.51	4.655	nv	4.793	4.823	4.467	4.788	4.409	4.432	4.753	nv	4.506	4.888	4.758	5	nv	4.181	4.774	4.76	4.524	4.758	4.51	4.841	4.765	4.71	4.404	4.918	4.516	4.636	4.756	4.717	4.746	4.506	4.705	nv	4.799	nv	4.835	4.83	5	4.809	4.85	4.684	4.869	4.53	4.77	4.624	4.576
102809	-4	4	4	nv	4	4	4	4	4	4	4	nv	4	4	4	4	nv	4.799	4	4	4	4	4	4	4.191	4	4	4	nv	4	4	4.437	4	4	4	nv	4	nv	4	4	4	4	nv	4	4	4	4	4	4
102811	-3.4	nv	6.315	6.369	nv	nv	7.154	5.46	5.617	nv	7.19	7.426	7.115	7.301	7.347	7.293	7.29	nv	7.048	6.352	7.13	6.42	7.189	nv	6.365	7.156	nv	nv	nv	5.913	7.119	6.33	5.95	7.215	7.083	6.822	6.879	6.235	6.229	7.177	nv	6.799	6.697	6.238	6.37	6.337	7.064	5.692	5.852
102813	-6	7.906	7.943	7.505	7.798	7.349	7.806	7.651	7.68	7.478	7.551	7.705	8.113	7.419	7.516	7.469	nv	7.295	7.899	7.547	8.224	7.679	7.871	7.726	7.678	7.488	7.56	7.639	7.547	7.546	6.6	7.776	7.521	7.575	8.313	7.917	7.678	7.693	7.426	7.676	7.753	7.683	8.409	7.475	7.491	7.428	7.673	7.575	7.753
102814	-4	4.754	4.856	nv	4.73	4.698	4.672	4.671	4.833	4.747	4.949	nv	4.786	4.661	4.856	4.922	nv	4.914	4.907	4.99	4.869	4.887	4.87	4.528	4.998	4.671	4.79	4.582	4.721	5.05	4.789	4.828	4.746	4.677	nv	nv	4.653	nv	4.717	4.714	4.929	5.282	4.99	4.596	nv	4.729	4.94	4.668	4.778
102815	-3.8	nv	6.59	6.362	nv	nv	6.585	6.564	6.59	nv	6.462	6.601	6.583	6.224	6.848	6.704	7.117	nv	6.45	6.536	6.492	6.421	nv	nv	6.296	5.565	nv	nv	nv	6.845	5.687	6.522	6.369	6.421	6.891	6.352	6.442	6.403	6.294	6.63	nv	6.716	6.419	6.277	6.671	5.57	6.553	6.176	6.439
102816	-3.6	6.087	5.911	5.972	6.318	6.071	6.422	5.994	6.095	6.273	4.858	6.465	6.66	5.777	6.441	6.264	5.568	6.034	5.896	6.013	6.268	6.413	6.484	5.961	5.837	6.341	6.171	6.054	5.945	5.755	4.854	6.117	5.678	5.742	6.825	6.026	6.027	5.977	5.439	5.714	5.886	6.624	6.282	5.749	5.519	6.084	6.795	5.726	5.835
102816	-2.6	6.009	5.997	6.029	6.353	6.173	6.334	6.158	6.301	6.475	5.428	6.155	6.442	6.092	6.344	6.232	5.733	6.06	6.144	5.998	6.252	6.191	6.308	6.327	5.966	6.034	6.361	6.217	6.179	5.913	5.863	6.031	5.657	6.126	6.441	6.106	6.044	6.055	5.484	6.176	6.215	6.42	6.181	5.879	5.797	6.051	6.352	5.919	5.891
102817	-3	nv	5.135	4.658	nv	nv	5.503	6.066	5.913	nv	5.374	4.759	5.469	5.715	6.296	4.554	5.678	nv	5.383	4.967	5.784	5.241	nv	nv	5.095	5.979	nv	nv	nv	5.668	5.664	4.673	5.505	4.919	5.195	5.936	5.799	5.199	4.778	5.635	nv	5.938	5.738	4.825	4.874	5.649	5.041	5.167	5.256
102866	-4	7.076	6.631	6.767	6.759	6.536	6.512	7.689	7.281	6.803	6.434	6.809	6.971	7.073	7.651	6.741	6.782	6.409	7.727	6.838	6.857	7.004	6.77	7.296	6.652	6.797	6.702	6.65	6.725	6.874	7.649	7.05	6.776	6.714	7.023	6.772	6.701	6.651	7.279	7.214	6.776	6.788	6.746	6.685	6.742	7.691	6.658	6.295	6.762
103005	-4.6	nv	4.871	4.602	nv	nv	5.516	4.602	4.602	nv	4.676	4.602	4.602	4.602	4.955	4.602	4.602	nv	4.602	4.602	4.602	4.602	4.602	nv	4.602	4.602	nv	nv	nv	5.202	4.602	4.602	4.602	4.602	4.602	4.602	4.602	4.602	4.602	5.602	nv	4.602	4.993	4.602	4.602	4.602	4.602	4.602	4.602
103019	-4	4	4.51	4.333	4	4	4	4	4	4	4.172	nv	4	4	4	4	4	4	4	4	4	4	4	4	4	4.031	4	4	4	4	4	4	4	4.528	4.003	4	4	4.133	4	4	4	4	4	4	5.043	4	4	4	4.614
103054	-4	4.729	4.729	4.71	4.648	4.795	4.806	4.614	4.598	4.457	4.817	4.896	4.719	nv	4.829	nv	5	4.748	4.813	4.801	5.209	4.888	4.742	4.485	4.844	4.566	4.876	5.374	5.4	4.751	4.732	4.776	nv	4.809	nv	nv	4.724	nv	4.59	4.853	4.532	nv	4.897	4.703	4.787	4.734	4.72	4.746	nv
103247	-4	4.768	4.543	4.578	4.542	nv	5.191	4.584	4.886	nv	4.437	4.621	4.71	4.499	4.715	4.488	4.542	nv	4.562	4.547	4.689	4.454	4.604	4.838	4.67	nv	nv	nv	nv	4.49	nv	4.504	4.488	4.493	4.587	4.787	4.563	4.594	4.276	4.411	nv	4.297	4.475	4.484	4.387	4.692	4.556	4.726	4.761
103336	-4	5.221	nv	5.253	5.533	4.93	5.26	5.566	5.073	5.128	5.342	5.061	5.478	5.329	6	4.934	5	4.905	4.92	5.276	5.6	5.071	5.444	4.966	5.886	5.193	5.341	5.302	5.323	5.589	5.198	nv	5.478	4.804	5.367	5.205	4.972	4.783	4.77	5.062	5.293	5.211	nv	5.153	5.156	5.123	4.929	4.945	4.982
103508	-4	5.7	5.14	5.495	6.283	5.471	5.178	5.556	5.79	5.625	5.571	5.678	5.384	5.608	5.987	5.596	5.321	5.505	5.727	5.716	5.715	5.702	5.782	5.328	5.613	5.917	5.568	5.571	nv	nv	5.211	5.171	5.523	5.412	6.396	5.671	5.57	nv	5.401	5.624	5.228	5.454	5.798	5.845	nv	5.836	5.664	5.772	5.71
103645	-4.3	4.638	4.301	4.77	4.614	nv	nv	4.717	4.692	nv	4.393	4.647	4.783	4.779	4.753	4.541	nv	nv	4.816	4.637	4.698	4.747	4.856	4.606	5.013	nv	nv	nv	nv	4.511	nv	4.347	4.905	nv	4.859	4.569	4.778	4.451	4.348	4.661	nv	4.64	4.734	4.703	4.722	4.759	4.652	4.577	4.934
103704	-4	4.806	4.994	5.527	5.609	4.004	4.403	5.463	4.211	4.614	4.082	6.241	4.637	4.111	4.511	5.282	5.147	4.104	4.195	4	4.065	4.018	5.052	4.532	4	6.046	4.408	4.031	4.012	5.112	4.878	4.076	4.412	4.292	6.35	4.586	4.221	4	4	4.758	4.286	4.21	4.056	5.475	5.262	5.729	4	4.275	4.49
103755	-4	4.924	4.362	4.8	nv	4.897	4.801	5.196	5.279	4.84	4.746	nv	4.859	4.751	5.336	4.858	4.644	4.864	4.87	5	5.159	5.553	4.789	4.809	5.411	5.01	4.836	4.813	4.942	5.424	4.524	4.812	4.887	4.833	nv	5.365	5.426	4.977	4.74	4.657	4.782	5.597	nv	5.42	4.816	4.929	4.811	4.82	4.95
103779	-4	4.536	4	4	4.502	4.68	4.277	4.98	4.607	4.497	4.579	nv	4.603	4.426	4.652	4.277	4.174	4.165	4.415	4.035	4.65	4.571	4.48	4.663	5.188	4.675	4.482	4.673	4.636	4.843	4.542	4.248	4.774	4.523	4.606	5.261	4.875	4.538	4.185	4.387	4.438	4.725	4.609	4.382	4	4.568	4.788	4.367	4.816
103805	-4	4	4	4	4	4	4	nv	4	4	4	4	4	4	4	4	4	4	4	4	4	4	4	4	4	4	nv	4	4	4	4	4	4	4	4	4	4	4	4	4	4	4	4	4	4	4	4	4	4
103832	-4	4.864	nv	4.67	4.846	4.732	4.536	5.417	4.517	4.622	4.737	nv	4.941	4.96	nv	4.904	4.799	4.727	4.618	4.934	4.737	4.598	4.93	4.664	4.81	4.574	5.103	4.64	nv	6.371	4.653	4.84	4.791	4.654	4.67	4.763	4.857	4.759	4.397	5.566	4.802	4.939	4.308	4.575	4.87	4.772	4.646	4.661	6.03
103837	-6	6.422	nv	6.502	6.677	6.677	6.572	6.462	6.236	6.471	6.676	nv	6.505	6.612	6.567	6.517	nv	6.538	6.48	6.485	6.583	6.561	6.504	6.497	nv	6.562	6.397	6.503	6.643	7.063	6.37	nv	6.487	nv	6.45	nv	6.733	nv	6.375	6.602	6.426	6.523	nv	6.899	6.53	6.531	6.541	nv	6.627
103870	-4	4	nv	4	4	4	4	4	4	4	4	4	4	4	5.261	4	4	4.319	nv	4	4.331	nv	4	4	4	4	4	4	4	4	4	4	4	nv	4	4	4	nv	4	4	4	4.673	4	4	4	4	4	4	4
104117	-4	4.027	4	4	4.204	4	4	4.585	4	4	4	4	4	4	4.343	4.048	4.28	4	4	4	4.783	4.035	4.039	4	4	4.399	4	4	4	4.348	4.07	4	4.238	4	4.111	4.671	4.118	4	4	4	4.063	4.455	4.377	4.052	4	4	4.565	4	4
104129	-4	6.301	4.894	6.475	5.34	5.732	5.688	6.133	6.033	5.717	4.82	6.346	6.607	5.298	6.336	5.965	5.389	5.331	6.263	6.346	4.375	6.201	6.38	6.039	6.313	6.344	5.684	6.223	6.008	6.065	4.029	nv	6.47	6.019	7.782	6.364	6.366	6.266	5.366	6.223	6.379	5.933	6.05	6.418	6.049	6.032	6.052	5.541	5.949
104795	-4	5.922	6.258	5.789	5.885	5.805	5.952	6.655	5.887	5.836	5.825	5.995	5.843	5.814	6.448	5.671	6.419	5.824	6.071	5.849	5.509	7.324	5.907	5.818	nv	6.085	6.495	5.829	6.254	6.435	6.578	5.744	5.755	6.009	5.889	5.775	5.832	5.937	5.889	6.438	5.86	5.766	nv	5.943	6.042	5.885	5.803	nv	5.792
104800	-4	4.864	4.208	4.722	5.092	4.55	5.015	4.665	4.271	4.897	4.121	4.138	4.429	4.341	4.876	4.548	4.446	4	4.252	4.306	4	4.222	4.388	4.551	4.068	4.864	4	4.213	4.338	4.968	4.411	4.13	4.919	4.096	4.971	4.313	4.259	4.089	4.244	4.226	4.091	4.415	4	4.392	4.635	4.303	4.179	4.033	4.395
104801	-3	4.907	4.234	4.599	4.26	4.748	4.376	5.492	4.82	4.495	4.553	4.575	4.587	4.977	4.72	4.619	4.563	4.429	4.227	3.917	4.727	4.801	4.743	4.582	4.727	5.13	4.55	4.588	4.698	4.678	4.678	4.407	4.673	4.414	4.841	4.876	4.449	4.509	4.351	4.731	4.527	5.121	4.979	4.564	4.474	5.037	5.051	4.613	4.897
104801	-2	4.513	4.6	4.396	4.103	3.617	4.406	5.08	4.727	4.185	4.422	4.717	4.754	4.629	4.56	4.759	4.546	4.509	4.115	3.996	4.53	4.834	4.689	4.277	4.829	5.011	4.27	5.087	4.324	4.755	4.672	4.564	4.572	4.397	4.634	5.155	4.725	4.485	4.376	4.677	4.128	4.938	4.919	4.501	4.421	4.645	5.023	4.633	4.685
104942	-4	5.529	5.299	4.686	5.5	nv	5.69	5.576	5.933	nv	4.893	5.334	5.816	5.551	5.517	4.627	4.969	nv	4.887	4.838	5.326	4.939	4.841	5.58	5.562	nv	nv	nv	nv	5.698	nv	nv	5.143	4.608	4.846	6.026	5.424	5.109	4.705	5.573	nv	5.341	5.564	5.578	4.682	5.584	5.429	5.533	5.369
104943	-4	5.127	5.908	4.16	4.973	5.09	4.763	5.628	5.281	4.813	4.769	4.714	5.182	4.876	5.575	4.131	4.825	4.25	4.906	4.71	6.417	4.721	4.897	4.666	4.869	5.168	4.782	4.746	4.881	5.286	4.668	4.367	4.634	4.141	4.553	5.48	4.834	4.484	4.595	4.511	4.636	5.317	4.967	4.716	4.076	4.519	4.593	4.833	4.769
105014	-4	nv	5.53	5.371	nv	nv	6.177	7.147	4.476	nv	5.916	4.715	5.394	4.338	7.221	6.482	5.887	nv	4.715	4.087	4.873	4	5.441	nv	4	5.011	nv	nv	nv	6.823	6.987	4.776	6.228	4.101	5.138	4.594	4.588	4	5.749	7.013	nv	4.266	4.603	4.579	4.168	4.692	4	4.364	5.291
105023	0.7	3.301	2.026	2.97	3.301	1.983	3.215	3.301	2.362	2.626	2.467	2.646	3.301	2.608	3.301	2.761	nv	1.694	3.301	2.141	3.301	2.903	3.301	3.146	1.942	3.301	2.083	2.938	2.721	3.301	2.029	2.937	2.6	2.258	3.301	3.227	2.458	2.918	2.587	3.301	3.163	2.922	3.301	2.666	2.721	2.934	2.871	2.413	2.701
105024	2.2	-0.749	-1.34	-1.15	-0.907	-1.35	nv	-0.741	-1.13	-0.928	-1.38	-1.35	-0.85	-2.17	-0.703	-0.979	-1	-1.31	-0.985	-0.717	-0.794	-1.15	-0.649	-0.858	-0.911	-0.836	-1.56	-1.23	-1.22	-0.691	-2.17	-0.715	-0.893	-1.48	-0.498	-0.875	-1.16	-1.08	-1.2	-0.979	-1.28	-0.884	-1.68	-2.17	-1.32	-0.721	-1.29	-1.36	-0.898
105130	-4	nv	4.732	4.728	4.716	nv	4.733	4.844	5.099	nv	4.606	4.802	5.548	4.808	4.778	4.724	4.878	nv	5.504	4.704	5.675	4.945	4.977	5.704	4.653	nv	nv	nv	nv	4.961	nv	nv	4.754	4.778	4.845	4.805	4.805	nv	4.745	4.826	nv	4.808	5.797	4.602	4.756	4.964	4.744	4.736	4.765
105131	-4	4	4.626	4.58	4.763	4.637	4.748	4.764	4.495	4.422	4.554	4.801	4.344	4.794	4.548	4.19	4.581	4.616	4.505	4.4	5.109	4.552	4.231	4.472	4.228	4.338	4.448	5	4.663	4.353	4.502	4.302	4.83	4.265	4.804	4.502	nv	4.538	4.401	4.474	4.504	nv	nv	4.615	4.668	4.606	4.541	4.191	4.7
105132	-4	5.491	4.971	5.293	5.484	5.359	5.664	6.424	4.141	5.526	4.11	4.586	5.075	4.363	5.726	5.681	4.883	4.265	4.53	4.754	4.742	4.293	5.423	5.471	4.22	5.799	4	4.354	4.341	6.135	5.074	4.968	5.547	4.471	6.096	5.112	4	4.087	4.476	5.245	4.812	4.907	4.623	5.435	5.624	5.763	4	4.878	5.237
105348	-4	4.863	4.918	4	5.068	4.549	4.442	4.461	4	4	4.727	nv	4.006	4	4.43	5.276	5.271	4.627	4	4.49	4.308	4	4	4	4	4	5.048	4	4	4	4.088	4.901	4.372	4	4	nv	4.285	4	4	5.068	4	4	4.91	4.863	4.792	5.206	4.776	4	4
105444	-4	4	4	4	4.457	4	4	7.984	4	4	4	4	4	4	4	4	4.406	4	4.111	4	4	4	4	4	4	4	4	4	4	4.065	4	4	4	4	4	4	4	4	4	4	4	4	4	4	4	4.929	4	4	4.229
105509	-4	4.534	4.423	4	4.309	4.202	4.416	4	4	4	5.419	4	4.377	4	4	4.649	4.604	4.65	4	4.172	4	nv	4.297	4.244	4	4.898	nv	4	4	4	nv	4	4.35	4	4	4.486	4	4	4	4	4	4	4.55	4.628	4.468	4.483	4	4	4.579
105534	-4	4	4	4	4	4	4	4.468	4	4	4	nv	4.248	4	4.352	4	4.311	4.097	4.226	4	4.456	4.221	4	4	4.339	4	4.035	4.151	4.011	4	4	4	4.123	4.103	4.148	4.57	4.124	4.088	4	4	4.252	4.448	4	4	4	4	4.479	4	4.073
105550	-4	4.236	4.276	4	4	4.55	4	4	4	4	4.276	nv	4	4	4	4.41	4.67	4.439	4	4	4	4	4	4	4	4	4.247	4	4	4	4	4.087	4	4	4	4	4	4	4	4.101	4	4	4.199	4.432	4.288	6.085	4.385	4	4
105687	-4	4	4.024	4	4.258	4	4	nv	4	4	4	nv	4	4	nv	4	nv	4.218	4	4.461	nv	4.198	4	4	4.229	4.278	4	4.378	4.129	nv	4	4	4	4	4.096	4.399	4.076	4	4	4	4	4.368	4	4	4.125	4	4	4	4.456
105808	-4	5.821	5.429	6.068	6.391	nv	5.822	5.853	5.768	nv	5.793	5.954	6.658	6.454	6.297	6.199	5.838	nv	5.773	5.953	6.558	5.951	6.863	6.172	6.332	nv	nv	nv	nv	5.789	nv	5.771	6.806	5.882	6.406	6.493	5.961	5.862	5.709	6.275	nv	6.026	6.589	6.377	6.435	6.723	6.461	6.469	6.546
105900	-4	4	4.555	4	4	4	4	6.647	4	4	4	nv	4	4	4.8	4	nv	4	4	4	4	4	4	4	4	4	4	4	4	4	4	4	4	4	4	4	4	4	4	4	4	4	4	4	4	4	4	4	4
106193	-4	5.259	5.015	5.701	5.53	5.191	5.428	5.902	6.047	5.401	5.274	5.525	5.528	5.8	5.616	5.496	5.54	5.623	5.673	5.702	5.463	5.509	5.586	5.728	6.185	5.874	5.546	5.782	5.724	5.578	5.592	4.805	5.642	5.559	5.929	5.648	6.043	5.854	5.351	5.631	5.599	5.196	5.38	5.414	5.506	5.477	5.711	5.214	5.934
106218	-4	4	4	4	4	4	4	4	4	4	4	nv	4	4	4	4	nv	4	4	4	4	4	4	4	4	4.551	4.391	4	4	4	4	4	4	4	4	4	4	4.366	4	4	4	4	4	4	4	4	4	4	4
106296	-4	4	4	4	4	4	4	4.567	4	4	4	nv	4	4.194	nv	4.086	4	4	4	4	5	4.006	4	4	4	nv	4	4	4	4.33	4	4	4	4	nv	4	4.49	4	4	4	4.081	4.003	4	4	4	nv	4	4	4
106396	-4	4	4	4	4.772	4	4.004	4	4	4.134	4	4	4	4	4	nv	4	4	4	4.446	4	4	4	4	4	4	4	4	4	4.493	4	4	4	4	4.466	4	4	4	4	4.143	4	4	nv	4	4	4	4	4	4
106399	-6	7.47	7.608	7.528	7.515	7.569	7.666	7.526	7.392	7.581	6.929	7.402	7.469	7.556	7.522	7.046	7.387	7.325	7.596	7.437	7.167	6.345	7.998	7.426	7.436	7.017	7.27	6.219	7.286	6.609	7.326	7.577	6.845	6.1	7.538	7.39	7.338	7.516	6.317	6.781	6.586	7.265	7.66	7.56	7.459	7.624	7.591	7.619	7.391
106399	-5	nv	7.482	7.397	nv	nv	7.434	7.541	7.369	nv	6.749	7.3	7.182	7.549	7.505	6.741	7.029	nv	7.522	7.328	7.1	6.298	7.541	nv	7.278	6.931	nv	nv	nv	6.55	6.888	7.486	6.449	6.231	7.654	7.325	7.305	7.592	6.629	6.365	nv	7.385	7.579	7.626	7.436	7.267	7.599	7.512	7.361
106399	-4	7.812	7.857	7.728	7.747	7.48	7.839	7.73	7.713	7.289	7.534	7.767	7.63	7.789	7.639	7.625	7.74	nv	7.778	7.675	7.517	6.828	7.864	7.715	7.579	7.169	7.313	7.394	7.331	6.818	7.045	7.755	6.991	6.55	7.892	7.646	7.563	7.706	6.333	7.077	7.39	7.652	7.752	7.783	7.702	7.797	7.756	7.743	7.705
106399	-3.9	nv	7.654	7.59	nv	nv	7.76	7.885	7.719	nv	7.335	7.632	7.709	7.852	7.762	7.389	7.52	nv	7.694	7.623	7.188	6.758	7.57	nv	7.595	7.268	nv	nv	nv	7.297	7.3	7.574	7.26	5.819	7.903	7.678	7.538	7.801	6.731	6.802	nv	7.387	7.713	7.672	7.674	7.639	7.857	7.761	7.807
[truncated: 26,283 more rows]
[truncated: 12 more columns]

## Sheet: NCI7 GI50
NSC#	DMS-114	HOP-18	KM-20L2	M19-Mel	RXF-631	SNB-78	XF-498	Lowest Concentration (log10 M)
89	4.408	4.249	4.359	4.479	4.204	4.418	4.712	-4
185	6.991	6.603	7.152	7.217	7.606	7.058	7.458	-4
186	4.941	4.817	4.623	4.611		4.951	5.256	-3.3
377	5.325		4.505	5.147	4.64	4.551	5.045	-4
[truncated: 8,135 more rows]
