# Supplementary material for: Gene expression patterns within cell lines are predictive of chemosensitivity
Source: BMC Genomics. 2008 Feb 8;9:74. doi: 10.1186/1471-2164-9-74 (PMC2263043; doi:10.1186/1471-2164-9-74)
Supplement: Additional file 4 — NCI60GI50scorrs.txt. The correlations (|r| >= 0.5) between compound sensitivity and gene expression in the NCI60 cell lines. [file 1471-2164-9-74-S4.ZIP]

Archive with 1 entries (1 files):
- NCI60GI50scorrs.txt
