# Supplementary material for: Gene expression patterns within cell lines are predictive of chemosensitivity
Source: BMC Genomics. 2008 Feb 8;9:74. doi: 10.1186/1471-2164-9-74 (PMC2263043; doi:10.1186/1471-2164-9-74)
Supplement: Additional file 4 — NCI60GI50scorrs.txt. The correlations (|r| >= 0.5) between compound sensitivity and gene expression in the NCI60 cell lines. [file 1471-2164-9-74-S4.ZIP › NCI60GI50scorrs.txt]

NSC#	lowConc	ArrayID	corr.	# of lines
89	-4	100540	0.509230820967378	49
89	-4	100669	-0.5092429439258	48
89	-4	104877	-0.546914878609769	47
89	-4	105016	-0.524239914316796	50
89	-4	105020	-0.523961390454079	48
89	-4	105435	-0.510559966171536	50
89	-4	106061	-0.514243666277863	48
89	-4	106374	-0.555043250853822	45
89	-4	107083	-0.543679407298964	48
89	-4	107986	-0.511010566448577	50
89	-4	108561	-0.584390508810665	48
89	-4	110866	-0.503869389201893	47
89	-4	110886	-0.576093686043593	49
89	-4	112206	-0.523715556633686	46
89	-4	112592	-0.537519405384244	49
89	-4	113777	-0.529802362433882	47
89	-4	113803	-0.521920136572755	48
89	-4	114901	-0.514510882039973	50
89	-4	115380	-0.530848275788363	49
89	-4	115765	-0.512343804590655	46
89	-4	116229	-0.579173297404277	47
89	-4	117034	-0.515676774917018	48
89	-4	117937	-0.571343652160213	45
89	-4	117952	-0.50731689927631	48
89	-4	119476	-0.510173220087468	49
89	-4	120078	-0.575294685230054	49
89	-4	222425	-0.543466332076047	49
89	-4	222649	-0.502312692103385	49
89	-4	223145	-0.504979792606145	49
89	-4	223615	0.521017050998263	45
89	-4	224100	-0.556391885274285	49
89	-4	224877	-0.571114247053015	48
89	-4	225033	-0.608489847075859	47
89	-4	225049	0.5152647308461	50
89	-4	225987	-0.512093249702644	49
89	-4	307569	-0.573126925645482	46
89	-4	308117	-0.509355067486644	48
89	-4	308680	0.539420902801687	48
89	-4	315672	-0.53252228072057	49
89	-4	320702	-0.524522939854103	49
89	-4	330553	-0.591305974312417	49
89	-4	331151	-0.518338258752022	50
89	-4	100002	-0.554609606386699	49
89	-4	104807	-0.507801632493654	46
89	-4	106865	-0.653102063214402	50
89	-4	107265	-0.528259055934137	47
89	-4	108785	0.545761130557356	49
89	-4	108942	-0.516277157539158	49
89	-4	111405	-0.512554535511688	45
89	-4	111665	-0.535729992588461	48
89	-4	113326	-0.581703846509185	48
89	-4	114651	0.520104586056083	49
89	-4	116038	-0.536800192243807	46
89	-4	118744	-0.573048305162237	49
89	-4	119088	-0.553012358048339	49
89	-4	119616	0.541538873799156	46
89	-4	119812	-0.516262312824642	46
89	-4	163284	0.589577906627962	48
89	-4	222871	0.507348030288506	48
89	-4	223706	0.504348697557492	47
89	-4	310822	-0.560199496192409	46
89	-4	316771	0.542666465934383	48
89	-4	330463	-0.536703902341656	47
89	-4	330611	-0.50842841890149	45
89	-4	99487	0.567202308078575	46
89	-4	99531	-0.558449515812411	49
185	-4	103096	-0.5007550025986	47
185	-4	106310	-0.505995530569515	49
185	-4	113771	-0.50805252599471	46
186	-4	119728	0.518971428889596	48
186	-3.3	106818	0.537977199086814	45
186	-3.3	108762	0.543135834498535	47
186	-3.3	108968	0.548948839044619	45
186	-3.3	331149	0.516547022578197	46
186	-3.3	108051	0.508148589618709	45
186	-3.3	116043	0.56814952512715	46
186	-3.3	309190	-0.521494133388176	47
186	-3.3	313148	0.547628639592227	46
186	-3.3	330396	0.513733313584694	46
291	-4	103534	0.506224083628	56
291	-4	111029	-0.568097904904665	56
291	-4	113583	0.503766954162301	50
291	-4	119268	0.557816731567648	53
291	-4	120135	-0.517410113825447	47
291	-4	98640	-0.57064751316519	46
291	-4	99704	-0.500786372478812	48
291	-4	99779	0.506702049921703	49
291	-4	101080	-0.513622880340792	57
291	-4	103746	-0.568735394117055	46
291	-4	104132	-0.510513653891089	56
291	-4	107490	0.585544664226882	56
291	-4	116089	-0.5169233939581	55
291	-4	220433	-0.521526905541368	49
291	-4	225631	-0.540901345174475	49
291	-4	245683	0.523458555232601	48
291	-4	311056	-0.530984257860869	54
377	-4	101969	-0.542662671633412	47
377	-4	103574	0.5301611331584	49
377	-4	107277	-0.514895559901374	45
377	-4	222224	0.506877816727216	47
377	-4	99840	-0.502080747960637	45
377	-4	108402	-0.508944832856406	49
534	-4	103066	-0.525615909719047	56
534	-4	104076	-0.500471118926104	57
534	-4	309209	0.522255481895953	49
534	-4	101690	-0.509318137848774	57
534	-4	99540	0.510046975100408	51
629	-4	100051	0.522797884034036	46
629	-4	102069	-0.541746246343497	46
629	-4	107443	0.522033064394387	45
629	-4	108632	-0.506807004192306	46
629	-4	108845	0.502401926156942	46
629	-4	108906	0.5054630386076	47
629	-4	109854	-0.562741717725867	47
629	-4	111029	-0.519066727919142	46
629	-4	111958	-0.601079905825341	46
629	-4	114954	-0.515923687365796	45
629	-4	115305	-0.529320970190258	46
629	-4	117879	0.501153820948817	45
629	-4	118651	-0.558104499680102	47
629	-4	118969	0.536733642947664	46
629	-4	119366	-0.514373872465464	47
629	-4	330242	-0.507437165305334	47
629	-4	330743	0.528018124448886	45
629	-4	331000	-0.588120656065982	46
629	-4	101080	-0.551348795788182	47
629	-4	102332	-0.503964200185477	46
629	-4	103777	-0.55220600068184	47
629	-4	104170	-0.595672066102983	45
629	-4	105876	-0.602609776860503	45
629	-4	107247	-0.500385097914322	46
629	-4	107697	-0.507324557935542	47
629	-4	110057	-0.533643810061243	47
629	-4	110251	0.507486178458271	45
629	-4	110585	0.503255901901661	45
629	-4	111956	0.574834886295485	46
629	-4	114965	-0.516130715538859	47
629	-4	118316	-0.553942641627571	45
629	-4	120018	0.532878715194512	45
629	-4	120141	0.57496884556621	45
629	-4	222512	-0.553256218123189	47
629	-4	225824	0.668422460268221	46
629	-4	310135	0.500073498431096	45
629	-4	317920	0.628428524536595	45
629	-4	318637	-0.569182287968296	47
740	-5	104806	0.518689655592279	51
740	-5	109753	0.529988632761547	53
740	-3.6	100094	0.514675252403253	59
740	-3.6	100099	0.524548410994588	48
740	-3.6	101875	-0.519979836077831	59
740	-3.6	105863	0.530851088539975	58
740	-3.6	106037	0.504365405016176	56
740	-3.6	106343	0.51351043625518	51
740	-3.6	106649	-0.527768013624261	54
740	-3.6	107136	0.587227245830347	52
740	-3.6	107356	0.510835886844862	55
740	-3.6	108553	0.519557092604588	55
740	-3.6	109919	-0.511391402819295	58
740	-3.6	110399	0.539547292961922	50
740	-3.6	110896	-0.526682043787657	57
740	-3.6	115736	0.517979264280887	57
740	-3.6	117548	0.501230073616826	59
740	-3.6	118048	0.528164616583807	56
740	-3.6	119823	0.509006943249566	58
740	-3.6	120428	0.511759845289371	59
740	-3.6	221612	0.50319587508932	57
740	-3.6	224607	0.524054531541076	57
740	-3.6	225714	0.501158947755001	57
740	-3.6	308226	0.537222556492342	59
740	-3.6	308406	0.513511424199632	51
740	-3.6	330308	0.577353104826156	59
740	-3.6	330319	0.527650899248577	47
740	-3.6	330583	0.536650733125989	58
740	-3.6	100415	0.553939741059153	59
740	-3.6	102024	0.584770954851636	59
740	-3.6	119737	0.507475258190869	59
740	-3.6	223728	0.530422618806305	59
740	-3.6	224951	-0.52228913785306	46
740	-3.6	226229	0.524411498294686	58
740	-3.6	313804	-0.521294494812418	47
742	-3.2	100225	0.516029575276323	47
742	-3.2	100247	0.535405598758065	46
742	-3.2	100360	0.558574747022328	46
742	-3.2	100437	0.615091705846699	47
742	-3.2	100473	0.501357543521884	47
742	-3.2	100523	0.524888880866486	45
742	-3.2	100551	0.518708128786364	47
742	-3.2	100692	0.538830344041712	46
742	-3.2	101070	0.562452953582651	47
742	-3.2	101118	0.561330631801999	46
742	-3.2	101214	-0.508976005723581	46
742	-3.2	101396	-0.521303815263723	46
742	-3.2	101427	0.5513638971804	47
742	-3.2	101875	-0.526421059689927	47
742	-3.2	102275	0.520147877801355	46
742	-3.2	102532	0.632987053506744	45
742	-3.2	102556	0.516269027092905	47
742	-3.2	102670	0.560958450305947	47
742	-3.2	102987	0.52053014449468	47
742	-3.2	103098	0.564011128678492	47
742	-3.2	103342	0.645696151965287	45
742	-3.2	103389	0.593287314439318	46
742	-3.2	103674	-0.515905931642876	46
742	-3.2	103732	-0.558893701185194	46
742	-3.2	103877	0.53240485654797	45
742	-3.2	103893	0.565619070295636	46
742	-3.2	104223	0.544032389220107	46
742	-3.2	104230	0.513249755389417	46
742	-3.2	104369	-0.633553771724747	46
742	-3.2	104764	0.628171667953338	46
742	-3.2	104842	-0.566753415486325	45
742	-3.2	104914	0.581240522687896	45
742	-3.2	105640	0.511473958877977	46
742	-3.2	105691	-0.575405764498082	45
742	-3.2	105760	-0.572019367051609	46
742	-3.2	105771	0.545689464820221	47
742	-3.2	105947	-0.525494021956665	46
742	-3.2	106001	0.510213798433348	47
742	-3.2	106024	0.546430592006035	47
742	-3.2	106056	-0.559260116897442	46
742	-3.2	106061	-0.528294172093217	45
742	-3.2	106077	0.555157016887149	47
742	-3.2	106276	0.561781916558835	46
742	-3.2	106414	0.527469310355872	47
742	-3.2	106453	0.563459998731527	45
742	-3.2	106642	0.631746646839682	46
742	-3.2	106772	-0.535805747471606	46
742	-3.2	106820	-0.514784957764284	46
742	-3.2	107042	-0.520486661769619	46
742	-3.2	107133	0.542033278837275	46
742	-3.2	107209	-0.581860007865422	47
742	-3.2	107285	0.558360932754521	46
742	-3.2	107296	-0.50707961487688	47
742	-3.2	107418	0.556471316792757	47
742	-3.2	107489	0.547081942144456	47
742	-3.2	107547	-0.650835550425604	46
742	-3.2	107618	-0.566839770193911	47
742	-3.2	107710	-0.547021655732803	46
742	-3.2	107783	0.633940245238837	47
742	-3.2	107818	0.57697772127334	46
742	-3.2	107975	0.526123521109184	47
742	-3.2	108472	-0.589788771615353	45
742	-3.2	108553	0.542984395555435	45
742	-3.2	108690	0.558319367546551	46
742	-3.2	108772	0.505617914573118	46
742	-3.2	108826	-0.605267795490202	46
742	-3.2	108980	0.521066851811385	47
742	-3.2	109236	-0.50846177564319	46
742	-3.2	109445	0.512964899976936	46
742	-3.2	109448	0.537697943587632	47
742	-3.2	109831	0.52765653760394	45
742	-3.2	109919	-0.574195244934812	46
742	-3.2	110073	0.547681748936121	46
742	-3.2	110619	0.507468360585148	47
742	-3.2	110794	0.503639133468687	46
742	-3.2	110815	0.581531326451687	47
742	-3.2	111205	0.506680455616255	46
742	-3.2	111288	0.505217495313141	47
742	-3.2	111314	0.628709725610315	47
742	-3.2	111825	0.556475613169992	46
742	-3.2	111897	0.507785940385437	45
742	-3.2	111970	-0.587759756182351	47
742	-3.2	112056	0.526139767913285	46
742	-3.2	112408	0.602962277222722	47
742	-3.2	112628	0.582711256337016	46
742	-3.2	113121	-0.50087763058349	47
742	-3.2	113394	0.500866836816827	46
742	-3.2	113747	0.605161757710986	45
742	-3.2	113908	0.508410307422839	47
742	-3.2	114000	0.51960617766684	47
742	-3.2	114204	-0.613373704562685	47
742	-3.2	114419	-0.596658781155129	47
742	-3.2	114517	0.52995239575196	45
742	-3.2	114737	0.517076287834104	47
742	-3.2	115290	0.532344700951848	46
742	-3.2	115499	0.513462199672836	47
742	-3.2	115549	0.570344404909382	45
742	-3.2	115566	0.506503973365735	46
742	-3.2	115659	0.50256708249283	47
742	-3.2	115676	0.539811481910273	45
742	-3.2	115787	-0.612916096416605	47
742	-3.2	115900	0.515196404260574	47
742	-3.2	116036	0.575082232777697	45
742	-3.2	116166	0.508165578722272	47
742	-3.2	116498	0.501882199889484	46
742	-3.2	116527	0.518537062238424	47
742	-3.2	116622	-0.609651883877694	46
742	-3.2	116625	0.591747955457399	46
742	-3.2	116973	0.529480475574467	47
742	-3.2	117009	0.657098792075072	47
742	-3.2	117206	0.569979638122158	45
742	-3.2	117268	0.514757105105915	47
742	-3.2	117355	0.573611590280092	47
742	-3.2	117548	0.551730445547444	47
742	-3.2	117741	0.503281928329628	47
742	-3.2	118048	0.602156882778564	45
742	-3.2	118169	-0.50653871157131	47
742	-3.2	118566	0.564019020473932	46
742	-3.2	118760	0.53790132369126	45
742	-3.2	118820	0.518342291264261	47
742	-3.2	119181	0.596382139942375	47
742	-3.2	119395	0.542117947934714	45
742	-3.2	119588	0.54032849481448	47
742	-3.2	119809	0.512738038414661	46
742	-3.2	120040	0.535417389049867	45
742	-3.2	120472	-0.50165078555216	46
742	-3.2	120509	0.523934142451286	47
742	-3.2	120573	0.588585282004384	46
742	-3.2	120619	0.609287337792543	47
742	-3.2	120953	0.623128946662978	47
742	-3.2	161550	-0.564646463012611	47
742	-3.2	178432	-0.640240086831745	46
742	-3.2	220742	0.519570910236978	47
742	-3.2	223127	0.544378290405947	46
742	-3.2	223305	0.557723872005701	46
742	-3.2	223647	-0.584904935961664	46
742	-3.2	223688	0.626553592232055	47
742	-3.2	223713	0.561822914192045	45
742	-3.2	223751	0.564856531996992	47
742	-3.2	223779	0.523919868229496	46
742	-3.2	224021	-0.542103381938134	45
742	-3.2	224069	0.529973250719325	45
742	-3.2	224525	0.595952199550031	47
742	-3.2	224767	0.502777948111214	46
742	-3.2	224776	-0.682398707499021	46
742	-3.2	225355	0.513165119467247	46
742	-3.2	225434	0.542526375501524	47
742	-3.2	225688	0.572813266536904	45
742	-3.2	225903	0.553540524171651	45
742	-3.2	226103	0.518214379230381	46
742	-3.2	226120	0.52027995400593	46
742	-3.2	226303	0.518343655591258	46
742	-3.2	226380	0.551370127768781	46
742	-3.2	226975	0.509581731837467	45
742	-3.2	228993	-0.605117821393889	47
742	-3.2	306907	0.56523226733674	45
742	-3.2	307140	0.583555050412366	47
742	-3.2	307327	0.607722026190596	45
742	-3.2	307511	0.551419564352696	46
742	-3.2	308010	-0.594242347169748	45
742	-3.2	308116	0.514989394162832	45
742	-3.2	308226	0.659572607813496	47
742	-3.2	308869	0.597412122289901	46
742	-3.2	308941	0.532134804564456	46
742	-3.2	309546	0.576733930288018	46
742	-3.2	309706	-0.503000975573768	46
742	-3.2	309852	0.521321142082346	47
742	-3.2	310346	0.522991043538088	46
742	-3.2	313328	0.511982271690959	46
742	-3.2	316366	0.555513038472459	45
742	-3.2	317808	-0.590512196530178	47
742	-3.2	317881	0.598118117555254	45
742	-3.2	318307	0.577612350112485	47
742	-3.2	319477	0.576833853002505	47
742	-3.2	330535	0.51160589721463	47
742	-3.2	330574	0.506897685463444	47
742	-3.2	330582	0.506203222234135	47
742	-3.2	330583	0.570844259631433	46
742	-3.2	330693	0.54139437899337	45
742	-3.2	330751	-0.603709020686058	45
742	-3.2	330812	-0.553365429259632	47
742	-3.2	330838	-0.54310742993905	46
742	-3.2	331038	-0.592645155280941	46
742	-3.2	331298	-0.563274163153905	45
742	-3.2	433352	0.517027180727527	47
742	-3.2	433353	0.56495509305022	47
742	-3.2	98708	0.529762728232117	47
742	-3.2	98893	0.559081069195903	47
742	-3.2	99557	0.506178231717369	46
742	-3.2	99597	0.606479040286006	47
742	-3.2	99710	0.6626934313453	46
742	-3.2	99797	-0.509641357391419	46
742	-3.2	99887	-0.505056221793349	46
742	-3.2	99986	0.507358090000769	47
742	-3.2	100671	0.532486709444871	46
742	-3.2	101120	0.563811558382495	46
742	-3.2	101867	-0.619743106888495	45
742	-3.2	102024	0.561991990761585	47
742	-3.2	102269	0.501161207147709	45
742	-3.2	103978	-0.631725437145162	46
742	-3.2	105861	-0.598747017767842	45
742	-3.2	106404	-0.509901161271685	46
742	-3.2	106411	0.615449354723177	45
742	-3.2	106442	0.518077967483339	46
742	-3.2	106620	0.525495637248638	47
742	-3.2	106630	0.564851686360019	47
742	-3.2	108510	-0.511072375753529	47
742	-3.2	108941	0.503874543766353	46
742	-3.2	110348	-0.510159873716123	45
742	-3.2	112339	0.5206929081092	45
742	-3.2	112588	-0.500177281946055	46
742	-3.2	113326	-0.527205726319013	45
742	-3.2	114816	0.64919939650457	46
742	-3.2	115476	0.575498467084111	45
742	-3.2	116549	0.607252654436398	46
742	-3.2	116839	-0.526429057242653	47
742	-3.2	117617	-0.577725941068041	45
742	-3.2	118406	-0.531986082762307	46
742	-3.2	120159	0.548826952118159	47
742	-3.2	120656	0.529299308802625	47
742	-3.2	220154	0.515531251187034	45
742	-3.2	222497	-0.559722060011048	46
742	-3.2	223804	0.503041275097392	46
742	-3.2	225423	0.583644798331448	45
742	-3.2	308258	0.565531205429905	47
742	-3.2	311486	0.54981920101957	45
742	-3.2	315474	-0.506683495859462	47
742	-3.2	316374	-0.550108001213876	46
742	-3.2	330342	0.515930588692014	46
742	-3.2	330396	0.55020728828025	46
742	-3.2	330731	0.571962398663579	46
742	-3.2	330808	-0.510900391568434	46
742	-3.2	331014	-0.614732670183546	45
742	-3.2	331021	0.56139888687392	47
742	-3.2	331100	-0.526466280581557	46
742	-3.2	98386	0.644960400461482	46
742	-3.2	99648	-0.584462278977772	45
742	-3.2	99701	0.558204633217972	45
742	-3.2	99937	-0.520012562976287	46
749	-4	101321	-0.54953111495215	59
749	-4	101969	-0.510253733797067	57
749	-4	103698	-0.565957117427504	48
749	-4	105735	0.595741818194175	54
749	-4	106709	-0.519254729005841	53
749	-4	108911	0.635649923814317	56
749	-4	111382	0.51420007901889	58
749	-4	115315	-0.505588964390885	47
749	-4	117159	0.559827803989686	56
749	-4	117714	-0.541067826055485	55
749	-4	119477	-0.520014754664171	50
749	-4	119665	-0.567516747550652	56
749	-4	225674	-0.530179639815982	56
749	-4	309387	-0.529664991188783	59
749	-4	309753	-0.533292850227794	51
749	-4	319590	-0.529525901878898	55
749	-4	101175	-0.542682220079609	45
749	-4	101750	-0.525089810699605	53
749	-4	101885	-0.508996152870705	56
749	-4	102904	-0.505234227628149	55
749	-4	102937	-0.514482827786824	54
749	-4	106292	0.503129128865093	57
749	-4	107066	0.530625622487352	53
749	-4	112970	0.518989406986313	54
749	-4	113008	-0.523148010771367	54
749	-4	113161	-0.52995522521221	45
749	-4	114116	0.526489060053668	52
749	-4	114678	-0.503635806624132	51
749	-4	116053	0.67712702487577	52
749	-4	163476	0.503437933705068	58
749	-4	178047	0.500295747843203	59
749	-4	186106	0.549117349149089	50
749	-4	222546	-0.503204605082991	45
749	-4	223111	-0.536370619908829	47
749	-4	223403	-0.524976955802968	59
749	-4	224928	-0.500368626204169	54
749	-4	226289	0.560483681724625	56
749	-4	308132	-0.522219540175116	54
749	-4	309385	-0.551232390759221	53
749	-4	310748	0.707434238132504	58
749	-4	312400	0.653366180656788	57
749	-4	318500	-0.504610739357145	48
749	-4	330253	-0.504305699218594	56
749	-4	98736	-0.589403567252486	57
749	-4	99032	-0.55100230917063	45
749	-4	99646	0.541526503879995	45
750	-3.6	110789	0.538747563846846	58
750	-3.6	98858	-0.578148418668323	51
752	-4	107190	-0.506496488215563	54
752	-3.6	104858	0.500862672813003	48
752	-3.6	115626	-0.552402114302256	55
752	-3.6	330457	-0.51427183837995	45
755	-3.1	101214	-0.506719676336534	57
755	-3.1	103572	0.525232856639341	58
755	-3.1	104265	-0.517663437800719	59
755	-3.1	104858	0.569914553199218	48
755	-3.1	111125	0.501570686164681	50
755	-3.1	117495	0.50130567164698	49
755	-3.1	120040	0.52438721499166	56
755	-3.1	221995	0.528272845427382	55
755	-3.1	308680	0.561587904304391	57
755	-3.1	315290	-0.553695535993875	47
755	-3.1	99996	-0.500450882752668	49
755	-3.1	100359	-0.50194924548924	57
755	-3.1	109699	-0.531763866740373	59
755	-3.1	115262	-0.54250148681628	46
755	-3.1	115512	0.5132461799307	49
755	-3.1	118511	-0.506455516274791	58
757	-4	100859	-0.521865790915526	56
757	-4	101167	0.508292268283643	56
757	-4	101697	0.505690027613373	56
757	-4	101969	-0.531590608328038	56
757	-4	102145	-0.528127748822021	56
757	-4	102537	-0.537940439958712	56
757	-4	103544	0.509587736500459	56
757	-4	103852	-0.501002700041166	52
757	-4	104917	0.529621628082184	46
757	-4	105118	0.515386269735735	54
757	-4	105716	0.529615314137476	56
757	-4	105899	0.652677838614497	45
757	-4	106597	-0.529244618762351	58
757	-4	107211	-0.533640817198848	58
757	-4	107347	0.555298369402148	56
757	-4	107548	0.566217997950001	57
757	-4	107936	0.507359836765466	54
757	-4	108468	-0.530941434671821	58
757	-4	108677	-0.517662702290382	49
757	-4	109131	-0.507143839675609	57
757	-4	109316	-0.501517708210894	54
757	-4	109572	0.506212139386758	57
757	-4	110147	0.514892004696112	56
757	-4	110201	-0.515010372879169	58
757	-4	111680	0.523467234882848	56
757	-4	111958	-0.547220478985243	56
757	-4	114642	-0.517854248723895	49
757	-4	115843	-0.510139165551094	55
757	-4	117002	-0.503778871412832	57
757	-4	117910	-0.562433819035455	52
757	-4	117937	-0.521202844518128	52
757	-4	118822	-0.527354428416517	53
757	-4	119299	-0.664394598785228	49
757	-4	119914	-0.500284967035914	57
757	-4	120299	-0.503277783671818	56
757	-4	161550	-0.50157358794038	58
757	-4	192039	-0.52404804998443	56
757	-4	220128	0.536463070906529	55
757	-4	220413	-0.584675713206215	54
757	-4	223471	0.570932516562464	48
757	-4	223722	-0.509517410299753	47
757	-4	225501	0.526837025384627	50
757	-4	225532	0.522299777246296	56
757	-4	308594	0.541082286603468	53
757	-4	309640	-0.500177236342501	45
757	-4	309894	-0.506242322811314	56
757	-4	310403	0.505009858021905	54
757	-4	312770	-0.514777123915267	58
757	-4	313311	0.553281530062003	58
757	-4	315090	-0.529524691746579	51
757	-4	315647	-0.52258882058355	54
757	-4	330361	-0.575761768825111	46
757	-4	99418	0.550116502776137	55
757	-4	110656	-0.504345597937103	54
757	-4	112162	-0.619053257849884	57
757	-4	112334	0.546714612484831	47
757	-4	116451	-0.522086417628026	55
757	-4	220380	0.516001886398163	54
757	-4	221240	0.536256237359619	55
757	-4	223111	-0.501406223620588	47
757	-4	330628	-0.557559943007465	55
757	-3.2	102893	0.536906640023948	45
757	-3.2	108826	-0.514076260721037	46
757	-3.2	161550	-0.53701540907144	47
757	-3.2	316366	0.527220979115416	45
757	-3.2	99887	-0.504762384848497	46
757	-3.2	106620	0.522057034223349	47
757	-3.2	107729	0.509888476363945	45
762	-4	100573	0.530110710843687	48
762	-4	102772	0.51545711647625	52
762	-4	106187	-0.562866147432973	45
762	-4	114999	0.531262672848206	52
762	-4	99756	0.503541073051468	54
762	-4	117785	0.540727772081492	56
762	-4	221835	0.55371545163643	47
762	-4	307239	0.521934663262887	46
762	-4	99052	-0.549565899206365	51
762	-3.3	104156	0.612310970467263	47
762	-3.3	106423	-0.557941214057547	55
762	-3.3	108330	0.511138395886838	55
762	-3.3	112446	0.52611893510521	58
762	-3.3	114073	0.505086408056386	54
762	-3.3	114188	0.50342580181531	57
762	-3.3	114812	0.552281123402116	56
762	-3.3	115510	0.500794324864121	59
762	-3.3	116536	-0.500625047347921	59
762	-3.3	120724	0.512062974295862	58
762	-3.3	222425	-0.506781628505121	56
762	-3.3	223606	-0.524908672475418	59
762	-3.3	223647	-0.508172217214784	57
762	-3.3	223779	0.512903656064908	58
762	-3.3	226072	-0.530979546712747	49
762	-3.3	433325	0.525492923711753	56
762	-3.3	433354	0.503600446880419	59
762	-3.3	99756	0.545178692825958	57
762	-3.3	107127	-0.514224128514194	47
762	-3.3	111568	0.525039345404634	47
762	-3.3	114714	0.51077516073346	47
762	-3.3	119385	-0.549425760034676	48
762	-3.3	119719	-0.549671094691028	51
762	-3.3	221835	0.636083441010345	50
762	-3.3	224291	0.538899353989174	55
762	-3.3	225494	-0.507471229068482	55
798	-4	330740	-0.508150856981384	55
798	-4	118273	0.555000324636421	45
798	-4	222825	0.503166827501106	49
798	-4	330442	-0.53972723937861	49
1011	-4	100360	0.524415218451321	58
1011	-4	101391	-0.516792948834594	58
1011	-4	109908	0.508743807234848	53
1011	-4	110073	0.540485649903579	58
1011	-4	111388	-0.547020530898217	58
1011	-4	111673	0.536427374871412	53
1011	-4	111776	-0.511599076637464	49
1011	-4	112475	-0.517800703002262	52
1011	-4	113656	0.531107611442652	50
1011	-4	116625	0.502917408537582	58
1011	-4	116745	0.509063316506201	58
1011	-4	116973	0.528137278990441	59
1011	-4	117548	0.551704622405293	59
1011	-4	118385	0.50301616223578	45
1011	-4	223146	0.537478655633313	47
1011	-4	245421	0.601510271645688	45
1011	-4	312771	-0.520743766674046	53
1011	-4	316922	-0.507146424537622	58
1011	-4	317145	0.517571193352509	53
1011	-4	319615	-0.507703764049954	58
1011	-4	330281	-0.572777096015036	57
1011	-4	330376	-0.534095262748554	59
1011	-4	101968	-0.501347729844835	58
1011	-4	103978	-0.529671450041017	58
1011	-4	112629	-0.509245171526516	57
1011	-4	118201	-0.509978342843783	58
1011	-4	118499	-0.523497487145297	58
1011	-4	162302	0.506176683824552	50
1011	-4	224632	-0.507641489331767	56
1011	-4	226626	-0.501218022252021	57
1011	-4	308052	0.520386516398438	48
1011	-4	319290	0.52119091728783	53
1012	-4	103640	0.507313851570698	58
1012	-4	106479	-0.506490950699897	57
1012	-4	110073	0.541072416371502	58
1012	-4	111673	0.535815917003252	53
1012	-4	113656	0.523863188780814	50
1012	-4	116625	0.516673108299641	58
1012	-4	116973	0.510715661532486	59
1012	-4	245421	0.549043299978825	45
1012	-4	307074	0.516965608091463	56
1012	-4	309401	0.518853036039113	58
1012	-4	310016	0.509092509269951	49
1012	-4	312771	-0.562755679995034	53
1012	-4	317145	0.567568017710467	53
1012	-4	330376	-0.52879847872571	59
1012	-4	433367	0.515675621951573	49
1012	-4	101968	-0.56005133255202	58
1012	-4	103978	-0.519937768380463	58
1012	-4	112629	-0.526758333528371	57
1012	-4	118499	-0.520042097299282	58
1013	-4	101391	-0.507258105925995	58
1013	-4	103640	0.519760993074716	58
1013	-4	106479	-0.501059766456406	57
1013	-4	113980	-0.534931406355971	57
1013	-4	114559	0.526916334430953	59
1013	-4	119919	-0.513354263329209	56
1013	-4	222034	-0.505909672524746	55
1013	-4	307074	0.593003083435053	56
1013	-4	307138	-0.500410132692823	47
1013	-4	310016	0.513462975793098	49
1013	-4	312771	-0.573711248362421	53
1013	-4	330376	-0.561269195290633	59
1013	-4	101822	-0.514701106910087	58
1013	-4	101867	-0.532832421425734	57
1013	-4	101968	-0.601963922141577	58
1013	-4	103643	-0.526404766463373	57
1013	-4	105638	-0.506504328487196	58
1013	-4	107747	-0.607109580923026	46
1013	-4	112184	-0.610415948751232	46
1013	-4	114205	-0.58639050892274	58
1013	-4	118201	-0.62697730932419	58
1013	-4	118499	-0.623206560783626	58
1013	-4	120766	-0.615700222000332	47
1013	-4	307847	-0.509074583079454	59
1013	-4	308434	-0.706846915342763	54
1013	-4	330956	-0.567824695396537	49
1027	-4	100448	-0.504702659851703	50
1027	-4	102145	-0.522352731433094	48
1027	-4	104877	-0.578597287609618	47
1027	-4	107311	-0.545902169008033	49
1027	-4	107737	-0.500329282876222	47
1027	-4	108252	-0.576594386773878	47
1027	-4	108561	-0.506769285396242	48
1027	-4	108740	-0.501243737021259	47
1027	-4	110669	0.509583876618941	47
1027	-4	112604	-0.545460266909602	46
1027	-4	114650	-0.532094363103681	50
1027	-4	114901	-0.61225870114801	50
1027	-4	115006	-0.507591358172005	49
1027	-4	115380	-0.526488105795029	49
1027	-4	116215	-0.519656518737469	49
1027	-4	116229	-0.532756961650212	47
1027	-4	116480	-0.504195146650655	49
1027	-4	117034	-0.557520996276915	48
1027	-4	117157	-0.522907585523642	49
1027	-4	117719	-0.538701395780238	47
1027	-4	117837	-0.515357380458521	46
1027	-4	117937	-0.582399583418526	45
1027	-4	119099	-0.531607001318834	50
1027	-4	119603	-0.552007027984549	47
1027	-4	119619	0.619291523553326	49
1027	-4	120078	-0.537596513573293	49
1027	-4	120592	0.521135076840623	49
1027	-4	220896	-0.59195355320268	50
1027	-4	222425	-0.520937836381615	49
1027	-4	222576	-0.577960716147339	49
1027	-4	223145	-0.509968743743807	49
1027	-4	223615	0.546481216198715	45
1027	-4	224100	-0.532187057089044	49
1027	-4	224877	-0.592613806887219	48
1027	-4	225033	-0.549210952421528	47
1027	-4	225114	-0.537882243749815	48
1027	-4	225125	-0.513665809085714	49
1027	-4	225987	-0.608174508647799	49
1027	-4	226908	-0.525547896013169	47
1027	-4	306842	-0.506320023651778	50
1027	-4	307569	-0.501935535178039	46
1027	-4	309316	-0.571254575139981	48
1027	-4	313333	0.504726965965373	50
1027	-4	315672	-0.577527757431346	49
1027	-4	318347	-0.54175698454349	47
1027	-4	320702	-0.550241355029668	49
1027	-4	330553	-0.522931757931966	49
1027	-4	330666	0.516501296227702	49
1027	-4	331198	-0.50464263923456	50
1027	-4	98383	0.532940958975659	50
1027	-4	98738	-0.536712378097575	47
1027	-4	98763	-0.534056716295289	46
1027	-4	100119	0.502537409824224	48
1027	-4	106865	-0.639021290328783	50
1027	-4	106958	-0.516262657987415	50
1027	-4	108807	-0.519241417849762	47
1027	-4	108942	-0.505899396178228	49
1027	-4	109742	-0.521247645032174	49
1027	-4	109769	-0.532617309064385	46
1027	-4	111630	-0.516948631295326	50
1027	-4	111732	-0.584873898188431	49
1027	-4	116130	-0.508869935348692	48
1027	-4	116165	0.508213957255488	46
1027	-4	118194	0.503972505519552	46
1027	-4	119088	-0.513826341386435	49
1027	-4	119812	-0.542070470372853	46
1027	-4	120393	0.502983646673804	48
1027	-4	222846	0.516803803679029	49
1027	-4	222962	0.514058892298996	49
1027	-4	224754	-0.520362080722919	45
1027	-4	316771	0.568743506674523	48
1027	-4	99487	0.573743404855621	46
1027	-4	99531	-0.605606783799955	49
1027	-3.5	119619	0.501670658359322	56
1027	-3.5	220519	-0.566630709262498	52
1027	-3.5	220896	-0.528619987923677	56
1027	-3.5	223549	-0.549536221646637	50
1027	-3.5	225382	-0.514730583358313	46
1027	-3.5	318347	-0.540026247947795	52
1027	-3.5	116885	-0.516289776842199	47
1027	-3.5	222092	-0.500967199902047	49
1027	-3.5	307001	0.503643571350903	50
1027	-3.5	309507	-0.539589737188795	49
1027	-3.5	330611	-0.542580775516827	51
1199	-4	100425	0.529921028019004	56
1199	-4	117246	-0.528511476256878	58
1199	-4	319468	-0.517400130889667	47
1199	-4	115060	0.513252098521088	45
1199	-4	118856	0.512487497383483	50
1199	-4	225740	-0.549734081258023	46
1199	-4	308458	0.554624640298398	53
1199	-4	331209	-0.517429098838383	52
1482	-4	105548	-0.605175691765569	55
1482	-4	112906	-0.513881183676305	55
1482	-4	308980	-0.50287597184636	50
1482	-4	312688	-0.514956726774415	47
1482	-4	105536	-0.501077799701696	53
1482	-4	226591	0.505166151333725	55
1482	-4	98722	-0.548309893218231	46
1570	-4	100111	-0.585797775340706	45
1570	-4	100493	-0.576357111188109	45
1570	-4	102918	-0.530889852316002	45
1570	-4	108974	-0.502528907389943	46
1570	-4	111084	-0.582208407236409	45
1570	-4	111550	-0.539477483040816	46
1570	-4	118651	-0.514749696538179	46
1570	-4	320734	-0.505477044105219	46
1570	-4	99810	-0.557269777019321	46
1570	-4	107247	-0.500822103370576	45
1760	-4	307736	0.518489368854623	50
1760	-4	331092	-0.512236730874863	57
1771	-4	102646	-0.555993614360423	53
1771	-4	105380	0.530325021723582	57
1771	-4	105716	0.531812685650133	56
1771	-4	108693	-0.516491645813469	54
1771	-4	113004	-0.56273754758521	58
1771	-4	119439	-0.529659713255786	49
1771	-4	220149	-0.540105065252245	51
1771	-4	220413	-0.503845573436295	54
1771	-4	309635	-0.515719591161665	45
1771	-4	98455	-0.506957678364708	56
1771	-4	120452	-0.503820768362643	47
1771	-4	223357	-0.507113175870803	49
1771	-4	223706	0.531019355076783	54
1771	-4	310138	-0.503436466309491	48
1797	-4	102696	-0.530939772493547	47
1797	-4	114457	0.528529230056892	48
1797	-4	114908	-0.580874561258656	51
1797	-4	120041	-0.502221523694273	48
1797	-4	319215	0.507238601470511	48
1797	-4	109321	-0.520662723667795	50
1797	-4	115596	-0.518847021628941	53
1797	-4	178159	-0.521708775509922	49
1895	-2	100946	0.564023538409828	47
1895	-2	116641	0.507668342977181	55
1895	-2	309985	0.522695162531169	55
1895	-2	331000	-0.512607160281582	58
1895	-2	104227	-0.520684267098089	55
1895	-2	111170	0.505421714144196	52
1895	-2	113847	-0.510877990592928	55
1895	-2	119840	0.588043095460964	45
1895	-2	120094	-0.503700784238777	55
1895	-2	225824	0.570113392440793	58
1895	-2	317920	0.569800313396256	55
1895	-2	330696	-0.517775390975523	58
1906	-4	100278	0.509139730102184	47
1906	-4	103029	-0.545267130127582	52
1906	-4	104333	-0.505659780457963	54
1906	-4	106438	0.558624478482745	48
1906	-4	113056	-0.506649961618785	49
1906	-4	116705	-0.526423888937647	54
1906	-4	222023	-0.507021872089916	54
1906	-4	225594	-0.532984210335662	46
1906	-4	226841	-0.509484973812017	52
1906	-4	308594	0.590661915687759	49
1906	-4	308728	0.526841127798211	45
1906	-4	313311	0.536002565287358	54
1906	-4	331149	0.523493655709551	53
1906	-4	106620	0.53365835881427	54
1906	-4	119469	-0.548830563114185	46
1906	-4	185134	0.507972059424851	46
1906	-4	308979	0.520417301830594	52
1906	-4	310206	0.54718579012728	49
1906	-4	310768	0.545316883245008	51
1906	-3.4	100818	0.603115002024644	54
1906	-3.4	107151	0.541697976196759	54
1906	-3.4	110907	0.503467407589144	51
1906	-3.4	220654	0.543304950332275	53
1906	-3.4	220873	0.523274313464309	46
1906	-3.4	307491	0.603967131165273	56
1906	-3.4	316641	0.548356191682973	56
1906	-3.4	99082	0.607039365186344	56
1906	-3.4	99357	0.531292013962257	53
2006	-4	106937	-0.514454339790309	58
2006	-4	110863	0.533258881566749	49
2006	-4	100002	0.519950046933436	57
2006	-4	116285	0.520330690436588	59
2006	-4	248886	0.534684297109269	48
2006	-4	312573	0.512107331707054	46
2013	-3.2	116241	0.504856821613052	45
2013	-3.2	226472	-0.519402688968783	47
2013	-3.2	114487	-0.528638683433369	45
2032	-4	319721	-0.523006653666419	45
2032	-4	313936	0.504495578812557	46
2039	-4	100023	0.5367155077432	51
2039	-4	100094	0.616600933098961	55
2039	-4	100601	0.570486391726554	50
2039	-4	101413	0.536555010143627	51
2039	-4	101697	0.532522674318095	53
2039	-4	101858	0.512814026603772	55
2039	-4	101935	0.528798077594567	54
2039	-4	101992	0.614385350192314	55
2039	-4	102087	0.52161443356189	51
2039	-4	102141	0.538069128959101	51
2039	-4	102237	-0.535060830961885	54
2039	-4	102275	0.575367510092259	53
2039	-4	102532	0.657985527829999	52
2039	-4	102674	0.696699112494	55
2039	-4	102946	0.614831118174751	55
2039	-4	102999	0.633109572809753	55
2039	-4	103011	0.58071095070494	55
2039	-4	103098	0.641329327360259	55
2039	-4	103108	0.707469687233404	54
2039	-4	103128	-0.579450789997098	48
2039	-4	103163	0.643876480805561	54
2039	-4	103372	0.536300352953622	53
2039	-4	103374	0.574438044514949	54
2039	-4	103532	0.614450893726839	55
2039	-4	103590	0.531724585349131	55
2039	-4	103754	0.543562614743256	54
2039	-4	103937	-0.54099071408237	54
2039	-4	104113	0.623275818564024	55
2039	-4	104223	0.715057377942525	54
2039	-4	104429	0.50976853389678	54
2039	-4	104504	0.638507298653004	53
2039	-4	104618	0.508144480609416	55
2039	-4	104840	-0.50855157760858	54
2039	-4	105201	0.6186121765942	55
2039	-4	105202	0.505035385957501	51
2039	-4	105402	0.506244862472502	55
2039	-4	105771	0.608860295153116	55
2039	-4	106312	0.689681408372318	54
2039	-4	106414	0.728306452699756	55
2039	-4	106536	0.509407336364273	55
2039	-4	106608	0.553900312205289	53
2039	-4	106996	-0.502745833274939	54
2039	-4	107011	0.534249283319411	55
2039	-4	107095	0.564889114321603	53
2039	-4	107263	0.563922862434806	55
2039	-4	107285	0.724265274162046	55
2039	-4	107325	0.553685106922854	48
2039	-4	107783	0.626130659420823	55
2039	-4	107786	0.59109782631853	54
2039	-4	107795	0.648951608482605	52
2039	-4	107818	0.507494408162247	54
2039	-4	107916	-0.530418918325504	46
2039	-4	108195	0.546723600209629	51
2039	-4	108235	0.520369777279881	53
2039	-4	108249	0.594031698731394	55
2039	-4	108276	0.590278801657335	54
2039	-4	108328	0.623255840490505	54
2039	-4	108472	-0.53497116228366	53
2039	-4	108490	0.533219182345241	50
2039	-4	108826	-0.569027102084686	54
2039	-4	108980	0.538010125898676	55
2039	-4	109445	0.533619910784362	54
2039	-4	109448	0.564823230865156	55
2039	-4	109741	-0.529236102063732	54
2039	-4	109814	-0.500135184353939	50
2039	-4	109908	0.656986647008154	50
2039	-4	110073	0.512048709604391	54
2039	-4	110307	0.5791909268638	55
2039	-4	110319	0.540991706623136	55
2039	-4	110415	0.547461868965826	52
2039	-4	110428	0.625245345166398	46
2039	-4	110489	0.559252769062616	54
2039	-4	110543	0.505521655165214	49
2039	-4	110630	0.56374409215427	54
2039	-4	110725	0.52471801980356	55
2039	-4	110896	-0.514034455646974	53
2039	-4	110922	0.56788572415798	45
2039	-4	110987	0.504403171497148	53
2039	-4	111097	0.582007313018216	55
2039	-4	111113	0.504659031814734	53
2039	-4	111158	0.512940483260421	55
2039	-4	111205	0.635872896533628	54
2039	-4	111288	0.672361157900965	55
2039	-4	111388	-0.521265234658072	54
2039	-4	111487	0.525987505192564	55
2039	-4	111670	0.565947761958222	55
2039	-4	111783	0.501911202899915	54
2039	-4	111811	0.567017395642115	50
2039	-4	111911	0.562618714302574	52
2039	-4	112566	-0.522011801140106	46
2039	-4	112655	-0.548177669937946	45
2039	-4	112984	0.672741558338369	54
2039	-4	113027	0.523967832295132	53
2039	-4	113031	0.505008312320857	52
2039	-4	113277	0.50151945729882	50
2039	-4	113394	0.524679047417579	54
2039	-4	113474	0.555754703658522	54
2039	-4	113564	0.620061797250456	47
2039	-4	113656	0.611368771131398	47
2039	-4	113880	0.586489295700652	55
2039	-4	114204	-0.561415517846145	55
2039	-4	114478	0.510143171689734	54
2039	-4	114693	0.521505326172954	54
2039	-4	114836	0.66196112247994	55
2039	-4	115107	-0.53442713598186	50
2039	-4	115499	0.611211944112496	55
2039	-4	115541	0.581130076460361	52
2039	-4	115566	0.546050081104031	54
2039	-4	115604	0.549884627519478	55
2039	-4	115786	0.689158814229636	52
2039	-4	115900	0.503993741296929	55
2039	-4	116423	0.561880797363215	55
2039	-4	116498	0.543320266717555	54
2039	-4	116622	-0.55097785651165	54
2039	-4	116780	-0.599669488896097	54
2039	-4	117009	0.530901039554299	55
2039	-4	117069	0.59386695871256	55
2039	-4	117193	0.644338394859699	53
2039	-4	117548	0.578825162479321	55
2039	-4	117637	0.574333178031664	52
2039	-4	117678	0.56360413500078	52
2039	-4	117741	0.519384731891617	55
2039	-4	117999	0.619559787657493	55
2039	-4	118370	0.565477621495349	55
2039	-4	118407	-0.52508627225566	53
2039	-4	118410	-0.548258127214376	51
2039	-4	118544	0.589203071412318	55
2039	-4	118717	0.509998071862781	55
2039	-4	118820	0.569809871650328	55
2039	-4	119004	0.547622157317936	54
2039	-4	119092	0.553034020213937	55
2039	-4	119124	0.574342047559662	53
2039	-4	119134	0.524118719655927	52
2039	-4	119428	0.533975022018649	53
2039	-4	120394	0.510427338934123	51
2039	-4	120456	-0.558706806411758	52
2039	-4	120573	0.616237560970959	54
2039	-4	120734	-0.532528886390405	49
2039	-4	184781	0.545901637063508	46
2039	-4	220602	0.676067443631493	53
2039	-4	221955	-0.562784138377691	47
2039	-4	221985	0.545455305886357	55
2039	-4	222608	0.531611559645006	53
2039	-4	223305	0.550414009027546	54
2039	-4	223840	-0.53637486292682	52
2039	-4	223900	0.506027015072818	54
2039	-4	224327	0.526238148767472	46
2039	-4	224450	0.539583829453557	50
2039	-4	224605	0.555132510764001	52
2039	-4	224776	-0.58594618181158	54
2039	-4	225324	0.513211944360839	55
2039	-4	225434	0.563042064121939	55
2039	-4	225903	0.528786571651678	53
2039	-4	225955	0.515103225032316	55
2039	-4	226486	0.523022759515167	46
2039	-4	226713	0.562320962582124	46
2039	-4	226771	-0.507688574134312	55
2039	-4	227017	0.521485246029459	53
2039	-4	228993	-0.560008380087092	55
2039	-4	306907	0.553243147516881	52
2039	-4	307512	0.542670147172338	54
2039	-4	307861	0.527577246963065	52
2039	-4	307954	0.572290617006669	52
2039	-4	308116	0.567870300023143	53
2039	-4	308404	0.50546043858831	50
2039	-4	308439	0.546876492058225	50
2039	-4	308836	0.585060148275092	48
2039	-4	309030	0.543803676773505	46
2039	-4	309062	0.518750879184541	53
2039	-4	309546	0.553185116443163	53
2039	-4	309852	0.518497648893454	54
2039	-4	310498	0.601239631826545	45
2039	-4	312227	0.500394812430608	52
2039	-4	312843	0.664401653423335	49
2039	-4	313597	0.631421181969718	53
2039	-4	313777	0.508884751820505	55
2039	-4	314482	0.603482500106907	55
2039	-4	315440	-0.524590891212365	54
2039	-4	315781	0.646256332612276	55
2039	-4	316114	0.539791050514962	53
2039	-4	316288	0.523488731394793	54
2039	-4	316468	0.611130558308592	55
2039	-4	318307	0.658991589578779	55
2039	-4	318509	0.595587358612239	54
2039	-4	319350	-0.507342381239112	51
2039	-4	319361	0.538688706214113	49
2039	-4	319571	-0.502518809376056	51
2039	-4	319615	-0.516544185459936	54
2039	-4	319710	0.567501075202832	47
2039	-4	320755	0.500205648887508	45
2039	-4	330281	-0.525584403947144	53
2039	-4	330363	0.570973980930998	53
2039	-4	330364	0.586016546831202	55
2039	-4	330452	0.521694113549621	55
2039	-4	330555	0.568285852881946	54
2039	-4	330565	-0.508568850354099	50
2039	-4	330583	0.579362163306323	54
2039	-4	330613	0.635069310218824	55
2039	-4	330702	0.664087213205974	55
2039	-4	330704	0.520797771863573	55
2039	-4	330751	-0.57376811916052	53
2039	-4	330852	0.658177351066926	48
2039	-4	330963	0.548410730379012	54
2039	-4	330984	0.647165577336522	53
2039	-4	331068	0.592104814035398	55
2039	-4	331081	0.53591724346165	51
2039	-4	331302	0.510491709288245	52
2039	-4	433325	0.513863158696543	52
2039	-4	433344	0.525486783414643	55
2039	-4	433352	0.667151626381524	55
2039	-4	433353	0.700112870200944	55
2039	-4	98354	0.583131580478727	53
2039	-4	98733	0.627970830182748	48
2039	-4	99142	-0.526382752606937	55
2039	-4	99276	0.555781985895946	50
2039	-4	99556	-0.516934569869033	52
2039	-4	99836	-0.573544254047716	55
2039	-4	99986	0.539074994182078	55
2039	-4	100359	-0.564401912069342	53
2039	-4	100665	0.535333448262371	55
2039	-4	100671	0.506429782808824	54
2039	-4	101953	0.508995148502163	48
2039	-4	103127	0.553220240615525	53
2039	-4	103350	-0.500880932622166	45
2039	-4	104338	0.648817035083235	54
2039	-4	106241	-0.631982056284178	53
2039	-4	106411	0.635006955078335	53
2039	-4	106620	0.544700552880795	55
2039	-4	109340	0.573970764530314	51
2039	-4	109478	0.563645974888936	54
2039	-4	109599	0.511882343838649	53
2039	-4	111092	-0.532393140750898	45
2039	-4	111853	0.507423732025452	54
2039	-4	112523	0.524721406457266	46
2039	-4	113595	-0.629810619542782	47
2039	-4	115211	-0.517678358673877	51
2039	-4	115298	-0.525891005830398	54
2039	-4	116043	0.512633314359473	54
2039	-4	116409	-0.544342818087045	49
2039	-4	117659	-0.529462095376812	51
2039	-4	117760	0.540126577641728	53
2039	-4	118260	0.506377337336517	54
2039	-4	118618	0.507971230840986	53
2039	-4	120378	0.666638651818338	51
2039	-4	120598	0.565561261426409	46
2039	-4	161477	0.572163729738839	52
2039	-4	187293	-0.548745219863435	54
2039	-4	220154	0.529917154852429	52
2039	-4	220774	0.511689262450687	47
2039	-4	220838	-0.501810808037327	49
2039	-4	221171	0.507430139129539	49
2039	-4	221523	0.583609775868744	50
2039	-4	222172	0.512734729238053	48
2039	-4	222724	-0.508086997193583	48
2039	-4	223357	-0.674017527174902	46
2039	-4	224632	-0.552249859065487	52
2039	-4	224780	0.555950344202218	46
2039	-4	225423	0.600179936843397	52
2039	-4	225725	0.535458003428389	49
2039	-4	226229	0.516015680443656	54
2039	-4	226682	-0.502590151149927	54
2039	-4	226685	-0.505493262278699	49
2039	-4	308258	0.564344434180135	55
2039	-4	312039	0.505179742184163	52
2039	-4	314847	-0.601675453341479	50
2039	-4	330463	-0.530818348511346	51
2039	-4	331211	0.577461552582152	53
2039	-4	331293	-0.514123578891966	52
2039	-4	98823	-0.546226723616077	51
2039	-4	99437	0.510654328182576	55
2039	-4	99636	-0.50126360187288	55
2186	-4	100129	-0.539372164743478	55
2186	-4	100548	-0.549955391509211	55
2186	-4	100552	-0.592183401258246	50
2186	-4	100619	-0.563548933410895	55
2186	-4	100651	0.509597819133821	57
2186	-4	100859	-0.622024004397525	57
2186	-4	100906	-0.595389424766964	57
2186	-4	101139	-0.57905699967582	58
2186	-4	101197	-0.618779790344448	45
2186	-4	101660	-0.54499871793881	52
2186	-4	101969	-0.545994233310434	57
2186	-4	102030	-0.507618626518415	59
2186	-4	102145	-0.529891639986834	57
2186	-4	102537	-0.51458842356103	57
2186	-4	102592	-0.50958508380457	56
2186	-4	103029	-0.669746965866667	57
2186	-4	103192	-0.512035654987939	56
2186	-4	103384	-0.546291344416395	52
2186	-4	103688	-0.558199560216318	59
2186	-4	103697	-0.503489864805514	56
2186	-4	104080	-0.646452060461082	54
2186	-4	104218	0.538484491413784	58
2186	-4	104759	-0.504617025707963	59
2186	-4	104875	-0.502946432251072	59
2186	-4	104896	-0.550951254787783	57
2186	-4	104921	-0.525537391924279	57
2186	-4	105020	-0.549174711207554	57
2186	-4	105118	0.607513730294751	54
2186	-4	105129	-0.528545930850177	54
2186	-4	105181	-0.636948125092387	58
2186	-4	105229	-0.612574897123562	58
2186	-4	105491	-0.534731344585931	57
2186	-4	105639	-0.559155145647732	58
2186	-4	105899	0.573231615693646	45
2186	-4	106391	-0.540522264757847	58
2186	-4	106450	-0.509755816326934	59
2186	-4	106504	-0.670177042011871	59
2186	-4	106573	-0.616979350421099	55
2186	-4	106597	-0.631870687488709	59
2186	-4	106828	-0.541502040925068	57
2186	-4	106906	-0.530780074924201	52
2186	-4	107083	-0.500407902057483	56
2186	-4	107134	-0.507307769825689	58
2186	-4	107211	-0.612989771964259	59
2186	-4	107216	-0.572520201260756	54
2186	-4	107287	-0.515982062009337	55
2186	-4	107444	-0.574412906165435	58
2186	-4	107508	-0.522894692520708	59
2186	-4	107548	0.614692373230581	58
2186	-4	107737	-0.526505773558263	56
2186	-4	107931	-0.56255460059028	56
2186	-4	107957	-0.625295291231656	56
2186	-4	107986	-0.570842706212187	58
2186	-4	108102	-0.546530165209484	49
2186	-4	108677	-0.531181057862648	50
2186	-4	108800	-0.565706930956262	55
2186	-4	108960	-0.632918272344768	59
2186	-4	109007	-0.541914893189776	47
2186	-4	109316	-0.640235130720796	55
2186	-4	109379	-0.557524286308098	59
2186	-4	109648	-0.577110905338139	59
2186	-4	109751	-0.545047384165276	48
2186	-4	110201	-0.608491653975626	59
2186	-4	110389	-0.530697950985137	58
2186	-4	110876	-0.566023926309571	57
2186	-4	110988	-0.512004724282744	56
2186	-4	111611	-0.533450537431844	56
2186	-4	111958	-0.581163172036525	57
2186	-4	112578	-0.517669697822922	57
2186	-4	113087	-0.501597651413109	59
2186	-4	113314	-0.564797709000818	56
2186	-4	113574	-0.514915110556154	59
2186	-4	113747	0.549228076019875	57
2186	-4	114150	-0.519152380470989	55
2186	-4	114179	-0.543445195242259	50
2186	-4	114642	-0.528212881130291	50
2186	-4	114650	-0.610253190245335	59
2186	-4	115006	-0.560929938772632	57
2186	-4	115140	-0.557524340090309	59
2186	-4	116042	-0.629301037567325	58
2186	-4	116116	-0.634278013616395	52
2186	-4	116229	-0.596301904277228	55
2186	-4	116261	-0.502467619130852	59
2186	-4	116363	-0.544236913164311	59
2186	-4	116506	-0.590225645894537	54
2186	-4	116840	-0.579314944894747	58
2186	-4	116918	-0.588183807633825	57
2186	-4	116957	-0.525865282221024	52
2186	-4	117552	-0.514754638700021	51
2186	-4	117644	-0.50798162724457	45
2186	-4	117719	-0.638344123435595	54
2186	-4	117837	-0.526236869057289	55
2186	-4	117910	-0.556758686501811	53
2186	-4	117937	-0.569978646734206	53
2186	-4	117952	-0.523231794735405	56
2186	-4	118075	-0.543699868568271	58
2186	-4	118156	-0.525880913738027	48
2186	-4	118377	-0.643296383076596	48
2186	-4	118385	0.54352014719246	45
2186	-4	118822	-0.511102632796064	53
2186	-4	118913	-0.603269439093548	53
2186	-4	118994	-0.567693377643355	57
2186	-4	119086	-0.529018962634699	52
2186	-4	119476	-0.536043038119667	57
2186	-4	119583	-0.549233108991749	59
2186	-4	119597	-0.563651781388499	59
2186	-4	119652	0.547023717542766	54
2186	-4	119665	-0.52498813788514	56
2186	-4	119678	-0.645115655088839	59
2186	-4	119707	-0.504732389436353	58
2186	-4	119809	0.534193776340077	56
2186	-4	120078	-0.509589676535639	58
2186	-4	120299	-0.652761667404613	57
2186	-4	120741	-0.601434415725936	58
2186	-4	161550	-0.562368774331184	59
2186	-4	161554	-0.511578850453934	57
2186	-4	220186	-0.684108883713645	53
2186	-4	220413	-0.648193322129578	55
2186	-4	221131	-0.535526233133099	52
2186	-4	221875	-0.530711991998566	58
2186	-4	222201	-0.539788293005659	54
2186	-4	222425	-0.561230420475878	56
2186	-4	222629	-0.540925374556364	49
2186	-4	222691	0.523780052716591	54
2186	-4	223009	0.741021129991339	45
2186	-4	223163	-0.500200759500562	57
2186	-4	224633	-0.660539027526949	54
2186	-4	225033	-0.561749941905749	55
2186	-4	225382	-0.502081614901249	47
2186	-4	225790	-0.540732216928172	54
2186	-4	226377	-0.570250381139018	57
2186	-4	307120	-0.515267078283329	52
2186	-4	308009	-0.524378127851135	56
2186	-4	308117	-0.503946389526301	56
2186	-4	308681	-0.533205866414701	47
2186	-4	308842	-0.570698700417002	54
2186	-4	309002	-0.603629065086885	58
2186	-4	309894	-0.527253104958321	57
2186	-4	309939	-0.511692228640912	58
2186	-4	310010	-0.516921670957431	54
2186	-4	310025	-0.51162382731919	58
2186	-4	310051	-0.577915529480759	59
2186	-4	311165	-0.547785838094506	57
2186	-4	311267	-0.525945661992355	58
2186	-4	311392	0.513647205358647	57
2186	-4	312635	0.505292815092983	56
2186	-4	312770	-0.629013931396825	59
2186	-4	313311	0.533221663116619	59
2186	-4	313814	-0.540183970989748	46
2186	-4	313912	-0.541257829207223	59
2186	-4	313955	0.563249761572261	57
2186	-4	314686	-0.720960723182593	52
2186	-4	315090	-0.569380322668214	51
2186	-4	315198	-0.609400217088734	54
2186	-4	315647	-0.617855111971057	55
2186	-4	316984	0.507085521505329	58
2186	-4	317991	-0.67900077321137	59
2186	-4	318157	-0.606183609901477	46
2186	-4	318527	-0.558364424855052	59
2186	-4	319074	0.512765336614178	53
2186	-4	320089	-0.519136167490727	49
2186	-4	330361	-0.657082398563848	47
2186	-4	330553	-0.562494810575315	58
2186	-4	330582	0.500407743844351	59
2186	-4	330682	-0.508182150560549	57
2186	-4	330730	-0.541576640418762	57
2186	-4	331071	-0.587344904050393	59
2186	-4	331151	-0.596875103395402	59
2186	-4	98363	-0.539983982703373	55
2186	-4	98603	-0.584910153166425	49
2186	-4	98807	-0.580860928632412	50
2186	-4	99076	-0.540505527766061	52
2186	-4	99936	-0.638442215248391	53
2186	-4	99996	-0.523628700586201	49
2186	-4	100270	-0.513678331972683	57
2186	-4	100767	-0.559706128397739	45
2186	-4	100805	-0.503264191473356	57
2186	-4	101630	0.537441663958295	56
2186	-4	101836	0.510237940728539	53
2186	-4	102822	-0.614819230304294	51
2186	-4	102913	-0.573660621278254	50
2186	-4	103777	-0.542317049096776	59
2186	-4	104827	0.531144590856264	54
2186	-4	105080	-0.51678814167619	55
2186	-4	105185	-0.504819685061348	57
2186	-4	106431	-0.549503335474698	56
2186	-4	106865	-0.541605823107213	59
2186	-4	107775	0.506665379673838	46
2186	-4	108768	0.653592063471948	55
2186	-4	109898	-0.526249638640136	52
2186	-4	109915	-0.515720638711894	52
2186	-4	109916	-0.511706143638217	53
2186	-4	110057	-0.512823244696105	59
2186	-4	111510	0.564221538816126	57
2186	-4	112103	-0.595178622205926	56
2186	-4	112162	-0.606916929619425	58
2186	-4	112334	0.575933051988847	48
2186	-4	112588	-0.539943428372503	58
2186	-4	112803	0.604171156410769	51
2186	-4	113510	-0.527865366419645	55
2186	-4	113771	-0.505363280183974	55
2186	-4	114950	0.511801946623299	55
2186	-4	115262	-0.542845335231988	46
2186	-4	115707	-0.567702494962353	51
2186	-4	116268	-0.514684213413861	50
2186	-4	116399	-0.50896115844353	55
2186	-4	116451	-0.630507954658811	56
2186	-4	116510	-0.528314043960518	54
2186	-4	118286	-0.512755119003436	58
2186	-4	118742	-0.570282692809574	58
2186	-4	118898	-0.548418301610918	58
2186	-4	119015	-0.524054751131306	54
2186	-4	120846	0.521368792309062	56
2186	-4	220204	-0.633127266651177	56
2186	-4	222099	0.501561461268406	57
2186	-4	223111	-0.590737085197005	47
2186	-4	223165	0.513055906203578	52
2186	-4	223694	0.578948110245523	59
2186	-4	223698	0.592163477719137	45
2186	-4	225450	0.53727194144523	49
2186	-4	226784	0.505609677623213	58
2186	-4	306876	0.501177646933263	55
2186	-4	307504	-0.521322975135039	53
2186	-4	308090	-0.534619109658519	58
2186	-4	309270	-0.577839326551329	59
2186	-4	310562	-0.528511096241999	56
2186	-4	310962	0.512015891825871	54
2186	-4	312180	0.546664106858788	51
2186	-4	312794	0.507025928719142	53
2186	-4	317161	0.580305901775634	53
2186	-4	318637	-0.508733391837876	58
2186	-4	319467	0.555928454643008	52
2186	-4	319946	-0.556518228069929	58
2186	-4	330628	-0.580704260661787	56
2186	-4	330746	-0.501621934865171	51
2186	-4	330846	-0.548374529971267	58
2186	-4	331215	-0.512007079409865	48
2186	-4	99416	-0.560921332807666	46
2186	-4	99448	-0.567250487634004	58
2382	-4	101117	-0.597100397443308	48
2382	-4	307357	0.516167919353122	48
2382	-4	307736	-0.623594851390307	46
2382	-4	112861	-0.51229697513844	49
2382	-4	330679	-0.539636024336033	47
2384	-4.4	106539	0.503703472548009	54
2384	-4.4	108792	0.530156598364936	55
2384	-4.4	110592	0.516581730707599	50
2384	-4.4	120079	0.516052045230942	46
2384	-4.4	98976	-0.537051882748719	45
2384	-4.4	101080	0.509935357122057	57
2384	-4.4	108518	0.500803549235554	48
2384	-4.4	113008	0.569293254712241	52
2384	-4.4	115570	-0.505774116667028	54
2384	-4	100031	0.589194239040131	48
2384	-4	100069	0.578440187232514	49
2384	-4	100094	0.575602161515994	50
2384	-4	100225	0.547743045376466	50
2384	-4	100278	0.584532948770708	45
2384	-4	100326	0.513958185784464	50
2384	-4	100360	0.615097309405833	49
2384	-4	100521	0.626400699181567	45
2384	-4	100559	0.587783818779605	49
2384	-4	100600	-0.513176010744894	46
2384	-4	100712	0.63997948324532	50
2384	-4	100848	-0.585653605786039	49
2384	-4	100906	-0.508989065128261	48
2384	-4	101060	-0.513892182688139	48
2384	-4	101070	0.632332719490478	50
2384	-4	101118	0.638154071570894	49
2384	-4	101280	0.565592409661912	47
2384	-4	101391	-0.593611438149104	49
2384	-4	101484	0.569696133147032	49
2384	-4	101725	0.508312051197264	50
2384	-4	101871	0.59532672468034	50
2384	-4	102141	0.546257268966888	47
2384	-4	102169	-0.564002021864724	48
2384	-4	102219	0.552754981429503	45
2384	-4	102233	-0.55641410456422	46
2384	-4	102268	0.502915162373084	45
2384	-4	102321	-0.513885955369143	50
2384	-4	102366	0.517985465996853	50
2384	-4	102457	-0.517143778621466	49
2384	-4	102532	0.549754444645031	48
2384	-4	102547	0.558885595138694	48
2384	-4	102603	0.660874957576783	50
2384	-4	102751	0.601382209538421	50
2384	-4	102752	0.513088210422954	48
2384	-4	102768	0.513586507490556	50
2384	-4	103011	0.616325789735825	50
2384	-4	103066	-0.544123534858809	49
2384	-4	103152	0.535804252296749	49
2384	-4	103163	0.568351566214494	49
2384	-4	103228	0.515790956713721	47
2384	-4	103389	0.54720980235535	49
2384	-4	103640	0.554085251948912	49
2384	-4	103674	-0.506694567698932	49
2384	-4	103688	-0.517788762760691	50
2384	-4	103709	0.646755373774104	50
2384	-4	103772	-0.646877138580956	47
2384	-4	103802	0.524102614792194	49
2384	-4	103821	0.648185532163857	49
2384	-4	103825	0.61797270169715	49
2384	-4	103965	-0.545407898804474	50
2384	-4	104007	0.548659341839899	48
2384	-4	104017	0.500220399175001	48
2384	-4	104080	-0.518505931626482	46
2384	-4	104310	0.580953554429214	50
2384	-4	104328	0.549926729024033	49
2384	-4	104369	-0.502873705293531	49
2384	-4	104504	0.526468931243527	47
2384	-4	104696	0.560914077375079	50
2384	-4	104764	0.533190025003017	49
2384	-4	104840	-0.510270162765771	48
2384	-4	104845	-0.564292152404931	49
2384	-4	104875	-0.506907914238017	50
2384	-4	104877	-0.573383670452371	47
2384	-4	104928	-0.510746169690862	50
2384	-4	105118	0.598970442194337	46
2384	-4	105201	0.590099434120967	50
2384	-4	105542	0.5527338600978	49
2384	-4	105611	0.575353945194704	48
2384	-4	105648	0.598212874174907	45
2384	-4	105716	0.557722356345824	48
2384	-4	105771	0.614392440901706	50
2384	-4	105795	0.524186337925995	49
2384	-4	105863	0.532097093712754	49
2384	-4	105955	-0.582970303146416	45
2384	-4	106001	0.506130537689153	50
2384	-4	106024	0.505017675663987	50
2384	-4	106077	0.557510016382189	50
2384	-4	106287	0.557890911364743	50
2384	-4	106348	0.55153388812359	49
2384	-4	106374	-0.562816535667393	45
2384	-4	106424	0.508581745286947	48
2384	-4	106450	-0.555158181122815	50
2384	-4	106479	-0.607324997963133	48
2384	-4	106509	-0.565038052130251	50
2384	-4	106573	-0.518700945877459	46
2384	-4	106597	-0.526453991112017	50
2384	-4	106659	0.529169575716752	48
2384	-4	106684	0.508870975545963	50
2384	-4	106989	0.540474880246922	49
2384	-4	107011	0.537236532535004	50
2384	-4	107083	-0.500829231986924	48
2384	-4	107133	0.535381201179752	49
2384	-4	107211	-0.565359595331658	50
2384	-4	107262	0.588677335367681	49
2384	-4	107263	0.570602091408799	50
2384	-4	107285	0.500687414566724	49
2384	-4	107356	0.634790894662884	47
2384	-4	107410	0.505625225789349	49
2384	-4	107418	0.510702727772735	50
2384	-4	107452	0.526393015538869	50
2384	-4	107556	0.549432928442876	49
2384	-4	107737	-0.509452538224157	47
2384	-4	107783	0.54864609903072	50
2384	-4	107802	0.568833006253284	48
2384	-4	107818	0.602023239778717	49
2384	-4	107827	0.521354620605881	49
2384	-4	107870	0.555608474002062	45
2384	-4	107957	-0.523343514013773	48
2384	-4	107975	0.631301350198064	50
2384	-4	108149	0.691870415209006	50
2384	-4	108349	0.544427804088269	49
2384	-4	108432	0.529643180768903	49
2384	-4	108468	-0.619158547353588	50
2384	-4	108529	-0.542069853365439	47
2384	-4	108553	0.624859654732381	48
2384	-4	108692	0.588669456013982	49
2384	-4	108906	0.505251919900487	50
2384	-4	108950	0.597280031816136	49
2384	-4	108973	0.528374665737396	47
2384	-4	109060	0.516569602057854	49
2384	-4	109080	0.531084837096703	49
2384	-4	109463	0.541891871785869	49
2384	-4	109486	0.503629016576479	49
2384	-4	109572	0.550564422377561	49
2384	-4	109814	-0.521827748646784	45
2384	-4	109818	0.532418444565206	49
2384	-4	109867	0.508735294060139	50
2384	-4	109908	0.511546406058105	45
2384	-4	110073	0.54331118689411	49
2384	-4	110469	0.545982672756215	47
2384	-4	110489	0.532203070332492	49
2384	-4	110503	0.574137091107598	49
2384	-4	110682	0.569178858137804	49
2384	-4	110794	0.548310258102616	50
2384	-4	110886	-0.593398834078955	49
2384	-4	110896	-0.500908228531081	48
2384	-4	110909	0.54029223171767	50
2384	-4	110975	0.513448244552221	50
2384	-4	111037	0.505556624598121	47
2384	-4	111039	0.560854961634557	45
2384	-4	111098	0.51527497108569	50
2384	-4	111113	0.512301728175027	49
2384	-4	111156	0.600944759535832	47
2384	-4	111158	0.507453700660547	50
2384	-4	111374	0.528053070798873	49
2384	-4	111391	-0.627882368678561	45
2384	-4	111415	0.613771535082701	50
2384	-4	111673	0.541971882044181	46
2384	-4	111773	0.579303730164639	48
2384	-4	112056	0.625608718612424	49
2384	-4	112206	-0.542037286925822	46
2384	-4	112347	0.523741537073044	49
2384	-4	112378	0.507619772900976	46
2384	-4	112500	0.540135476047537	45
2384	-4	112584	0.532332422856766	47
2384	-4	112653	0.556509242397118	49
2384	-4	112817	0.543661255402391	48
2384	-4	112896	-0.562257548299712	46
2384	-4	113084	-0.54788990052685	49
2384	-4	113164	0.624278424680415	47
2384	-4	113206	-0.608086848413022	49
2384	-4	113268	0.518362973195188	50
2384	-4	113277	0.632339499631762	45
2384	-4	113411	0.569912569444943	46
2384	-4	113747	0.654107484918642	48
2384	-4	113830	0.514654134458992	49
2384	-4	113864	0.648929042186118	48
2384	-4	113998	0.551518319664927	48
2384	-4	114000	0.554310304163666	50
2384	-4	114265	-0.531101922508699	50
2384	-4	114370	0.518346799994184	50
2384	-4	114454	0.524066140296357	48
2384	-4	114517	0.705809348133955	48
2384	-4	114649	0.594555942876679	46
2384	-4	114764	-0.521791617328332	49
2384	-4	114868	0.517865400148434	46
2384	-4	115001	0.622308719498321	49
2384	-4	115006	-0.577667187698677	49
2384	-4	115042	0.555315850345977	50
2384	-4	115077	0.546820382131331	49
2384	-4	115092	0.632534483975901	50
2384	-4	115192	0.51487965930783	47
2384	-4	115285	0.676075826941328	50
2384	-4	115337	0.694474960868547	49
2384	-4	115499	0.573068721869816	50
2384	-4	115566	0.633909162961284	49
2384	-4	115604	0.521854097376039	50
2384	-4	115667	-0.518537967183865	49
2384	-4	115736	0.530972345222304	48
2384	-4	115787	-0.511930249361698	49
2384	-4	115843	-0.526710458793822	48
2384	-4	115900	0.512527718045895	50
2384	-4	115931	-0.571385807186963	48
2384	-4	116033	0.584557222159439	48
2384	-4	116036	0.597963705471074	48
2384	-4	116042	-0.571555011894131	49
2384	-4	116171	0.540758925598276	48
2384	-4	116200	0.559228711284884	50
2384	-4	116278	0.551131837750532	46
2384	-4	116295	0.611855315892293	50
2384	-4	116363	-0.566456793547544	50
2384	-4	116423	0.544166381626548	50
2384	-4	116436	0.526779153397887	48
2384	-4	116472	0.536733934731446	50
2384	-4	116498	0.587021264617509	49
2384	-4	116538	0.532015431552461	49
2384	-4	116600	0.605126980132913	48
2384	-4	116625	0.648779653899778	49
2384	-4	116656	-0.580069571426903	50
2384	-4	116780	-0.577345906824798	49
2384	-4	116957	-0.568161800372924	45
2384	-4	116973	0.69444127709414	50
2384	-4	117009	0.550669188131334	50
2384	-4	117060	0.58364498613628	45
2384	-4	117095	0.52692363363563	50
2384	-4	117134	0.541209606210286	48
2384	-4	117270	0.53372495645079	50
2384	-4	117276	0.66491577895908	45
2384	-4	117548	0.645465910152125	50
2384	-4	117584	-0.516003888459677	50
2384	-4	117702	-0.512818622633655	48
2384	-4	117896	0.517714353949422	48
2384	-4	117937	-0.554086575501726	45
2384	-4	118013	-0.538162914779956	48
2384	-4	118126	0.524103229330147	49
2384	-4	118153	-0.517479341200962	47
2384	-4	118169	-0.609056967895253	50
2384	-4	118275	0.562444102361075	50
2384	-4	118422	0.517207036322471	49
2384	-4	118427	0.533034976148486	45
2384	-4	118656	0.540117137035512	47
2384	-4	118749	0.62743001761252	49
2384	-4	118760	0.546738730712883	49
2384	-4	118822	-0.560110118293548	45
2384	-4	118913	-0.614738750098727	46
2384	-4	118920	0.566896334312797	48
2384	-4	119004	0.533283796112151	49
2384	-4	119100	0.5498517966277	48
2384	-4	119139	0.535184885441555	49
2384	-4	119181	0.527740215244269	50
2384	-4	119182	0.538340950386051	49
2384	-4	119226	0.507296496684702	46
2384	-4	119597	-0.524578186960683	50
2384	-4	119678	-0.631952510572444	50
2384	-4	119744	0.502354973266754	47
2384	-4	119809	0.507209988103059	49
2384	-4	119908	-0.620870360970103	49
2384	-4	120021	0.57129997732183	45
2384	-4	120213	0.610472809397074	47
2384	-4	120305	-0.512224993567429	45
2384	-4	120329	0.509150941600548	49
2384	-4	120394	0.604052090881321	46
2384	-4	120428	0.571520131706899	50
2384	-4	120497	0.505791529953071	48
2384	-4	120645	0.565636511878619	47
2384	-4	120692	0.521943906780316	48
2384	-4	120716	0.538059713413943	49
2384	-4	120927	0.674475487170355	50
2384	-4	161550	-0.592261521619117	50
2384	-4	220128	0.508064290569809	47
2384	-4	220413	-0.556616358802494	47
2384	-4	220545	-0.502262128716126	49
2384	-4	221044	0.52958865724309	50
2384	-4	221367	0.577459106987959	50
2384	-4	221393	0.604126328311447	49
2384	-4	221464	0.51172536051629	49
2384	-4	221602	0.522535653311755	49
2384	-4	221881	0.510678106916218	48
2384	-4	222124	0.55858946658793	47
2384	-4	222290	0.624694760603263	48
2384	-4	222409	0.505009858207363	49
2384	-4	223127	0.539430544981191	49
2384	-4	223247	-0.518793928638539	50
2384	-4	223305	0.516323156752477	49
2384	-4	223437	0.618493155250213	48
2384	-4	223457	0.54539432609081	49
2384	-4	223561	0.509310030239609	49
2384	-4	223657	0.706514586575454	47
2384	-4	223688	0.670544587538145	50
2384	-4	223821	0.537396473284625	48
2384	-4	223863	-0.535853316069343	45
2384	-4	223903	0.500697684733822	47
2384	-4	224006	0.638380089180932	47
2384	-4	224021	-0.522133658737131	49
2384	-4	224026	0.528089345633115	50
2384	-4	224279	0.51528525201741	47
2384	-4	224427	0.514975028643594	47
2384	-4	224453	0.592444400319706	49
2384	-4	224463	0.535533136614921	46
2384	-4	224525	0.603455366507642	50
2384	-4	224605	0.613039425835394	46
2384	-4	224776	-0.537583837413263	49
2384	-4	225396	-0.54409382305727	45
2384	-4	225724	0.531145638274848	48
2384	-4	225729	0.545244587884681	49
2384	-4	226120	0.584900773174642	49
2384	-4	226131	0.501854845958658	48
2384	-4	226380	0.620202329828466	49
2384	-4	226608	0.520579967907625	45
2384	-4	227010	0.596017862500484	50
2384	-4	227012	0.505838433993952	49
2384	-4	246370	-0.502963137047174	48
2384	-4	246951	0.696386550127211	45
2384	-4	306907	0.583252549997828	47
2384	-4	307018	0.528295224480691	47
2384	-4	307327	0.581608625955167	48
2384	-4	307410	0.503324214256636	49
2384	-4	307423	0.556527012125128	49
2384	-4	307511	0.509492543024492	49
2384	-4	307569	-0.533506251797734	46
2384	-4	308135	0.572661131828351	50
2384	-4	308226	0.588508981304149	50
2384	-4	308397	-0.505823828382929	49
2384	-4	309002	-0.557547387898291	50
2384	-4	309229	0.529409634861037	50
2384	-4	309396	0.567530062458028	49
2384	-4	309401	0.674907672144708	49
2384	-4	309546	0.606576215400316	50
2384	-4	309852	0.552237764179927	50
2384	-4	309863	0.521338068583342	47
2384	-4	310062	0.500752106228743	47
2384	-4	310078	0.596127787781114	49
2384	-4	310377	0.506656334583385	48
2384	-4	311501	0.557613990158983	47
2384	-4	312227	0.557539344526007	48
2384	-4	312924	0.509052158520622	50
2384	-4	313041	0.731253548653695	49
2384	-4	313311	0.656098511840032	50
2384	-4	313887	0.541450247741556	49
2384	-4	313993	0.539628734417098	50
2384	-4	314315	0.511647291970808	49
2384	-4	315198	-0.535089179219296	46
2384	-4	315529	-0.52212523827531	49
2384	-4	315781	0.54922364761832	50
2384	-4	315894	0.51357358852608	45
2384	-4	316109	-0.530015668245864	50
2384	-4	316366	0.725913308699109	49
2384	-4	316595	0.525726397798532	49
2384	-4	316876	-0.516664158448789	46
2384	-4	316984	0.547528542054853	49
2384	-4	317407	0.510629302529561	49
2384	-4	317711	0.531044295508881	50
2384	-4	317881	0.649713416801561	48
2384	-4	318083	0.585220609799228	49
2384	-4	318509	0.545680400843503	49
2384	-4	318751	0.546896170133682	49
2384	-4	319361	0.509912398138134	45
2384	-4	319372	-0.650173066882179	50
2384	-4	319430	0.506812163218098	48
2384	-4	319929	0.655422968424715	45
2384	-4	330281	-0.649234608129038	48
2384	-4	330308	0.667047217867635	50
2384	-4	330376	-0.552531897160306	50
2384	-4	330395	0.525453099619022	50
2384	-4	330452	0.534100584419546	50
2384	-4	330507	-0.600761831189252	48
2384	-4	330532	0.575894159609842	47
2384	-4	330582	0.653104400271984	50
2384	-4	330600	0.501220713736589	49
2384	-4	330632	-0.538930168780698	48
2384	-4	330663	0.56475781647072	50
2384	-4	330690	0.520763805821842	47
2384	-4	330728	0.653293410723697	50
2384	-4	330791	0.65772231247815	50
2384	-4	330824	0.662946353493545	50
2384	-4	330834	0.766929768280284	49
2384	-4	330869	0.536324243452056	49
2384	-4	330913	0.563079694854443	49
2384	-4	330927	0.555004268663167	48
2384	-4	330951	0.566553450719446	50
2384	-4	330974	0.577219545478944	48
2384	-4	331138	0.51043644607655	49
2384	-4	331163	0.565700552631144	47
2384	-4	433353	0.532983637115735	50
2384	-4	98354	0.509196526168362	49
2384	-4	98363	-0.538357995190044	46
2384	-4	98546	0.503598857248676	50
2384	-4	98668	0.547505662101108	49
2384	-4	98760	0.518946861797815	48
2384	-4	98780	0.697716452232151	48
2384	-4	98883	0.552392198585286	49
2384	-4	98989	0.532934137145596	46
2384	-4	99208	-0.558676980013184	48
2384	-4	99282	-0.510151844091379	47
2384	-4	99332	0.703711105526462	47
2384	-4	99372	0.549765135827763	49
2384	-4	99418	0.564058514968938	47
2384	-4	99532	0.509606788008245	49
2384	-4	99710	0.508382740618722	49
2384	-4	99731	0.537629115487361	47
2384	-4	99896	0.561293555104096	50
2384	-4	100415	0.596352623782224	50
2384	-4	100665	0.536702484415858	50
2384	-4	100774	0.612893300036103	46
2384	-4	102024	0.58060420002513	50
2384	-4	102143	0.534314745473379	47
2384	-4	103240	0.53210881179337	49
2384	-4	103978	-0.584737960628055	49
2384	-4	104144	0.653279795688291	50
2384	-4	104507	0.508724980406876	48
2384	-4	104510	-0.506698139121294	46
2384	-4	106241	-0.501539908558287	49
2384	-4	106341	0.522399292888953	48
2384	-4	106411	0.692592402886812	47
2384	-4	106501	-0.517646651149967	45
2384	-4	106620	0.596878321928803	50
2384	-4	106738	0.646163735170639	49
2384	-4	107150	-0.508199964637483	46
2384	-4	107265	-0.506165948699166	47
2384	-4	108807	-0.536719387091266	47
2384	-4	109340	0.560775041603962	46
2384	-4	109478	0.507837828533555	49
2384	-4	111094	0.508792404547789	48
2384	-4	111405	-0.549663103073122	45
2384	-4	111717	-0.557292512360001	46
2384	-4	111875	0.510623191959934	47
2384	-4	112588	-0.609587440773957	49
2384	-4	112629	-0.510001195159369	49
2384	-4	113852	0.551998728411232	46
2384	-4	115118	0.555519659469547	49
2384	-4	115132	0.510484057492443	48
2384	-4	115525	-0.532590932358759	47
2384	-4	116451	-0.524817832435981	48
2384	-4	118744	-0.564594080119809	49
2384	-4	118981	0.509737940933182	47
2384	-4	119890	0.524390894277366	47
2384	-4	120236	0.524025045861521	49
2384	-4	120786	-0.53312792798774	48
2384	-4	120889	0.535792355399198	48
2384	-4	162249	0.508657878715046	49
2384	-4	221171	0.575015688883589	46
2384	-4	223197	0.518441939510271	49
2384	-4	223804	0.528385754888301	49
2384	-4	224248	0.543172234432176	49
2384	-4	226368	0.644610711551837	48
2384	-4	226722	0.556853122062227	46
2384	-4	308270	0.655892581631314	50
2384	-4	310768	0.597458801505998	47
2384	-4	310819	-0.512538868944618	47
2384	-4	310838	-0.544658356563132	49
2384	-4	311519	0.540282915882089	47
2384	-4	312880	0.509867017725654	49
2384	-4	315104	0.51941469181368	49
2384	-4	316596	0.592942655082849	47
2384	-4	319909	0.550567293983378	45
2384	-4	330374	-0.514261063604926	49
2384	-4	330391	0.60678332856676	49
2384	-4	330396	0.508625126715771	49
2384	-4	330820	0.785455888349687	49
2384	-4	331010	0.670006686538788	49
2384	-4	331021	0.665820978979195	50
2384	-4	98539	0.615205005617274	45
2384	-4	98610	0.504160429915499	48
2384	-4	98682	-0.53040722538625	49
2384	-4	99648	-0.551075191402947	48
2384	-4	99701	0.527301959854044	48
2604	-4	105020	-0.560637650395209	47
2604	-4	105491	-0.56624025765123	47
2604	-4	106483	-0.501882464540635	49
2604	-4	107311	-0.522515148024248	48
2604	-4	107737	-0.650046180173821	46
2604	-4	108252	-0.518517965909984	46
2604	-4	108561	-0.50249189111513	47
2604	-4	109792	0.514752294895648	48
2604	-4	110876	-0.643958992055801	47
2604	-4	110886	-0.591341560185003	48
2604	-4	113574	-0.505912398389697	49
2604	-4	114077	-0.504432818133411	49
2604	-4	114764	-0.601790235748188	48
2604	-4	115640	-0.596833571284358	46
2604	-4	116215	-0.554718994624234	48
2604	-4	117688	-0.512463926687588	49
2604	-4	117714	-0.505348365816448	46
2604	-4	118651	-0.630291953454568	49
2604	-4	119665	-0.565988579747301	46
2604	-4	120741	-0.558049824435599	48
2604	-4	222425	-0.594919453274346	48
2604	-4	223654	0.512864221142789	48
2604	-4	225356	-0.57904144121577	46
2604	-4	225987	-0.528440494723076	48
2604	-4	226142	-0.510926577090092	47
2604	-4	307569	-0.600296322702694	45
2604	-4	308009	-0.558151379356012	47
2604	-4	308448	-0.520552281273307	45
2604	-4	309387	-0.592350467101677	49
2604	-4	310701	-0.574736634336977	45
2604	-4	318347	-0.536960684535988	46
2604	-4	319503	0.553231752550428	46
2604	-4	319599	0.547155030397372	48
2604	-4	320702	-0.567681369429818	48
2604	-4	330303	0.505187275073519	48
2604	-4	330743	0.507772332713627	47
2604	-4	330774	-0.584107794241126	49
2604	-4	331044	0.513718244393693	49
2604	-4	331071	-0.640351523792738	49
2604	-4	101885	-0.53949785666583	47
2604	-4	102882	0.558826164178067	48
2604	-4	103777	-0.575764286743185	49
2604	-4	104146	0.509575496654474	47
2604	-4	104170	-0.524118405951508	47
2604	-4	105525	-0.509546983319834	49
2604	-4	106865	-0.505988970942275	49
2604	-4	107247	-0.534308740152888	48
2604	-4	107697	-0.525644727268554	49
2604	-4	109383	-0.54728889131451	46
2604	-4	110057	-0.557718134136151	49
2604	-4	110999	-0.535288852006016	47
2604	-4	111630	-0.509326556815965	49
2604	-4	111924	-0.504213584251512	49
2604	-4	112103	-0.550831675541189	48
2604	-4	112948	-0.614814071713767	47
2604	-4	114977	-0.508334878126246	47
2604	-4	118744	-0.501482888228543	48
2604	-4	119088	-0.515806559949084	48
2604	-4	223403	-0.534422832870399	49
2604	-4	309385	-0.554292608011131	45
2604	-4	313148	0.530389646212319	48
2604	-4	316469	-0.523470456048661	48
2604	-4	318637	-0.529690599243298	49
2604	-4	330349	-0.524807265342865	48
2604	-4	330846	-0.622463154166007	49
2604	-4	433342	0.544417718949334	48
2604	-4	99448	-0.600905129569518	49
2686	-4	101681	-0.576417464670966	57
2686	-4	104517	-0.609049521872206	55
2686	-4	108623	-0.507475566730995	54
2686	-4	109105	-0.502732565520516	55
2686	-4	110802	-0.510375474728056	54
2686	-4	117170	-0.538216486954284	56
2686	-4	117688	-0.516508196082209	57
2686	-4	309454	-0.53622287605217	52
2686	-4	99810	-0.516698918994522	55
2686	-4	114444	0.52273429433913	45
2686	-4	309507	-0.527260665530375	49
2805	-4	100245	0.512639802471973	56
2805	-4	101681	-0.53678914749677	59
2805	-4	101706	-0.568671250654888	57
2805	-4	103774	-0.5144846924882	54
2805	-4	104517	-0.553215720784754	57
2805	-4	107737	-0.555742283467137	56
2805	-4	108677	-0.572058603610802	50
2805	-4	108824	-0.50336473976205	56
2805	-4	109317	-0.500209465107178	53
2805	-4	111759	-0.504297598838669	50
2805	-4	113777	-0.542610436566618	56
2805	-4	113793	-0.51437056592847	55
2805	-4	116334	-0.502247762312957	57
2805	-4	116689	-0.607843006444645	50
2805	-4	117937	-0.541623016308955	53
2805	-4	118271	0.520550179862136	52
2805	-4	118385	0.511425662882674	45
2805	-4	120078	-0.529829822002215	58
2805	-4	225987	-0.576749322138023	58
2805	-4	308500	-0.538193151785217	50
2805	-4	99413	-0.514318415729339	57
2805	-4	100984	0.548334838191584	51
2805	-4	104172	-0.529548094309486	46
2805	-4	106865	-0.517238414800079	59
2805	-4	107875	0.529711215640189	49
2805	-4	112103	-0.527035621163937	56
2805	-4	112334	0.526532054140394	48
2805	-4	120168	0.517524930659339	55
2805	-4	120851	0.526922249172296	51
2805	-4	222871	0.595183955598383	57
2805	-4	223694	0.507973158619256	59
2805	-4	309507	-0.544173329499383	51
2941	-4	100129	-0.521413713920465	55
2941	-4	102592	-0.539083082477717	56
2941	-4	102683	-0.509688358845257	54
2941	-4	104088	-0.52434975794675	51
2941	-4	106504	-0.550307266373104	59
2941	-4	106597	-0.540231790857021	59
2941	-4	107211	-0.515080315581531	59
2941	-4	107957	-0.502368834426024	56
2941	-4	107986	-0.518359836148222	58
2941	-4	108331	-0.525690751957861	57
2941	-4	109470	-0.508545594738485	52
2941	-4	115140	-0.587441500003037	59
2941	-4	115644	-0.564947378739859	57
2941	-4	116229	-0.519597421518957	55
2941	-4	117910	-0.505958241922018	53
2941	-4	118913	-0.587945023861447	53
2941	-4	118994	-0.570170387008554	57
2941	-4	220413	-0.503748304062181	55
2941	-4	224477	-0.506809701524917	57
2941	-4	226888	0.510278057744709	49
2941	-4	308338	-0.50244605455886	47
2941	-4	308842	-0.571108051085239	54
2941	-4	317991	-0.536872075287917	59
2941	-4	330730	-0.569624386892854	57
2941	-4	98474	-0.551587012984095	50
2941	-4	98603	-0.587846944292931	49
2941	-4	100059	-0.550255402720954	58
2941	-4	106019	0.534845322506586	48
2941	-4	108013	0.524405396308573	48
2941	-4	113519	0.552561354896126	50
2941	-4	114580	-0.556791968886783	59
2941	-4	116399	-0.533084705295017	55
2941	-4	118742	-0.504056309806615	58
2941	-4	184458	0.512602819870982	52
2941	-4	222391	-0.521763349755202	59
2941	-4	223694	0.502785108791196	59
2941	-4	224680	0.567596617923196	45
2941	-4	306863	0.506888161108591	47
2941	-4	311841	0.602835037792641	51
2941	-4	331372	0.547275080738129	46
2979	-4	100560	-0.512407551579697	48
2979	-4	101338	-0.574307550542148	50
2979	-4	101470	-0.531821210043064	48
2979	-4	102592	-0.530847290032121	48
2979	-4	102683	-0.532604054685182	47
2979	-4	103852	-0.517594336456531	45
2979	-4	104088	-0.526834373499516	45
2979	-4	107209	-0.56072104303306	51
2979	-4	107685	-0.600001299171998	48
2979	-4	108695	-0.585001478744539	48
2979	-4	110962	-0.578988956812495	49
2979	-4	111418	0.538069300826017	49
2979	-4	111672	-0.53375403162983	47
2979	-4	111673	0.563871969549145	45
[truncated: 633,078 more rows]
